# Supplementary material for: Two new cases of polymorphism in diagonally substituted rubrene derivatives
Source: Acta Crystallogr E Crystallogr Commun. 2023 Mar 31;79(Pt 4):406–9. doi: 10.1107/S2056989023002736 (PMC10088311; doi:10.1107/S2056989023002736)
Supplement: Supplementary file 1 [file e-79-00406-sup1.cif]

##############################################################################
#                                                                            #
# This CIF contains the data in a paper accepted for publication in          #
# Acta Crystallographica Section E. It conforms to the requirements of       #
# Notes for Authors for Acta Crystallographica Section E, and has been       #
# peer reviewed under the auspices of the IUCr Commission on Journals.       #
#                                                                            #
# Full details of the Crystallographic Information File format               #
# are given in the paper "The Crystallographic Information File (CIF):       #
# a New Standard Archive File for Crystallography" by S. R. Hall, F. H.      #
# Allen and I. D. Brown [Acta Cryst. (1991), A47, 655-685].                  #
#                                                                            #
# The current version of the core CIF dictionary is obtainable from          #
# ftp://ftp.iucr.org/pub/cif_core.dic.                                       #
#                                                                            #
# Software is freely available for graphical display of the structure(s)     #
# in this CIF. For information consult the CIF software page                 #
# http://www.iucr.org/resources/cif/software.                                #
#                                                                            #
# This file may be used for bona fide research purposes within the           #
# scientific community so long as proper attribution is given to the journal # 
# article from which it was obtained.                                        #
#                                                                            #
##############################################################################
data_1
_audit_creation_method     'SHELXL-2018/3 (Scheldrick, 2015b)'
_chemical_name_systematic
;
5,11-Diphenyl-6,12-bis[4-(trifluoromethyl)phenyl]tetracene
;
_chemical_name_common     'CF3 AD Rubrene'
_chemical_formula_moiety     'C44 H26 F6'
_chemical_formula_sum     'C44 H26 F6'
_chemical_formula_iupac     'C44 H26 F6'
_chemical_formula_weight     668.68
_chemical_melting_point     ?
_space_group_crystal_system     triclinic
_space_group_name_H-M_alt     'P -1'
_space_group_name_Hall     '-P 1'
loop_
    _space_group_symop_operation_xyz
    'x, y, z'
    '-x, -y, -z'
_cell_length_a     7.0808(3)
_cell_length_b     8.3978(4)
_cell_length_c     13.4212(5)
_cell_angle_alpha     88.234(2)
_cell_angle_beta     80.5590(10)
_cell_angle_gamma     81.623(2)
_cell_volume     778.84(6)
_cell_formula_units_Z     1
_cell_measurement_reflns_used     6944
_cell_measurement_theta_min     2.45
_cell_measurement_theta_max     30.61
_cell_measurement_temperature     125(2)
_exptl_crystal_description     'needle'
_exptl_crystal_colour     'red'
_exptl_crystal_size_max     0.250
_exptl_crystal_size_mid     0.080
_exptl_crystal_size_min     0.080
_exptl_crystal_density_diffrn     1.426
_exptl_crystal_density_meas     ?
_exptl_crystal_density_method     'not measured'
_exptl_crystal_F_000     344
_exptl_absorpt_coefficient_mu     0.107
_exptl_absorpt_correction_type     multi-scan
_exptl_absorpt_process_details
;
(SADABS; Krause <i>et al.</i>,  2015)
;
_exptl_absorpt_correction_T_min     0.6643
_exptl_absorpt_correction_T_max     0.7461
_diffrn_ambient_temperature     125(2)
_diffrn_source     'micro'
_diffrn_radiation_type     MoK\a
_diffrn_radiation_wavelength     0.71073
_diffrn_measurement_device_type     'Bruker Photon-II CMOS'
_diffrn_measurement_method     '\f and \w scans'
_diffrn_detector_area_resol_mean     ?
_diffrn_reflns_number     17779
_diffrn_reflns_av_R_equivalents     0.0330
_diffrn_reflns_av_unetI/netI     0.0344
_diffrn_reflns_theta_min     2.452
_diffrn_reflns_theta_max     30.729
_diffrn_reflns_theta_full     25.242
_diffrn_measured_fraction_theta_max     0.990
_diffrn_measured_fraction_theta_full     0.999
_diffrn_reflns_limit_h_min     -10
_diffrn_reflns_limit_h_max     10
_diffrn_reflns_limit_k_min     -12
_diffrn_reflns_limit_k_max     12
_diffrn_reflns_limit_l_min     -19
_diffrn_reflns_limit_l_max     19
_refine_special_details     ?
_reflns_number_total     4796
_reflns_number_gt     3777
_reflns_threshold_expression     'I > 2\s(I)'
_refine_ls_structure_factor_coef     Fsqd
_refine_ls_matrix_type     full
_refine_ls_R_factor_all     0.0602
_refine_ls_R_factor_gt     0.0456
_refine_ls_wR_factor_gt     0.1203
_refine_ls_wR_factor_ref     0.1331
_refine_ls_goodness_of_fit_ref     1.031
_refine_ls_restrained_S_all     1.047
_refine_ls_number_reflns     4796
_refine_ls_number_parameters     254
_refine_ls_number_restraints     54
_refine_ls_hydrogen_treatment     constr
_refine_ls_weighting_scheme     calc
_refine_ls_weighting_details
              'w=1/[\s^2^(Fo^2^)+(0.0677P)^2^+0.2030P] where P=(Fo^2^+2Fc^2^)/3'
_atom_sites_solution_hydrogens     geom
_atom_sites_solution_primary     direct
_atom_sites_solution_secondary     difmap
_refine_ls_shift/su_max     0.000
_refine_ls_shift/su_mean     0.000
_refine_diff_density_max     0.357
_refine_diff_density_min     -0.216
_refine_ls_extinction_method     none
_refine_ls_extinction_coef     .
loop_
    _atom_type_symbol
    _atom_type_description
    _atom_type_scat_dispersion_real
    _atom_type_scat_dispersion_imag
    _atom_type_scat_source
    'C' 'C' 0.0033 0.0016
                         'International Tables Vol C Tables 4.2.6.8 and 6.1.1.4'
    'H' 'H' 0.0000 0.0000
                         'International Tables Vol C Tables 4.2.6.8 and 6.1.1.4'
    'F' 'F' 0.0171 0.0103
                         'International Tables Vol C Tables 4.2.6.8 and 6.1.1.4'
_computing_data_collection
;
APEX3 (Bruker, 2016)
;
_computing_cell_refinement
;
SAINT (Bruker, 2016)
;
_computing_data_reduction
;
SAINT (Bruker, 2016)
;
_computing_structure_solution
;
<i>SHELXT2014/5</i> (Sheldrick, 2015a)
;
_computing_structure_refinement
;
<i>SHELXL2018/3</i> (Sheldrick, 2015b)
;
_computing_molecular_graphics
;
<i>ShelXle</i> (H\"ubschle et al., 2011)
;
_computing_publication_material
;
SHELXTL (Sheldrick, 2008)
;
loop_
    _atom_site_type_symbol
    _atom_site_label
    _atom_site_fract_x
    _atom_site_fract_y
    _atom_site_fract_z
    _atom_site_U_iso_or_equiv
    _atom_site_adp_type
    _atom_site_calc_flag
    _atom_site_occupancy
    _atom_site_disorder_assembly
    _atom_site_disorder_group
    C C1 0.01792(16) 0.39026(13) 0.66732(8) 0.0226(2) Uani d 1 . .
    H H1 -0.009095 0.444837 0.730124 0.027 Uiso calc 1 . .
    C C2 -0.10396(16) 0.28909(14) 0.64654(9) 0.0258(2) Uani d 1 . .
    H H2 -0.215225 0.274960 0.694302 0.031 Uiso calc 1 . .
    C C3 -0.06545(17) 0.20452(14) 0.55371(9) 0.0256(2) Uani d 1 . .
    H H3 -0.151890 0.135159 0.539123 0.031 Uiso calc 1 . .
    C C4 0.09514(16) 0.22274(13) 0.48564(8) 0.0226(2) Uani d 1 . .
    H H4 0.120443 0.163455 0.424577 0.027 Uiso calc 1 . .
    C C5 0.22728(15) 0.32896(12) 0.50350(8) 0.0190(2) Uani d 1 . .
    C C6 0.39655(15) 0.34315(12) 0.43500(7) 0.0182(2) Uani d 1 . .
    C C7 0.52091(14) 0.45501(12) 0.45239(7) 0.0175(2) Uani d 1 . .
    C C8 0.68520(15) 0.48264(12) 0.38051(7) 0.0184(2) Uani d 1 . .
    C C9 0.81357(15) 0.58334(12) 0.40331(8) 0.0188(2) Uani d 1 . .
    C C10 0.44475(15) 0.22325(12) 0.35087(8) 0.0196(2) Uani d 1 . .
    C C11 0.36977(16) 0.24829(13) 0.26079(8) 0.0220(2) Uani d 1 . .
    H H11 0.290420 0.346631 0.250057 0.026 Uiso calc 1 . .
    C C12 0.41022(17) 0.13050(14) 0.18663(9) 0.0261(2) Uani d 1 . .
    H H12 0.359656 0.149270 0.125314 0.031 Uiso calc 1 . .
    C C13 0.52406(19) -0.01412(14) 0.20194(9) 0.0299(3) Uani d 1 . .
    H H13 0.552752 -0.093917 0.150907 0.036 Uiso calc 1 . .
    C C14 0.5959(2) -0.04202(14) 0.29183(10) 0.0307(3) Uani d 1 . .
    H H14 0.672738 -0.141528 0.302808 0.037 Uiso calc 1 . .
    C C15 0.55537(17) 0.07591(13) 0.36619(9) 0.0252(2) Uani d 1 . .
    H H15 0.603751 0.055584 0.428018 0.030 Uiso calc 1 . .
    C C16 0.72284(15) 0.42311(13) 0.27387(8) 0.0201(2) Uani d 1 . .
    C C17 0.64437(17) 0.51947(14) 0.20039(8) 0.0239(2) Uani d 1 . .
    H H17 0.560887 0.616515 0.219579 0.029 Uiso calc 1 . .
    C C18 0.68658(18) 0.47556(15) 0.09905(9) 0.0281(2) Uani d 1 . .
    H H18 0.632752 0.542318 0.049352 0.034 Uiso calc 1 . .
    C C19 0.80767(17) 0.33375(16) 0.07142(9) 0.0288(3) Uani d 1 . .
    C C20 0.88955(17) 0.23715(16) 0.14335(9) 0.0293(3) Uani d 1 . .
    H H20 0.972915 0.140179 0.123847 0.035 Uiso calc 1 . .
    C C21 0.84900(16) 0.28296(14) 0.24402(9) 0.0246(2) Uani d 1 . .
    H H21 0.907679 0.218296 0.293053 0.030 Uiso calc 1 . .
    C C22_1 0.8462(2) 0.2795(2) -0.03626(11) 0.0428(3) Uani d 0.53(3) A 1
    F F1_1 0.7831(15) 0.3834(12) -0.1017(5) 0.0620(16) Uani d 0.53(3) A 1
    F F2_1 1.0337(8) 0.2311(12) -0.0710(7) 0.0480(11) Uani d 0.53(3) A 1
    F F3_1 0.7692(17) 0.1384(13) -0.0452(5) 0.0641(17) Uani d 0.53(3) A 1
    C C22_2 0.8462(2) 0.2795(2) -0.03626(11) 0.0428(3) Uani d 0.47(3) A 2
    F F1_2 0.8272(15) 0.4141(10) -0.0981(6) 0.0622(14) Uani d 0.47(3) A 2
    F F2_2 1.0216(12) 0.2031(17) -0.0622(8) 0.065(2) Uani d 0.47(3) A 2
    F F3_2 0.7142(14) 0.1977(19) -0.0581(5) 0.0660(18) Uani d 0.47(3) A 2
loop_
    _atom_site_aniso_label
    _atom_site_aniso_U_11
    _atom_site_aniso_U_22
    _atom_site_aniso_U_33
    _atom_site_aniso_U_12
    _atom_site_aniso_U_13
    _atom_site_aniso_U_23
    C1 0.0213(5) 0.0233(5) 0.0225(5) -0.0027(4) -0.0010(4) -0.0039(4)
    C2 0.0217(5) 0.0269(5) 0.0280(6) -0.0050(4) -0.0003(4) -0.0026(4)
    C3 0.0247(5) 0.0257(5) 0.0286(6) -0.0089(4) -0.0054(4) -0.0022(4)
    C4 0.0256(5) 0.0225(5) 0.0215(5) -0.0066(4) -0.0053(4) -0.0025(4)
    C5 0.0212(5) 0.0184(4) 0.0185(5) -0.0034(4) -0.0056(4) -0.0018(3)
    C6 0.0205(5) 0.0184(4) 0.0163(4) -0.0025(4) -0.0048(4) -0.0028(3)
    C7 0.0183(4) 0.0179(4) 0.0165(4) -0.0020(3) -0.0037(4) -0.0027(3)
    C8 0.0199(5) 0.0190(4) 0.0161(4) -0.0012(4) -0.0030(4) -0.0033(3)
    C9 0.0195(5) 0.0182(4) 0.0183(5) -0.0015(4) -0.0032(4) -0.0017(3)
    C10 0.0213(5) 0.0189(4) 0.0191(5) -0.0044(4) -0.0027(4) -0.0041(3)
    C11 0.0220(5) 0.0236(5) 0.0210(5) -0.0021(4) -0.0056(4) -0.0038(4)
    C12 0.0279(5) 0.0304(6) 0.0216(5) -0.0057(4) -0.0065(4) -0.0069(4)
    C13 0.0380(6) 0.0245(5) 0.0275(6) -0.0054(5) -0.0036(5) -0.0110(4)
    C14 0.0394(7) 0.0195(5) 0.0320(6) 0.0003(5) -0.0056(5) -0.0047(4)
    C15 0.0327(6) 0.0209(5) 0.0227(5) -0.0018(4) -0.0075(4) -0.0022(4)
    C16 0.0199(5) 0.0225(5) 0.0182(5) -0.0054(4) -0.0011(4) -0.0049(4)
    C17 0.0285(5) 0.0235(5) 0.0201(5) -0.0054(4) -0.0029(4) -0.0027(4)
    C18 0.0340(6) 0.0330(6) 0.0191(5) -0.0113(5) -0.0038(4) -0.0010(4)
    C19 0.0277(6) 0.0404(7) 0.0194(5) -0.0122(5) 0.0017(4) -0.0107(4)
    C20 0.0227(5) 0.0348(6) 0.0295(6) -0.0020(5) -0.0001(4) -0.0154(5)
    C21 0.0220(5) 0.0274(5) 0.0244(5) -0.0014(4) -0.0040(4) -0.0076(4)
    C22_1 0.0404(7) 0.0649(10) 0.0243(6) -0.0168(7) 0.0028(5) -0.0167(6)
    F1_1 0.067(3) 0.094(3) 0.0194(11) 0.016(2) -0.0108(16) -0.0163(16)
    F2_1 0.0384(15) 0.073(3) 0.0275(15) -0.0050(13) 0.0084(11) -0.0142(15)
    F3_1 0.078(3) 0.082(3) 0.0393(17) -0.041(3) 0.0019(18) -0.0331(19)
    C22_2 0.0404(7) 0.0649(10) 0.0243(6) -0.0168(7) 0.0028(5) -0.0167(6)
    F1_2 0.074(3) 0.095(2) 0.0162(15) -0.015(2) -0.0011(16) -0.0060(15)
    F2_2 0.069(3) 0.080(4) 0.036(3) 0.003(2) 0.0161(19) -0.032(3)
    F3_2 0.070(3) 0.099(5) 0.0381(17) -0.039(3) -0.0064(17) -0.032(2)
_geom_special_details
;
 All esds (except the esd in the dihedral angle between two l.s. planes)
 are estimated using the full covariance matrix.  The cell esds are taken
 into account individually in the estimation of esds in distances, angles
 and torsion angles; correlations between esds in cell parameters are only
 used when they are defined by crystal symmetry.  An approximate (isotropic)
 treatment of cell esds is used for estimating esds involving l.s. planes.
;
loop_
    _geom_bond_atom_site_label_1
    _geom_bond_atom_site_label_2
    _geom_bond_site_symmetry_2
    _geom_bond_distance
    _geom_bond_publ_flag
    C1 C2 . 1.3608(16) ?
    C1 C9 2_666 1.4369(15) ?
    C1 H1 . 0.9500 ?
    C2 C3 . 1.4205(16) ?
    C2 H2 . 0.9500 ?
    C3 C4 . 1.3610(16) ?
    C3 H3 . 0.9500 ?
    C4 C5 . 1.4348(14) ?
    C4 H4 . 0.9500 ?
    C5 C6 . 1.4033(14) ?
    C5 C9 2_666 1.4375(14) ?
    C6 C7 . 1.4263(14) ?
    C6 C10 . 1.4995(14) ?
    C7 C8 . 1.4263(14) ?
    C7 C7 2_666 1.4703(19) ?
    C8 C9 . 1.4023(14) ?
    C8 C16 . 1.4999(14) ?
    C10 C15 . 1.3934(15) ?
    C10 C11 . 1.3964(15) ?
    C11 C12 . 1.3913(15) ?
    C11 H11 . 0.9500 ?
    C12 C13 . 1.3859(17) ?
    C12 H12 . 0.9500 ?
    C13 C14 . 1.3849(18) ?
    C13 H13 . 0.9500 ?
    C14 C15 . 1.3941(16) ?
    C14 H14 . 0.9500 ?
    C15 H15 . 0.9500 ?
    C16 C17 . 1.3913(15) ?
    C16 C21 . 1.3961(15) ?
    C17 C18 . 1.3931(15) ?
    C17 H17 . 0.9500 ?
    C18 C19 . 1.3843(18) ?
    C18 H18 . 0.9500 ?
    C19 C20 . 1.3873(19) ?
    C19 C22_2 . 1.4985(17) ?
    C19 C22_1 . 1.4985(17) ?
    C20 C21 . 1.3887(16) ?
    C20 H20 . 0.9500 ?
    C21 H21 . 0.9500 ?
    C22_1 F1_1 . 1.304(6) ?
    C22_1 F2_1 . 1.341(6) ?
    C22_1 F3_1 . 1.391(5) ?
    C22_2 F2_2 . 1.310(7) ?
    C22_2 F3_2 . 1.312(5) ?
    C22_2 F1_2 . 1.385(7) ?
loop_
    _geom_angle_atom_site_label_1
    _geom_angle_atom_site_label_2
    _geom_angle_atom_site_label_3
    _geom_angle_site_symmetry_1
    _geom_angle_site_symmetry_3
    _geom_angle
    _geom_angle_publ_flag
    C2 C1 C9 . 2_666 121.68(10) ?
    C2 C1 H1 . . 119.2 ?
    C9 C1 H1 2_666 . 119.2 ?
    C1 C2 C3 . . 120.25(10) ?
    C1 C2 H2 . . 119.9 ?
    C3 C2 H2 . . 119.9 ?
    C4 C3 C2 . . 120.08(10) ?
    C4 C3 H3 . . 120.0 ?
    C2 C3 H3 . . 120.0 ?
    C3 C4 C5 . . 121.85(10) ?
    C3 C4 H4 . . 119.1 ?
    C5 C4 H4 . . 119.1 ?
    C6 C5 C4 . . 121.80(9) ?
    C6 C5 C9 . 2_666 120.11(9) ?
    C4 C5 C9 . 2_666 118.03(9) ?
    C5 C6 C7 . . 120.62(9) ?
    C5 C6 C10 . . 115.56(9) ?
    C7 C6 C10 . . 123.53(9) ?
    C6 C7 C8 . . 122.23(9) ?
    C6 C7 C7 . 2_666 119.09(11) ?
    C8 C7 C7 . 2_666 118.69(11) ?
    C9 C8 C7 . . 120.80(9) ?
    C9 C8 C16 . . 115.15(9) ?
    C7 C8 C16 . . 123.75(9) ?
    C8 C9 C1 . 2_666 121.55(9) ?
    C8 C9 C5 . 2_666 120.27(9) ?
    C1 C9 C5 2_666 2_666 118.08(9) ?
    C15 C10 C11 . . 118.58(10) ?
    C15 C10 C6 . . 118.84(9) ?
    C11 C10 C6 . . 122.37(9) ?
    C12 C11 C10 . . 120.59(10) ?
    C12 C11 H11 . . 119.7 ?
    C10 C11 H11 . . 119.7 ?
    C13 C12 C11 . . 120.20(11) ?
    C13 C12 H12 . . 119.9 ?
    C11 C12 H12 . . 119.9 ?
    C14 C13 C12 . . 119.84(10) ?
    C14 C13 H13 . . 120.1 ?
    C12 C13 H13 . . 120.1 ?
    C13 C14 C15 . . 120.01(11) ?
    C13 C14 H14 . . 120.0 ?
    C15 C14 H14 . . 120.0 ?
    C10 C15 C14 . . 120.75(10) ?
    C10 C15 H15 . . 119.6 ?
    C14 C15 H15 . . 119.6 ?
    C17 C16 C21 . . 118.79(10) ?
    C17 C16 C8 . . 118.56(9) ?
    C21 C16 C8 . . 122.33(10) ?
    C16 C17 C18 . . 120.88(11) ?
    C16 C17 H17 . . 119.6 ?
    C18 C17 H17 . . 119.6 ?
    C19 C18 C17 . . 119.39(11) ?
    C19 C18 H18 . . 120.3 ?
    C17 C18 H18 . . 120.3 ?
    C18 C19 C20 . . 120.61(11) ?
    C18 C19 C22_2 . . 120.29(12) ?
    C20 C19 C22_2 . . 119.07(12) ?
    C18 C19 C22_1 . . 120.29(12) ?
    C20 C19 C22_1 . . 119.07(12) ?
    C19 C20 C21 . . 119.64(11) ?
    C19 C20 H20 . . 120.2 ?
    C21 C20 H20 . . 120.2 ?
    C20 C21 C16 . . 120.64(11) ?
    C20 C21 H21 . . 119.7 ?
    C16 C21 H21 . . 119.7 ?
    F1_1 C22_1 F2_1 . . 106.7(5) ?
    F1_1 C22_1 F3_1 . . 108.0(3) ?
    F2_1 C22_1 F3_1 . . 100.8(5) ?
    F1_1 C22_1 C19 . . 115.9(4) ?
    F2_1 C22_1 C19 . . 113.7(4) ?
    F3_1 C22_1 C19 . . 110.6(3) ?
    F2_2 C22_2 F3_2 . . 112.2(6) ?
    F2_2 C22_2 F1_2 . . 107.4(6) ?
    F3_2 C22_2 F1_2 . . 103.0(4) ?
    F2_2 C22_2 C19 . . 112.4(5) ?
    F3_2 C22_2 C19 . . 112.7(3) ?
    F1_2 C22_2 C19 . . 108.5(4) ?
loop_
    _geom_torsion_atom_site_label_1
    _geom_torsion_atom_site_label_2
    _geom_torsion_atom_site_label_3
    _geom_torsion_atom_site_label_4
    _geom_torsion_site_symmetry_1
    _geom_torsion_site_symmetry_2
    _geom_torsion_site_symmetry_3
    _geom_torsion_site_symmetry_4
    _geom_torsion
    _geom_torsion_publ_flag
    C9 C1 C2 C3 2_666 . . . 0.79(17) ?
    C1 C2 C3 C4 . . . . 0.87(18) ?
    C2 C3 C4 C5 . . . . -1.44(17) ?
    C3 C4 C5 C6 . . . . 177.58(10) ?
    C3 C4 C5 C9 . . . 2_666 0.34(16) ?
    C4 C5 C6 C7 . . . . 177.15(9) ?
    C9 C5 C6 C7 2_666 . . . -5.67(15) ?
    C4 C5 C6 C10 . . . . -8.83(14) ?
    C9 C5 C6 C10 2_666 . . . 168.36(9) ?
    C5 C6 C7 C8 . . . . -174.59(9) ?
    C10 C6 C7 C8 . . . . 11.87(15) ?
    C5 C6 C7 C7 . . . 2_666 5.51(17) ?
    C10 C6 C7 C7 . . . 2_666 -168.03(11) ?
    C6 C7 C8 C9 . . . . -174.68(9) ?
    C7 C7 C8 C9 2_666 . . . 5.21(17) ?
    C6 C7 C8 C16 . . . . 11.95(15) ?
    C7 C7 C8 C16 2_666 . . . -168.15(11) ?
    C7 C8 C9 C1 . . . 2_666 178.61(9) ?
    C16 C8 C9 C1 . . . 2_666 -7.48(14) ?
    C7 C8 C9 C5 . . . 2_666 -5.19(15) ?
    C16 C8 C9 C5 . . . 2_666 168.72(9) ?
    C5 C6 C10 C15 . . . . -88.19(12) ?
    C7 C6 C10 C15 . . . . 85.65(13) ?
    C5 C6 C10 C11 . . . . 86.42(13) ?
    C7 C6 C10 C11 . . . . -99.74(13) ?
    C15 C10 C11 C12 . . . . -2.11(17) ?
    C6 C10 C11 C12 . . . . -176.74(10) ?
    C10 C11 C12 C13 . . . . 0.71(18) ?
    C11 C12 C13 C14 . . . . 0.72(19) ?
    C12 C13 C14 C15 . . . . -0.7(2) ?
    C11 C10 C15 C14 . . . . 2.13(18) ?
    C6 C10 C15 C14 . . . . 176.95(11) ?
    C13 C14 C15 C10 . . . . -0.75(19) ?
    C9 C8 C16 C17 . . . . -85.58(12) ?
    C7 C8 C16 C17 . . . . 88.13(13) ?
    C9 C8 C16 C21 . . . . 87.83(13) ?
    C7 C8 C16 C21 . . . . -98.47(13) ?
    C21 C16 C17 C18 . . . . 1.56(17) ?
    C8 C16 C17 C18 . . . . 175.21(10) ?
    C16 C17 C18 C19 . . . . 0.25(18) ?
    C17 C18 C19 C20 . . . . -1.17(18) ?
    C17 C18 C19 C22_2 . . . . 176.56(11) ?
    C17 C18 C19 C22_1 . . . . 176.56(11) ?
    C18 C19 C20 C21 . . . . 0.23(19) ?
    C22_2 C19 C20 C21 . . . . -177.52(11) ?
    C22_1 C19 C20 C21 . . . . -177.52(11) ?
    C19 C20 C21 C16 . . . . 1.63(18) ?
    C17 C16 C21 C20 . . . . -2.51(17) ?
    C8 C16 C21 C20 . . . . -175.90(10) ?
    C18 C19 C22_1 F1_1 . . . . 9.6(7) ?
    C20 C19 C22_1 F1_1 . . . . -172.7(7) ?
    C18 C19 C22_1 F2_1 . . . . 133.7(5) ?
    C20 C19 C22_1 F2_1 . . . . -48.5(5) ?
    C18 C19 C22_1 F3_1 . . . . -113.8(7) ?
    C20 C19 C22_1 F3_1 . . . . 64.0(7) ?
    C18 C19 C22_2 F2_2 . . . . 146.7(8) ?
    C20 C19 C22_2 F2_2 . . . . -35.6(8) ?
    C18 C19 C22_2 F3_2 . . . . -85.3(9) ?
    C20 C19 C22_2 F3_2 . . . . 92.4(9) ?
    C18 C19 C22_2 F1_2 . . . . 28.0(5) ?
    C20 C19 C22_2 F1_2 . . . . -154.2(5) ?
_shelx_space_group_comment
;
The symmetry employed for this shelxl refinement is uniquely defined
by the following loop, which should always be used as a source of
symmetry information in preference to the above space-group names.
They are only intended as comments.
;
_shelx_estimated_absorpt_T_min     0.974
_shelx_estimated_absorpt_T_max     0.992
_shelx_hkl_file
;
  -1   0   0    1.32    0.08
  -1   0   0    1.45    0.07
  -1   0   0    1.29    0.09
   1   0   0    1.25    0.08
   1   0   0    1.49    0.08
   1   0   0    1.34    0.09
  -2   0   0    0.70    0.08
  -2   0   0    0.47    0.09
  -2   0   0    0.59    0.08
   2   0   0    0.73    0.08
   2   0   0    0.62    0.07
   2   0   0    0.92    0.07
   2   0   0    0.59    0.09
  -3   0   0    6.40    0.32
  -3   0   0    6.09    0.34
  -3   0   0    6.33    0.31
   3   0   0    6.34    0.31
   3   0   0    6.56    0.34
   3   0   0    6.52    0.32
   3   0   0    6.77    0.30
  -4   0   0    3.01    0.19
  -4   0   0    3.13    0.21
   4   0   0    2.87    0.19
   4   0   0    2.95    0.22
   4   0   0    3.05    0.22
   4   0   0    3.11    0.18
  -5   0   0    3.84    0.27
  -5   0   0    3.77    0.24
   5   0   0    3.50    0.23
   5   0   0    4.22    0.22
   5   0   0    3.74    0.23
   5   0   0    3.65    0.27
  -6   0   0    0.08    0.11
  -6   0   0   -0.09    0.08
   6   0   0   -0.20    0.09
   6   0   0    0.07    0.08
   6   0   0    0.02    0.06
   6   0   0    0.00    0.07
  -7   0   0    0.16    0.10
  -7   0   0    0.32    0.14
   7   0   0    0.11    0.05
   7   0   0   -0.05    0.11
   7   0   0    0.05    0.06
   7   0   0   -0.01    0.08
   7   0   0    0.05    0.11
  -8   0   0    0.02    0.12
  -8   0   0    0.09    0.11
   8   0   0    0.04    0.13
   8   0   0    0.16    0.14
  -9   0   0    0.07    0.14
   9   0   0    0.14    0.21
   9   0   0    0.08    0.14
   9   0   0    0.03    0.14
   9  -1   0    0.02    0.14
  -9   1   0    0.10    0.16
   8  -1   0   -0.07    0.12
   8  -1   0    0.16    0.10
  -8   1   0    0.02    0.13
   7  -1   0   -0.01    0.08
   7  -1   0    0.07    0.08
   7  -1   0    0.08    0.12
   7  -1   0   -0.02    0.09
  -7   1   0   -0.04    0.11
  -7   1   0    0.01    0.08
   6  -1   0   -0.03    0.06
   6  -1   0    0.05    0.10
   6  -1   0   -0.07    0.06
  -6   1   0   -0.04    0.09
  -6   1   0    0.21    0.08
   5  -1   0    9.36    0.50
   5  -1   0    8.68    0.42
   5  -1   0    9.05    0.43
   5  -1   0    8.67    0.45
  -5   1   0    9.52    0.43
  -5   1   0    8.66    0.52
  -5   1   0    9.65    0.49
   4  -1   0    2.99    0.20
   4  -1   0    2.94    0.15
   4  -1   0    2.89    0.18
   4  -1   0    2.72    0.21
   4  -1   0    3.04    0.19
  -4   1   0    2.79    0.17
  -4   1   0    2.94    0.25
  -4   1   0    2.63    0.20
   3  -1   0   13.51    0.55
   3  -1   0   13.00    0.56
   3  -1   0   12.88    0.59
   3  -1   0   13.54    0.59
   3  -1   0   13.85    0.62
  -3   1   0   13.61    0.60
  -3   1   0   13.21    0.64
  -3   1   0   13.79    0.57
   2  -1   0    9.74    0.40
   2  -1   0    9.64    0.41
   2  -1   0    9.46    0.43
   2  -1   0    9.37    0.45
   2  -1   0   10.06    0.43
   2  -1   0   10.19    0.41
  -2   1   0    9.34    0.40
  -2   1   0    9.99    0.43
  -2   1   0    9.94    0.41
  -2   1   0    9.63    0.46
   1  -1   0  156.01    7.11
   1  -1   0  146.22    7.14
  -1   1   0  163.63    7.14
  -1   1   0  134.39    7.08
   0  -1   0  188.66    8.41
   0  -1   0  196.27    8.39
   0   1   0  196.48    8.37
   0   1   0  182.33    8.41
  -1  -1   0    5.52    0.23
  -1  -1   0    4.66    0.24
   1   1   0    5.06    0.22
   1   1   0    4.96    0.23
   1   1   0    4.75    0.24
  -2  -1   0  993.71   39.41
   2   1   0 1000.00   39.50
   2   1   0  994.30   39.52
  -3  -1   0   89.08    3.48
   3   1   0   88.16    3.48
   3   1   0   82.82    3.50
   3   1   0   87.10    3.48
  -4  -1   0    0.62    0.11
  -4  -1   0    0.61    0.11
   4   1   0    0.69    0.13
   4   1   0    0.81    0.12
  -5  -1   0    4.16    0.28
  -5  -1   0    4.38    0.27
   5   1   0    4.15    0.29
   5   1   0    4.10    0.25
   5   1   0    3.87    0.26
  -6  -1   0   80.30    3.37
  -6  -1   0   78.65    3.34
   6   1   0   84.64    3.38
   6   1   0   84.28    3.33
  -7  -1   0    1.92    0.24
  -7  -1   0    1.42    0.20
   7   1   0    1.25    0.16
   7   1   0    1.47    0.21
   7   1   0    1.06    0.25
   7   1   0    1.58    0.20
   7   1   0    1.41    0.24
  -8  -1   0    0.20    0.14
  -8  -1   0    0.06    0.10
   8   1   0    0.05    0.14
   8   1   0   -0.10    0.06
   8   1   0    0.00    0.14
   8   1   0   -0.18    0.13
   8   1   0    0.05    0.08
  -9  -1   0    0.03    0.15
  -9  -1   0    0.18    0.13
   9   1   0   -0.07    0.18
   9   1   0    0.07    0.17
   9   1   0    0.05    0.14
   9  -2   0    0.69    0.21
  -9   2   0    0.41    0.21
   8  -2   0    0.54    0.18
  -8   2   0    0.86    0.21
   7  -2   0    0.04    0.04
   7  -2   0    0.09    0.12
   7  -2   0    0.00    0.04
  -7   2   0   -0.11    0.10
   6  -2   0    0.80    0.17
   6  -2   0    0.79    0.11
   6  -2   0    0.91    0.09
  -6   2   0    0.94    0.18
   5  -2   0    4.67    0.24
   5  -2   0    4.57    0.28
   5  -2   0    4.58    0.23
   5  -2   0    4.78    0.20
   5  -2   0    4.72    0.33
  -5   2   0    4.81    0.31
  -5   2   0    4.76    0.37
   4  -2   0   14.28    0.65
   4  -2   0   14.08    0.61
   4  -2   0   14.48    0.59
   4  -2   0   15.62    0.71
  -4   2   0   14.17    0.73
  -4   2   0   14.62    0.68
   3  -2   0   15.17    0.70
   3  -2   0   14.99    0.62
   3  -2   0   14.71    0.65
   3  -2   0   15.21    0.61
   3  -2   0   14.92    0.61
  -3   2   0   14.82    0.62
  -3   2   0   15.47    0.67
  -3   2   0   13.99    0.71
   2  -2   0    1.90    0.11
   2  -2   0    2.30    0.17
   2  -2   0    1.81    0.12
   2  -2   0    1.74    0.10
  -2   2   0    1.74    0.13
  -2   2   0    1.70    0.16
  -2   2   0    1.92    0.11
  -2   2   0    1.61    0.12
  -2   2   0    1.67    0.10
   1  -2   0  256.06   12.37
   1  -2   0  270.67   12.37
  -1   2   0  274.48   12.30
  -1   2   0  244.62   12.39
   0  -2   0   82.43    4.77
   0   2   0   75.89    4.79
  -1  -2   0  611.13   25.15
  -1  -2   0  626.25   25.15
   1   2   0  559.03   25.17
   1   2   0  612.05   25.05
  -2  -2   0   14.66    0.72
  -2  -2   0   17.29    0.72
   2   2   0   17.30    0.71
   2   2   0   17.48    0.72
   2   2   0   15.83    0.72
   2   2   0   16.32    0.72
  -3  -2   0    3.52    0.22
  -3  -2   0    3.19    0.20
   3   2   0    3.35    0.20
   3   2   0    3.38    0.21
   3   2   0    3.55    0.23
  -4  -2   0   38.86    1.59
  -4  -2   0   37.60    1.59
   4   2   0   36.33    1.61
   4   2   0   38.41    1.58
  -5  -2   0    0.80    0.14
   5   2   0    0.67    0.16
   5   2   0    1.00    0.17
  -6  -2   0   39.68    1.69
  -6  -2   0   39.42    1.69
   6   2   0   38.89    1.71
   6   2   0   40.08    1.69
   6   2   0   38.48    1.74
  -7  -2   0    0.08    0.11
  -7  -2   0    0.06    0.11
   7   2   0    0.09    0.11
   7   2   0   -0.24    0.13
   7   2   0    0.00    0.14
   7   2   0    0.03    0.11
  -8  -2   0    2.29    0.26
  -8  -2   0    2.31    0.28
   8   2   0    2.47    0.33
   8   2   0    2.49    0.28
   8   2   0    1.78    0.18
   8   2   0    2.34    0.27
   8   2   0    1.90    0.31
  -9  -2   0    0.00    0.14
  -9  -2   0    0.14    0.15
   9   2   0    0.05    0.16
   9   2   0   -0.15    0.17
  10   2   0    0.87    0.31
  10   2   0    0.87    0.27
  -9   3   0    0.47    0.24
   8  -3   0    6.11    0.48
  -8   3   0    6.82    0.49
   7  -3   0    0.63    0.18
  -7   3   0    0.75    0.20
   6  -3   0    0.21    0.14
  -6   3   0    0.23    0.13
   5  -3   0    0.49    0.15
  -5   3   0    0.66    0.15
   4  -3   0    0.47    0.09
   4  -3   0    0.42    0.13
   4  -3   0    0.44    0.05
  -4   3   0    0.53    0.16
  -4   3   0    0.52    0.11
  -4   3   0    0.41    0.07
   3  -3   0   26.12    1.03
   3  -3   0   24.27    1.06
   3  -3   0   25.63    1.03
   3  -3   0   24.51    1.12
  -3   3   0   24.82    1.07
  -3   3   0   25.32    1.08
  -3   3   0   24.64    1.14
  -3   3   0   25.42    1.02
   2  -3   0   22.20    0.92
   2  -3   0   22.07    0.97
   2  -3   0   21.35    0.91
  -2   3   0   22.29    0.91
  -2   3   0   21.51    0.92
  -2   3   0   21.33    0.98
  -2   3   0   21.58    0.90
   1  -3   0    0.09    0.08
   1  -3   0    0.20    0.04
   1  -3   0    0.20    0.06
  -1   3   0    0.34    0.06
  -1   3   0    0.24    0.06
  -1   3   0    0.17    0.08
  -1   3   0    0.17    0.07
   0  -3   0   15.47    0.68
   0  -3   0   15.97    0.70
   0  -3   0   15.52    0.66
   0   3   0   14.85    0.66
   0   3   0   16.27    0.68
   0   3   0   16.04    0.71
   0   3   0   15.37    0.70
  -1  -3   0    1.71    0.15
  -1  -3   0    1.84    0.14
   1   3   0    1.74    0.13
   1   3   0    1.54    0.18
   1   3   0    1.85    0.14
   1   3   0    1.66    0.14
  -2  -3   0   60.17    2.51
  -2  -3   0   61.11    2.49
   2   3   0   60.64    2.50
   2   3   0   61.55    2.49
   2   3   0   63.98    2.50
   3   3   0  164.72    6.56
   3   3   0  163.38    6.54
   3   3   0  164.93    6.54
  -4  -3   0   -0.11    0.08
   4   3   0    0.08    0.08
   4   3   0    0.14    0.09
   4   3   0    0.07    0.07
   4   3   0    0.09    0.07
  -5  -3   0   76.64    3.17
  -5  -3   0   78.59    3.15
   5   3   0   75.38    3.14
   5   3   0   78.41    3.21
  -6  -3   0    2.25    0.26
  -6  -3   0    3.11    0.26
   6   3   0    2.89    0.34
   6   3   0    3.85    0.31
   6   3   0    3.71    0.31
  -7  -3   0    1.74    0.25
  -7  -3   0    1.87    0.25
   7   3   0    2.21    0.26
   7   3   0    1.74    0.28
   7   3   0    2.16    0.32
   7   3   0    1.92    0.25
  -8  -3   0    0.10    0.13
   8   3   0   -0.17    0.15
   8   3   0    0.05    0.13
   8   3   0    0.14    0.13
   8   3   0    0.18    0.16
  -9  -3   0    0.26    0.18
  -9  -3   0    0.14    0.16
   9   3   0    0.05    0.19
   9   3   0    0.31    0.21
   9   3   0    0.10    0.14
  -8   4   0    0.32    0.19
   7  -4   0    3.93    0.40
  -7   4   0    3.66    0.38
   6  -4   0    2.04    0.28
  -6   4   0    1.28    0.22
   5  -4   0   11.22    0.62
  -5   4   0   10.74    0.47
  -5   4   0   10.42    0.57
   4  -4   0    2.96    0.27
  -4   4   0    2.52    0.17
  -4   4   0    2.90    0.23
  -4   4   0    2.67    0.23
   3  -4   0    3.77    0.24
   3  -4   0    3.55    0.28
  -3   4   0    3.66    0.30
  -3   4   0    3.85    0.24
  -3   4   0    4.07    0.21
  -3   4   0    3.74    0.21
  -3   4   0    3.19    0.23
   2  -4   0    1.13    0.16
   2  -4   0    1.02    0.13
  -2   4   0    1.03    0.17
  -2   4   0    0.81    0.12
  -2   4   0    0.98    0.12
  -2   4   0    0.92    0.10
   1  -4   0    0.57    0.12
   1  -4   0    0.39    0.09
  -1   4   0    0.59    0.10
  -1   4   0    0.52    0.08
  -1   4   0    0.56    0.12
  -1   4   0    0.48    0.11
   0  -4   0   57.51    2.31
   0  -4   0   57.04    2.37
   0  -4   0   58.27    2.34
   0   4   0   58.18    2.32
   0   4   0   57.35    2.37
   0   4   0   58.39    2.38
   0   4   0   56.44    2.30
   0   4   0   55.90    2.33
  -1  -4   0    6.96    0.38
  -1  -4   0    7.03    0.36
  -1  -4   0    7.36    0.39
   1   4   0    7.15    0.36
   1   4   0    7.50    0.43
   1   4   0    7.21    0.36
   1   4   0    7.49    0.39
   1   4   0    7.55    0.38
  -2  -4   0  125.99    5.05
  -2  -4   0  123.28    5.06
   2   4   0  124.89    5.03
   2   4   0  129.67    5.05
   2   4   0  124.91    5.04
   2   4   0  125.86    5.11
  -3  -4   0   41.55    1.89
  -3  -4   0   44.49    1.87
   3   4   0   44.58    1.85
   3   4   0   45.55    1.86
   3   4   0   46.25    1.88
   3   4   0   44.63    1.86
   3   4   0   45.43    1.95
  -4  -4   0   69.98    2.89
   4   4   0   71.40    2.99
   4   4   0   70.84    2.95
   4   4   0   68.66    2.87
  -5  -4   0   92.78    3.84
   5   4   0   96.85    3.87
   5   4   0   91.96    3.81
   5   4   0   94.68    3.95
  -6  -4   0    4.14    0.33
   6   4   0    4.22    0.46
   6   4   0    4.67    0.37
  -7  -4   0    0.48    0.17
   7   4   0    0.15    0.20
   7   4   0    0.03    0.14
   7   4   0    0.20    0.12
   7   4   0    0.51    0.18
  -8  -4   0    0.28    0.16
   8   4   0    0.04    0.19
   8   4   0    0.14    0.15
   8   4   0    0.01    0.14
  -9  -4   0    0.34    0.19
   9   4   0    0.36    0.22
   9   4   0    0.35    0.19
   9   4   0    0.53    0.25
   8  -5   0    0.24    0.21
  -7   5   0    0.21    0.15
   6  -5   0    2.82    0.34
  -6   5   0    3.19    0.32
   5  -5   0   -0.13    0.12
  -5   5   0    0.03    0.06
  -5   5   0   -0.10    0.09
   4  -5   0    6.86    0.46
  -4   5   0    6.61    0.31
  -4   5   0    7.78    0.41
  -4   5   0    7.06    0.36
  -4   5   0    7.47    0.42
   3  -5   0    0.07    0.11
  -3   5   0    0.02    0.06
  -3   5   0    0.06    0.06
  -3   5   0   -0.02    0.07
  -3   5   0    0.05    0.08
   2  -5   0   16.93    0.83
   2  -5   0   16.33    0.77
  -2   5   0   16.04    0.74
  -2   5   0   17.10    0.77
  -2   5   0   18.54    0.78
   1  -5   0    3.89    0.30
   1  -5   0    4.19    0.27
   1  -5   0    4.36    0.21
  -1   5   0    4.30    0.24
  -1   5   0    4.17    0.31
  -1   5   0    4.16    0.26
  -1   5   0    4.04    0.29
   0  -5   0    4.10    0.24
   0  -5   0    3.94    0.27
   0  -5   0    4.58    0.31
   0   5   0    4.68    0.32
   0   5   0    4.21    0.27
   0   5   0    4.30    0.30
   0   5   0    4.63    0.23
  -1  -5   0   40.32    1.74
  -1  -5   0   41.47    1.71
  -1  -5   0   41.94    1.76
   1   5   0   40.68    1.75
   1   5   0   40.78    1.80
   1   5   0   41.17    1.73
   1   5   0   42.46    1.70
   1   5   0   40.84    1.71
  -2  -5   0   20.56    0.98
  -2  -5   0   22.72    0.96
  -2  -5   0   21.73    0.99
   2   5   0   21.57    0.96
   2   5   0   21.85    0.95
   2   5   0   21.45    0.97
   2   5   0   21.50    1.04
   2   5   0   20.34    0.94
  -3  -5   0    1.20    0.17
   3   5   0    1.42    0.24
   3   5   0    1.21    0.17
   3   5   0    1.30    0.18
  -4  -5   0   28.40    1.27
   4   5   0   28.93    1.28
   4   5   0   29.85    1.38
   4   5   0   27.20    1.25
  -5  -5   0    0.05    0.11
   5   5   0    0.03    0.10
   5   5   0    0.09    0.11
   5   5   0   -0.24    0.14
  -6  -5   0   19.24    0.95
   6   5   0   19.18    0.91
   6   5   0   20.53    0.98
   6   5   0   18.82    1.06
  -7  -5   0    0.49    0.17
   7   5   0    0.20    0.16
   7   5   0    0.54    0.20
   7   5   0    0.48    0.25
  -8  -5   0    0.27    0.17
   8   5   0    0.32    0.24
   8   5   0    0.53    0.21
   8   5   0    0.16    0.19
   8   5   0    0.14    0.16
  -9  -5   0    0.97    0.24
   9   5   0    0.82    0.24
   9   5   0    0.81    0.27
   9   5   0    0.70    0.30
   7  -6   0   -0.15    0.18
  -7   6   0    0.18    0.16
   6  -6   0    3.36    0.40
  -6   6   0    2.91    0.33
   5  -6   0    0.14    0.15
  -5   6   0    0.13    0.08
  -5   6   0    0.02    0.13
  -5   6   0   -0.01    0.10
   4  -6   0    0.18    0.14
  -4   6   0    0.05    0.11
  -4   6   0    0.05    0.10
  -4   6   0    0.07    0.05
  -4   6   0    0.09    0.08
   3  -6   0   16.54    0.83
  -3   6   0   15.61    0.71
  -3   6   0   14.87    0.74
   2  -6   0    1.65    0.24
  -2   6   0    1.89    0.20
  -2   6   0    2.00    0.22
  -2   6   0    1.87    0.18
   1  -6   0    0.13    0.06
   1  -6   0   -0.06    0.11
  -1   6   0    0.05    0.08
  -1   6   0    0.12    0.08
  -1   6   0    0.20    0.12
   0  -6   0    2.39    0.27
   0  -6   0    2.37    0.18
   0   6   0    2.32    0.23
   0   6   0    3.57    0.29
   0   6   0    2.62    0.21
   0   6   0    2.23    0.16
  -1  -6   0   42.51    1.81
  -1  -6   0   44.80    1.89
   1   6   0   45.09    1.84
   1   6   0   41.67    1.84
  -2  -6   0   15.68    0.78
   2   6   0   14.87    0.74
   2   6   0   16.02    0.84
   2   6   0   15.92    0.76
  -3  -6   0    0.96    0.16
  -4  -6   0    3.67    0.30
   4   6   0    4.09    0.45
   4   6   0    3.28    0.30
  -5  -6   0   -0.07    0.11
   5   6   0    0.01    0.13
   5   6   0    0.06    0.12
  -6  -6   0    6.90    0.47
   6   6   0    7.22    0.49
   6   6   0    7.83    0.61
  -7  -6   0   10.42    0.60
   7   6   0    8.78    0.70
   7   6   0    9.15    0.60
  -8  -6   0    0.15    0.17
   8   6   0    0.31    0.27
   8   6   0    0.10    0.19
   8   6   0    0.16    0.19
   9   6   0    0.16    0.19
   9   6   0    0.08    0.25
   9   6   0    0.23    0.21
   7  -7   0    1.74    0.33
  -7   7   0    2.55    0.35
   6  -7   0    1.33    0.31
  -6   7   0    1.96    0.28
   5  -7   0   -0.11    0.15
  -5   7   0    0.07    0.11
  -5   7   0    0.25    0.13
  -5   7   0    0.22    0.15
   4  -7   0    0.23    0.18
  -4   7   0    0.66    0.16
  -4   7   0    0.61    0.13
  -4   7   0    0.38    0.14
  -4   7   0    0.55    0.09
   3  -7   0   12.27    0.72
  -3   7   0   12.39    0.65
  -3   7   0   12.73    0.61
   2  -7   0    2.54    0.32
  -2   7   0    2.61    0.26
  -2   7   0    2.65    0.28
   1  -7   0    0.34    0.08
   1  -7   0    0.19    0.15
  -1   7   0    0.41    0.16
  -1   7   0    0.45    0.13
   0  -7   0    3.69    0.24
   0  -7   0    3.64    0.33
   0   7   0    3.55    0.36
   0   7   0    3.92    0.29
  -1  -7   0    1.60    0.19
  -1  -7   0    1.78    0.24
   1   7   0    1.73    0.22
   1   7   0    1.75    0.28
   1   7   0    1.57    0.18
  -2  -7   0    6.48    0.39
  -2  -7   0    7.33    0.47
   2   7   0    6.11    0.49
   2   7   0    6.46    0.41
  -3  -7   0   12.46    0.65
   3   7   0   13.51    0.68
   3   7   0   12.19    0.78
  -4  -7   0    4.75    0.37
   4   7   0    5.62    0.56
   4   7   0    4.74    0.37
  -5  -7   0    0.14    0.14
   5   7   0    0.21    0.20
   5   7   0    0.02    0.14
  -6  -7   0    1.48    0.25
   6   7   0    1.83    0.37
   6   7   0    1.76    0.32
  -7  -7   0   14.05    0.79
   7   7   0   13.25    0.79
   7   7   0   15.39    0.97
  -8  -7   0    2.54    0.34
   8   7   0    2.36    0.35
   8   7   0    3.36    0.53
   6  -8   0    0.64    0.26
  -6   8   0    0.45    0.20
   5  -8   0    0.03    0.18
  -5   8   0    0.52    0.19
  -5   8   0    0.21    0.16
   4  -8   0    2.36    0.36
  -4   8   0    1.87    0.16
  -4   8   0    1.56    0.24
  -4   8   0    2.07    0.26
   3  -8   0    2.15    0.33
  -3   8   0    2.47    0.29
  -3   8   0    2.87    0.27
   2  -8   0    0.10    0.17
  -2   8   0    0.20    0.12
  -2   8   0    0.07    0.12
   1  -8   0    1.83    0.15
   1  -8   0    1.78    0.29
  -1   8   0    1.64    0.27
  -1   8   0    1.98    0.25
   0  -8   0    0.36    0.18
   0  -8   0    0.24    0.11
   0   8   0    0.37    0.13
   0   8   0    0.42    0.19
  -1  -8   0   -0.10    0.09
  -1  -8   0   -0.07    0.11
   1   8   0    0.08    0.12
   1   8   0    0.11    0.16
  -2  -8   0    3.73    0.40
  -2  -8   0    4.01    0.31
   2   8   0    3.77    0.45
   2   8   0    3.73    0.31
  -3  -8   0    7.14    0.44
   3   8   0    7.63    0.47
   3   8   0    6.22    0.56
  -4  -8   0    2.75    0.30
   4   8   0    3.17    0.45
   4   8   0    3.65    0.36
  -5  -8   0    0.33    0.16
   5   8   0    0.14    0.15
   5   8   0    0.40    0.24
  -6  -8   0    0.80    0.22
   6   8   0    0.28    0.18
   6   8   0    0.85    0.31
  -7  -8   0    8.05    0.59
   7   8   0    9.74    0.79
   7   8   0   10.00    0.64
  -8  -8   0    0.72    0.24
   8   8   0    0.59    0.25
   5  -9   0   -0.11    0.23
  -5   9   0    0.08    0.15
  -5   9   0   -0.01    0.15
   4  -9   0    0.19    0.21
  -4   9   0    0.28    0.16
  -4   9   0    0.01    0.13
  -4   9   0   -0.01    0.07
   3  -9   0    1.58    0.32
  -3   9   0    1.94    0.26
  -3   9   0    1.85    0.26
   2  -9   0    1.94    0.33
  -2   9   0    1.96    0.27
  -2   9   0    1.96    0.26
   1  -9   0   -0.02    0.07
   1  -9   0    0.08    0.17
  -1   9   0    0.04    0.15
  -1   9   0    0.02    0.12
   0  -9   0    3.64    0.43
   0  -9   0    3.73    0.26
   0   9   0    3.52    0.42
  -1  -9   0    5.37    0.35
  -1  -9   0    4.99    0.51
   1   9   0    5.63    0.50
  -2  -9   0   10.45    0.56
  -2  -9   0   10.11    0.66
   2   9   0    9.44    0.69
   2   9   0    8.99    0.57
  -3  -9   0   21.56    1.05
   3   9   0   22.69    1.09
   3   9   0   22.22    1.24
  -4  -9   0    2.48    0.31
   4   9   0    2.47    0.32
   4   9   0    2.60    0.43
  -5  -9   0    0.55    0.19
   5   9   0    0.53    0.27
   5   9   0    0.99    0.24
  -6  -9   0    5.28    0.45
   6   9   0    5.96    0.70
   6   9   0    6.17    0.50
  -7  -9   0    0.10    0.21
   7   9   0   -0.14    0.15
   4 -10   0    0.90    0.30
  -4  10   0    1.11    0.23
  -4  10   0    0.90    0.24
   3 -10   0    3.38    0.46
  -3  10   0    3.68    0.38
  -3  10   0    3.02    0.31
   2 -10   0    0.22    0.22
  -2  10   0    0.17    0.18
  -2  10   0    0.49    0.17
   1 -10   0   21.60    1.19
  -1  10   0   21.98    1.13
   0 -10   0    0.29    0.21
   0 -10   0    0.19    0.11
   0  10   0   -0.06    0.13
   0  10   0    0.08    0.19
  -1 -10   0    0.11    0.12
  -1 -10   0    0.23    0.20
   1  10   0    0.10    0.21
   1  10   0   -0.23    0.12
  -2 -10   0    0.28    0.13
  -2 -10   0    0.20    0.21
   2  10   0    0.36    0.24
   2  10   0    0.51    0.18
  -3 -10   0    4.24    0.40
   3  10   0    3.35    0.38
   3  10   0    4.37    0.55
  -4 -10   0    6.58    0.49
   4  10   0    7.63    0.67
   4  10   0    6.47    0.49
  -5 -10   0    3.50    0.39
   5  10   0    4.57    0.45
   5  10   0    4.24    0.58
   6  10   0    4.07    0.59
   2 -11   0   -0.02    0.21
  -2  11   0    0.35    0.20
  -2  11   0    0.37    0.21
   1 -11   0    1.60    0.37
  -1  11   0    1.49    0.26
  -1  11   0    1.51    0.32
   0 -11   0    4.04    0.29
   0 -11   0    3.83    0.51
   0  11   0    4.23    0.42
   0  11   0    4.35    0.52
  -1 -11   0    0.39    0.25
  -1 -11   0    0.65    0.16
   1  11   0    0.37    0.18
   1  11   0    0.29    0.27
  -2 -11   0    1.59    0.35
  -2 -11   0    1.75    0.25
   2  11   0    1.67    0.28
   2  11   0    1.88    0.38
  -3 -11   0    0.43    0.19
   3  11   0    0.82    0.23
   3  11   0    0.89    0.34
  -4 -11   0    1.54    0.27
   4  11   0    2.04    0.45
   5  11   0    5.60    0.49
   5  11   0    5.15    0.69
  -1 -12   0    0.24    0.14
  -1 -12   0   -0.51    0.23
   1  12   0    0.07    0.16
   1  12   0    0.02    0.26
   2  12   0    1.44    0.28
   2  12   0    1.41    0.42
  -2 -12   1    0.40    0.27
  -1 -12   1   -0.06    0.25
   5  11  -1    0.16    0.19
   5  11  -1   -0.09    0.26
  -5 -11   1    0.03    0.19
   4  11  -1    1.06    0.27
  -4 -11   1    0.72    0.21
   3  11  -1    2.23    0.32
   3  11  -1    2.79    0.49
  -3 -11   1    2.50    0.33
   2  11  -1    2.84    0.46
   2  11  -1    3.53    0.39
  -2 -11   1    2.47    0.31
  -2 -11   1    2.26    0.41
   1  11  -1    0.20    0.17
   1  11  -1    0.26    0.25
  -1 -11   1    0.02    0.13
  -1 -11   1    0.05    0.24
   0  11  -1    2.33    0.39
   0  11  -1    1.20    0.26
   0 -11   1    1.64    0.20
   0 -11   1    1.59    0.35
  -1  11  -1    3.09    0.42
  -1  11  -1    2.95    0.36
   1 -11   1    2.71    0.44
  -2  11  -1    3.32    0.37
  -2  11  -1    2.66    0.35
   2 -11   1    3.01    0.46
   6  10  -1    2.12    0.48
   6  10  -1    1.37    0.30
  -6 -10   1    1.92    0.36
   5  10  -1    3.19    0.39
   5  10  -1    1.81    0.43
  -5 -10   1    2.37    0.34
   4  10  -1    1.81    0.30
   4  10  -1    2.29    0.46
  -4 -10   1    1.80    0.29
   3  10  -1    1.96    0.40
   3  10  -1    1.67    0.28
  -3 -10   1    1.69    0.26
   2  10  -1    2.71    0.33
   2  10  -1    2.02    0.39
  -2 -10   1    3.13    0.41
  -2 -10   1    3.12    0.32
   1  10  -1    0.15    0.14
   1  10  -1    0.30    0.21
  -1 -10   1    0.17    0.13
  -1 -10   1   -0.03    0.19
   0  10  -1    0.13    0.18
   0  10  -1   -0.05    0.13
   0 -10   1    0.34    0.12
   0 -10   1    0.14    0.20
  -1  10  -1    9.63    0.63
  -1  10  -1    9.25    0.57
   1 -10   1    8.84    0.45
   1 -10   1    8.84    0.66
  -2  10  -1    0.50    0.19
  -2  10  -1    0.19    0.18
   2 -10   1    0.15    0.20
  -3  10  -1    0.09    0.14
  -3  10  -1    0.00    0.13
   3 -10   1   -0.02    0.20
  -4  10  -1    1.15    0.24
  -4  10  -1    0.91    0.23
   4 -10   1    0.56    0.28
   7   9  -1    0.14    0.28
  -7  -9   1    0.02    0.16
   6   9  -1    2.50    0.36
   6   9  -1    3.07    0.51
  -6  -9   1    2.39    0.34
   5   9  -1    1.24    0.34
   5   9  -1    1.51    0.27
  -5  -9   1    1.61    0.28
   4   9  -1    0.56    0.20
   4   9  -1    1.16    0.33
  -4  -9   1    0.89    0.21
   3   9  -1   14.64    0.92
   3   9  -1   13.87    0.77
  -3  -9   1   13.77    0.82
  -3  -9   1   14.28    0.75
   2   9  -1    5.14    0.56
   2   9  -1    4.33    0.37
  -2  -9   1    4.72    0.34
  -2  -9   1    4.06    0.44
   1   9  -1    7.97    0.60
  -1  -9   1    7.46    0.44
  -1  -9   1    7.01    0.54
   0   9  -1    0.51    0.23
   0  -9   1    0.88    0.24
   0  -9   1    0.66    0.14
  -1   9  -1    0.58    0.19
  -1   9  -1    0.73    0.21
   1  -9   1    0.57    0.11
   1  -9   1    0.80    0.22
  -2   9  -1    2.05    0.26
  -2   9  -1    1.83    0.26
   2  -9   1    1.27    0.27
  -3   9  -1    1.50    0.23
  -3   9  -1    1.91    0.25
   3  -9   1    1.12    0.25
  -4   9  -1    1.06    0.21
  -4   9  -1    0.76    0.20
   4  -9   1    1.49    0.31
  -5   9  -1    0.23    0.20
  -5   9  -1    0.23    0.18
   5  -9   1   -0.06    0.19
   8   8  -1    4.99    0.67
  -8  -8   1    5.50    0.48
   7   8  -1    0.12    0.19
   7   8  -1    0.00    0.24
  -7  -8   1    0.12    0.16
   6   8  -1   -0.04    0.20
   6   8  -1   -0.15    0.15
  -6  -8   1    0.19    0.16
   5   8  -1    0.04    0.14
   5   8  -1   -0.20    0.18
  -5  -8   1   -0.08    0.12
   4   8  -1    3.06    0.38
   4   8  -1    2.55    0.47
  -4  -8   1    3.67    0.36
   3   8  -1   -0.42    0.13
   3   8  -1    0.21    0.14
  -3  -8   1    0.22    0.14
  -3  -8   1   -0.03    0.14
   2   8  -1    6.12    0.51
   2   8  -1    6.33    0.42
  -2  -8   1    6.03    0.47
  -2  -8   1    5.50    0.39
   1   8  -1    0.73    0.17
   1   8  -1    0.31    0.19
  -1  -8   1    0.67    0.16
  -1  -8   1    0.86    0.21
   0   8  -1    0.62    0.16
   0   8  -1    0.49    0.18
   0  -8   1    0.74    0.21
   0  -8   1    0.43    0.12
  -1   8  -1    0.06    0.14
  -1   8  -1    0.32    0.13
   1  -8   1    0.30    0.18
   1  -8   1    0.17    0.09
  -2   8  -1    0.19    0.13
   2  -8   1   -0.10    0.13
   2  -8   1    0.03    0.05
  -3   8  -1    0.08    0.10
  -3   8  -1    0.20    0.12
   3  -8   1    0.29    0.19
  -4   8  -1    2.45    0.17
  -4   8  -1    2.31    0.27
   4  -8   1    2.52    0.37
  -5   8  -1    0.10    0.13
  -5   8  -1    0.04    0.13
   5  -8   1   -0.08    0.18
   6  -8   1    0.72    0.28
   8   7  -1    1.67    0.33
   8   7  -1    1.28    0.38
   8   7  -1    1.36    0.29
  -8  -7   1    1.93    0.31
   7   7  -1    0.94    0.24
   7   7  -1    1.20    0.36
  -7  -7   1    0.55    0.20
   6   7  -1    1.13    0.33
   6   7  -1    1.95    0.29
  -6  -7   1    1.24    0.23
   5   7  -1    0.26    0.16
   5   7  -1    0.28    0.20
  -5  -7   1    0.09    0.13
   4   7  -1    2.76    0.31
   4   7  -1    3.20    0.43
  -4  -7   1    3.10    0.32
   3   7  -1    0.08    0.12
   3   7  -1    0.49    0.22
  -3  -7   1    0.30    0.15
  -3  -7   1    0.29    0.14
   2   7  -1    2.94    0.29
   2   7  -1    3.15    0.38
  -2  -7   1    3.02    0.33
  -2  -7   1    3.29    0.27
   1   7  -1    3.00    0.36
   1   7  -1    3.00    0.26
  -1  -7   1    2.87    0.32
   0   7  -1    0.16    0.16
   0   7  -1    0.47    0.14
   0  -7   1    0.40    0.11
   0  -7   1    0.66    0.18
  -1   7  -1    0.72    0.18
  -1   7  -1    0.46    0.14
   1  -7   1    0.99    0.20
   1  -7   1    0.81    0.11
  -2   7  -1    4.56    0.32
  -2   7  -1    3.57    0.28
   2  -7   1    4.02    0.41
   2  -7   1    4.23    0.21
  -3   7  -1    0.04    0.10
  -3   7  -1    0.15    0.09
   3  -7   1    0.20    0.16
  -4   7  -1    1.17    0.20
  -4   7  -1    1.53    0.25
   4  -7   1    0.80    0.23
  -5   7  -1    0.42    0.15
  -5   7  -1    0.14    0.12
  -5   7  -1    0.20    0.14
   5  -7   1    0.31    0.18
  -6   7  -1    1.78    0.28
   6  -7   1    2.50    0.37
  -7   7  -1    4.17    0.45
   7  -7   1    4.33    0.49
   9   6  -1    1.05    0.29
   9   6  -1    1.04    0.28
   9   6  -1    1.03    0.38
  -9  -6   1    0.35    0.20
   8   6  -1   -0.05    0.16
   8   6  -1   -0.19    0.18
   8   6  -1    0.19    0.24
  -8  -6   1   -0.11    0.15
   7   6  -1    8.06    0.66
   7   6  -1    7.64    0.54
  -7  -6   1    7.45    0.52
   6   6  -1    5.98    0.44
   6   6  -1    5.44    0.57
   5   6  -1    0.36    0.16
   5   6  -1    0.56    0.23
  -5  -6   1    0.60    0.17
   4   6  -1    1.29    0.20
   4   6  -1    1.56    0.23
   4   6  -1    1.82    0.31
  -4  -6   1    2.55    0.27
   3   6  -1    0.53    0.19
   3   6  -1    0.07    0.09
   3   6  -1   -0.03    0.10
  -3  -6   1    0.36    0.14
  -3  -6   1    0.12    0.11
   2   6  -1    0.74    0.19
   2   6  -1    0.43    0.13
  -2  -6   1    0.84    0.15
  -2  -6   1    0.45    0.16
   1   6  -1    0.57    0.13
   1   6  -1    0.55    0.11
  -1  -6   1    0.43    0.12
  -1  -6   1    0.72    0.16
   0   6  -1    4.67    0.36
   0   6  -1    4.60    0.31
   0  -6   1    5.53    0.36
   0  -6   1    5.23    0.29
  -1   6  -1    2.29    0.19
  -1   6  -1    1.51    0.21
  -1   6  -1    1.62    0.17
   1  -6   1    1.50    0.14
   1  -6   1    1.73    0.23
  -2   6  -1    0.53    0.12
  -2   6  -1    0.98    0.14
  -2   6  -1    0.83    0.15
   2  -6   1    0.81    0.19
   2  -6   1    0.74    0.09
  -3   6  -1    9.40    0.46
  -3   6  -1    9.34    0.50
  -3   6  -1    9.17    0.48
   3  -6   1    9.77    0.58
  -4   6  -1    0.35    0.11
  -4   6  -1    0.20    0.12
  -4   6  -1    0.20    0.11
   4  -6   1    0.43    0.18
  -5   6  -1    4.97    0.35
  -5   6  -1    5.05    0.31
   5  -6   1    5.37    0.43
  -6   6  -1    2.84    0.32
  -6   6  -1    2.72    0.22
   6  -6   1    2.77    0.37
  -7   6  -1    0.14    0.15
   7  -6   1    0.54    0.24
   9   5  -1    0.04    0.20
   9   5  -1    0.25    0.26
   9   5  -1    0.15    0.19
  -9  -5   1   -0.11    0.17
   8   5  -1    1.81    0.38
   8   5  -1    1.15    0.28
   8   5  -1    1.14    0.22
  -8  -5   1    1.09    0.23
   7   5  -1    3.85    0.29
   7   5  -1    3.64    0.48
   7   5  -1    4.10    0.36
   7   5  -1    4.08    0.42
  -7  -5   1    5.56    0.39
   6   5  -1    3.62    0.37
   6   5  -1    2.95    0.25
   6   5  -1    2.95    0.41
  -6  -5   1    3.71    0.35
   5   5  -1   53.92    2.30
  -5  -5   1   52.97    2.27
   4   5  -1   12.36    0.64
   4   5  -1   12.22    0.60
  -4  -5   1   11.78    0.62
   3   5  -1    2.95    0.23
   3   5  -1    3.16    0.25
  -3  -5   1    3.18    0.24
   2   5  -1    4.03    0.25
   2   5  -1    3.55    0.24
   2   5  -1    3.50    0.30
   2   5  -1    4.08    0.28
  -2  -5   1    3.78    0.26
  -2  -5   1    4.49    0.30
  -2  -5   1    4.23    0.29
   1   5  -1    7.53    0.43
   1   5  -1    8.00    0.48
   1   5  -1    7.53    0.39
   1   5  -1    7.75    0.41
   1   5  -1    7.18    0.38
  -1  -5   1    7.61    0.40
  -1  -5   1    8.53    0.44
  -1  -5   1    7.47    0.42
   0   5  -1    0.57    0.14
   0   5  -1    0.48    0.09
   0   5  -1    0.56    0.11
   0   5  -1    0.76    0.15
   0  -5   1    0.55    0.11
   0  -5   1    0.52    0.10
   0  -5   1    0.61    0.14
  -1   5  -1    0.33    0.08
  -1   5  -1    0.46    0.12
  -1   5  -1    0.21    0.08
  -1   5  -1    0.47    0.12
   1  -5   1    0.39    0.07
   1  -5   1    0.32    0.10
   1  -5   1    0.38    0.11
  -2   5  -1    2.21    0.17
  -2   5  -1    2.58    0.20
  -2   5  -1    2.41    0.19
   2  -5   1    2.54    0.27
   2  -5   1    2.36    0.13
   2  -5   1    2.20    0.19
  -3   5  -1    0.00    0.06
  -3   5  -1   -0.05    0.05
   3  -5   1    0.05    0.11
  -4   5  -1    1.82    0.18
  -4   5  -1    1.84    0.21
  -4   5  -1    1.54    0.19
   4  -5   1    1.31    0.23
  -5   5  -1    0.21    0.13
  -5   5  -1    0.18    0.08
   5  -5   1    0.09    0.13
  -6   5  -1    2.57    0.30
   6  -5   1    2.92    0.36
  -7   5  -1    0.35    0.19
   7  -5   1    0.16    0.18
  -8   5  -1    1.26    0.25
   8  -5   1    1.36    0.29
   9   4  -1   -0.06    0.16
   9   4  -1    0.00    0.23
   9   4  -1    0.07    0.16
  -9  -4   1   -0.01    0.16
   8   4  -1    0.38    0.15
   8   4  -1    0.61    0.22
   8   4  -1    0.38    0.17
   8   4  -1    0.51    0.24
  -8  -4   1    0.56    0.18
   7   4  -1    0.89    0.22
   7   4  -1    0.83    0.18
   7   4  -1    0.52    0.13
   7   4  -1    0.68    0.26
  -7  -4   1    0.82    0.19
   6   4  -1   44.06    1.90
   6   4  -1   46.95    2.01
  -6  -4   1   45.94    1.97
   5   4  -1   35.04    1.50
   5   4  -1   36.89    1.59
  -5  -4   1   35.01    1.55
   4   4  -1    0.45    0.13
   4   4  -1    0.47    0.10
   4   4  -1    0.39    0.10
  -4  -4   1    0.43    0.12
   3   4  -1    0.81    0.12
   3   4  -1    0.61    0.12
   3   4  -1    0.78    0.13
   3   4  -1    0.88    0.13
   3   4  -1    0.82    0.12
  -3  -4   1    0.78    0.15
  -3  -4   1    0.65    0.13
   2   4  -1    2.87    0.19
   2   4  -1    3.09    0.22
   2   4  -1    2.83    0.20
   2   4  -1    2.69    0.19
  -2  -4   1    2.35    0.22
  -2  -4   1    2.56    0.20
  -2  -4   1    2.95    0.21
   1   4  -1    2.63    0.18
   1   4  -1    3.18    0.19
   1   4  -1    2.90    0.21
   1   4  -1    3.40    0.22
  -1  -4   1    2.39    0.20
  -1  -4   1    2.67    0.20
  -1  -4   1    2.94    0.21
   0   4  -1   -0.01    0.07
   0   4  -1    0.11    0.06
   0   4  -1    0.04    0.08
   0   4  -1    0.08    0.05
   0   4  -1    0.14    0.09
   0  -4   1    0.02    0.07
   0  -4   1    0.09    0.06
   0  -4   1    0.24    0.08
  -1   4  -1   61.58    2.49
  -1   4  -1   62.47    2.56
  -1   4  -1   61.92    2.52
  -1   4  -1   61.32    2.48
   1  -4   1   61.05    2.46
   1  -4   1   60.96    2.50
   1  -4   1   61.31    2.54
  -2   4  -1    0.12    0.09
  -2   4  -1    0.05    0.05
  -2   4  -1   -0.01    0.05
  -2   4  -1    0.03    0.06
   2  -4   1    0.03    0.06
   2  -4   1    0.02    0.03
   2  -4   1    0.09    0.05
   2  -4   1    0.06    0.09
  -3   4  -1    3.31    0.22
  -3   4  -1    3.25    0.20
  -3   4  -1    3.10    0.29
  -3   4  -1    3.13    0.16
  -3   4  -1    3.55    0.22
   3  -4   1    3.63    0.32
   3  -4   1    3.50    0.19
  -4   4  -1   -0.01    0.09
  -4   4  -1    0.13    0.09
  -4   4  -1    0.04    0.06
   4  -4   1    0.04    0.05
   4  -4   1   -0.07    0.06
   4  -4   1    0.05    0.12
  -5   4  -1    3.94    0.29
  -5   4  -1    3.56    0.22
   5  -4   1    3.94    0.33
  -6   4  -1   -0.14    0.10
   6  -4   1    0.09    0.15
  -7   4  -1   -0.03    0.13
   7  -4   1    0.32    0.17
  -8   4  -1    0.25    0.16
   8  -4   1   -0.26    0.16
   9   3  -1    2.66    0.29
   9   3  -1    3.83    0.45
  -9  -3   1    2.39    0.32
  -9  -3   1    2.55    0.31
   8   3  -1    7.07    0.44
   8   3  -1    6.86    0.54
   8   3  -1    5.82    0.49
   8   3  -1    6.14    0.39
  -8  -3   1    6.03    0.44
   7   3  -1    0.32    0.18
   7   3  -1    0.25    0.10
   7   3  -1    0.51    0.14
   7   3  -1    0.16    0.13
  -7  -3   1    0.28    0.15
  -7  -3   1    0.63    0.17
   6   3  -1   14.53    0.70
   6   3  -1   14.85    0.70
   6   3  -1   15.20    0.75
   6   3  -1   17.56    0.84
  -6  -3   1   15.92    0.77
  -6  -3   1   15.21    0.75
   5   3  -1   57.60    2.43
   5   3  -1   55.70    2.34
   5   3  -1   55.93    2.34
  -5  -3   1   58.95    2.38
  -5  -3   1   58.20    2.39
   4   3  -1   79.69    3.28
   4   3  -1   80.25    3.25
   4   3  -1   81.22    3.25
   4   3  -1   81.98    3.33
   4   3  -1   80.30    3.28
  -4  -3   1   80.95    3.29
   3   3  -1   80.17    3.18
   3   3  -1   78.64    3.12
   3   3  -1   76.58    3.12
   3   3  -1   76.18    3.13
   3   3  -1   75.72    3.14
  -3  -3   1   77.89    3.15
   2   3  -1   23.17    0.99
   2   3  -1   24.27    1.03
   2   3  -1   24.48    1.01
   2   3  -1   24.00    1.00
   2   3  -1   22.97    1.00
  -2  -3   1   23.64    1.01
  -2  -3   1   22.60    1.03
  -2  -3   1   23.76    1.01
   1   3  -1    5.59    0.27
   1   3  -1    5.66    0.27
   1   3  -1    5.51    0.29
   1   3  -1    5.43    0.29
  -1  -3   1    5.43    0.29
  -1  -3   1    5.26    0.29
  -1  -3   1    5.08    0.27
   0   3  -1   77.12    3.15
   0   3  -1   78.50    3.19
   0   3  -1   77.44    3.14
   0   3  -1   80.66    3.16
   0  -3   1   81.83    3.19
   0  -3   1   78.23    3.17
  -1   3  -1    3.14    0.20
  -1   3  -1    3.32    0.19
  -1   3  -1    3.39    0.19
  -1   3  -1    3.21    0.23
   1  -3   1    3.50    0.19
   1  -3   1    3.49    0.22
   1  -3   1    3.59    0.20
   1  -3   1    3.52    0.17
  -2   3  -1    5.08    0.32
  -2   3  -1    4.89    0.24
  -2   3  -1    4.61    0.25
  -2   3  -1    5.15    0.26
   2  -3   1    4.64    0.30
   2  -3   1    5.02    0.26
   2  -3   1    4.89    0.21
   2  -3   1    4.79    0.24
  -3   3  -1    5.77    0.32
  -3   3  -1    6.59    0.45
  -3   3  -1    6.68    0.32
  -3   3  -1    6.02    0.30
   3  -3   1    6.07    0.31
   3  -3   1    6.54    0.26
   3  -3   1    5.77    0.37
   3  -3   1    6.09    0.29
  -4   3  -1    7.32    0.36
  -4   3  -1    7.49    0.48
  -4   3  -1    7.43    0.40
   4  -3   1    7.81    0.34
   4  -3   1    7.29    0.38
   4  -3   1    7.52    0.45
   4  -3   1    7.52    0.32
  -5   3  -1   12.80    0.62
  -5   3  -1   12.15    0.54
   5  -3   1   11.36    0.57
   5  -3   1   11.76    0.51
   5  -3   1   11.93    0.65
   5  -3   1   12.22    0.51
  -6   3  -1   11.37    0.62
   6  -3   1   11.82    0.66
  -7   3  -1   -0.05    0.14
   7  -3   1    0.07    0.15
  -8   3  -1    5.56    0.42
   8  -3   1    5.11    0.44
  -9   3  -1    0.13    0.19
   9  -3   1   -0.04    0.18
   9   2  -1    9.64    0.66
   9   2  -1    9.38    0.67
  -9  -2   1    9.51    0.57
  -9  -2   1    9.51    0.60
   8   2  -1   -0.07    0.09
   8   2  -1    0.00    0.10
   8   2  -1    0.00    0.15
   8   2  -1   -0.01    0.16
  -8  -2   1    0.05    0.14
  -8  -2   1   -0.11    0.11
   7   2  -1    9.88    0.48
   7   2  -1   10.29    0.64
   7   2  -1   10.29    0.54
   7   2  -1   10.29    0.53
  -7  -2   1    9.55    0.55
  -7  -2   1    9.91    0.57
   6   2  -1   33.71    1.44
   6   2  -1   35.09    1.44
   6   2  -1   32.47    1.39
   6   2  -1   31.81    1.52
  -6  -2   1   33.25    1.45
  -6  -2   1   33.20    1.46
   5   2  -1    0.02    0.05
   5   2  -1   -0.10    0.07
  -5  -2   1   -0.09    0.09
  -5  -2   1   -0.07    0.08
   4   2  -1   -0.02    0.09
   4   2  -1   -0.01    0.05
   4   2  -1    0.07    0.08
   4   2  -1   -0.15    0.05
  -4  -2   1    0.00    0.08
  -4  -2   1    0.16    0.08
   3   2  -1   37.44    1.49
   3   2  -1   33.21    1.52
   3   2  -1   35.68    1.49
   3   2  -1   36.51    1.49
  -3  -2   1   35.74    1.49
  -3  -2   1   35.94    1.48
   2   2  -1  282.23   12.64
   2   2  -1  293.15   12.54
  -2  -2   1  301.36   12.45
  -2  -2   1  279.98   12.59
   1   2  -1  351.10   14.81
  -1  -2   1  315.29   15.34
  -1  -2   1  355.77   14.77
   0   2  -1    0.89    0.09
   0   2  -1    1.23    0.12
   0   2  -1    1.03    0.09
   0  -2   1    0.90    0.08
   0  -2   1    0.85    0.08
   0  -2   1    0.95    0.11
  -1   2  -1  401.48   17.09
  -1   2  -1  351.05   17.12
   1  -2   1  398.09   17.16
   1  -2   1  390.67   17.18
  -2   2  -1   47.35    2.02
  -2   2  -1   49.58    1.96
  -2   2  -1   48.68    1.97
  -2   2  -1   49.89    1.95
   2  -2   1   48.11    1.95
   2  -2   1   49.85    1.93
   2  -2   1   46.67    2.01
   2  -2   1   48.35    1.95
  -3   2  -1   12.02    0.54
  -3   2  -1   11.36    0.60
  -3   2  -1   11.60    0.52
   3  -2   1   11.74    0.52
   3  -2   1   11.56    0.58
   3  -2   1   12.05    0.50
   3  -2   1   11.97    0.50
  -4   2  -1   48.65    2.16
  -4   2  -1   50.83    2.04
  -4   2  -1   50.28    2.08
   4  -2   1   50.74    2.03
   4  -2   1   50.05    2.05
   4  -2   1   50.58    2.02
   4  -2   1   51.51    2.13
  -5   2  -1    7.68    0.41
  -5   2  -1    6.32    0.46
   5  -2   1    7.35    0.34
   5  -2   1    6.82    0.32
   5  -2   1    7.86    0.45
   5  -2   1    7.00    0.37
  -6   2  -1   -0.26    0.07
   6  -2   1   -0.07    0.06
   6  -2   1   -0.13    0.10
   6  -2   1    0.00    0.04
  -7   2  -1    0.05    0.11
   7  -2   1    0.05    0.08
   7  -2   1    0.20    0.15
  -8   2  -1    0.23    0.15
   8  -2   1    0.17    0.16
  -9   2  -1    1.16    0.24
   9  -2   1    0.69    0.22
   9   1  -1    1.50    0.32
   9   1  -1    1.86    0.30
  -9  -1   1    1.34    0.22
  -9  -1   1    1.21    0.24
   8   1  -1    1.49    0.27
   8   1  -1    1.67    0.15
   8   1  -1    1.75    0.30
   8   1  -1    1.52    0.15
   8   1  -1    1.41    0.19
  -8  -1   1    1.69    0.26
  -8  -1   1    1.87    0.22
   7   1  -1    1.31    0.18
   7   1  -1    1.24    0.15
   7   1  -1    1.10    0.12
  -7  -1   1    1.49    0.19
  -7  -1   1    1.32    0.21
   6   1  -1    0.17    0.06
   6   1  -1    0.00    0.09
   6   1  -1    0.17    0.08
   6   1  -1    0.14    0.10
  -6  -1   1    0.07    0.11
  -6  -1   1   -0.03    0.09
   5   1  -1   11.66    0.59
   5   1  -1   13.03    0.60
   5   1  -1   13.10    0.59
  -5  -1   1   12.28    0.62
  -5  -1   1   12.90    0.61
   4   1  -1    5.14    0.28
   4   1  -1    4.50    0.27
   4   1  -1    4.95    0.29
  -4  -1   1    4.89    0.29
  -4  -1   1    5.71    0.29
   3   1  -1  114.37    4.46
   3   1  -1  108.82    4.45
   2   1  -1   10.40    0.47
   2   1  -1   10.70    0.47
  -2  -1   1   10.53    0.47
  -2  -1   1   10.82    0.47
   1   1  -1  125.91    5.86
   1   1  -1  135.91    5.87
  -1  -1   1  135.32    5.90
  -1  -1   1  128.75    5.80
   0   1  -1  123.03    5.64
   0   1  -1  120.47    5.64
   0  -1   1  128.35    5.64
   0  -1   1  118.35    5.63
  -2   1  -1    0.00    0.06
  -2   1  -1    0.08    0.04
  -2   1  -1    0.03    0.04
   2  -1   1    0.00    0.06
   2  -1   1    0.00    0.03
   2  -1   1    0.03    0.03
   2  -1   1    0.03    0.03
   2  -1   1    0.04    0.03
  -3   1  -1   44.99    1.87
  -3   1  -1   45.60    1.85
  -3   1  -1   44.81    1.93
   3  -1   1   46.06    1.85
   3  -1   1   46.04    1.85
   3  -1   1   46.17    1.82
   3  -1   1   46.11    1.91
   3  -1   1   45.71    1.83
   3  -1   1   47.60    1.86
   3  -1   1   45.53    1.84
  -4   1  -1    0.00    0.09
  -4   1  -1    0.07    0.07
  -4   1  -1    0.10    0.05
   4  -1   1    0.09    0.06
   4  -1   1    0.10    0.04
   4  -1   1    0.00    0.04
   4  -1   1   -0.03    0.05
   4  -1   1    0.06    0.05
   4  -1   1    0.00    0.07
   4  -1   1    0.06    0.05
  -5   1  -1    7.63    0.58
  -5   1  -1    8.89    0.42
  -5   1  -1    8.93    0.47
   5  -1   1    9.19    0.51
   5  -1   1    9.02    0.42
   5  -1   1    9.26    0.43
   5  -1   1    9.14    0.41
   5  -1   1    8.99    0.44
  -6   1  -1    0.23    0.11
   6  -1   1    0.15    0.09
   6  -1   1    0.39    0.14
   6  -1   1    0.18    0.06
   6  -1   1    0.23    0.09
   6  -1   1    0.14    0.06
   6  -1   1    0.02    0.07
  -7   1  -1    0.63    0.17
   7  -1   1    0.57    0.11
   7  -1   1    0.32    0.11
   7  -1   1    0.37    0.15
   7  -1   1    0.40    0.08
   7  -1   1    0.45    0.07
  -8   1  -1    0.60    0.19
   8  -1   1    0.75    0.20
   8  -1   1    0.74    0.11
  -9   1  -1    0.25    0.16
   9  -1   1   -0.02    0.17
   9   0  -1    0.92    0.21
  -9   0   1    1.08    0.24
  -9   0   1    1.19    0.19
   8   0  -1    0.07    0.11
  -8   0   1    0.12    0.10
  -8   0   1    0.24    0.15
   7   0  -1    3.80    0.28
   7   0  -1    3.55    0.20
   7   0  -1    3.51    0.27
  -7   0   1    3.49    0.30
  -7   0   1    3.76    0.27
   6   0  -1   23.52    1.01
   6   0  -1   20.71    0.98
   6   0  -1   21.88    0.99
   6   0  -1   22.11    0.93
  -6   0   1   23.80    0.99
  -6   0   1   21.88    1.03
   5   0  -1    3.98    0.25
   5   0  -1    4.02    0.26
   5   0  -1    4.06    0.21
   5   0  -1    4.11    0.25
  -5   0   1    4.10    0.25
  -5   0   1    3.88    0.28
   4   0  -1    0.36    0.09
   4   0  -1    0.37    0.09
   4   0  -1    0.22    0.07
   4   0  -1    0.29    0.07
  -4   0   1    0.29    0.10
  -4   0   1    0.28    0.08
   3   0  -1    3.87    0.20
   3   0  -1    3.57    0.21
   3   0  -1    3.65    0.20
   3   0  -1    3.71    0.21
  -3   0   1    3.51    0.22
  -3   0   1    3.58    0.22
  -3   0   1    3.68    0.20
   2   0  -1   72.93    2.84
  -2   0   1   69.60    2.84
   1   0  -1    1.23    0.06
   1   0  -1    1.26    0.07
   1   0  -1    1.29    0.08
   1   0  -1    1.23    0.08
   1   0  -1    1.08    0.06
  -1   0   1    1.26    0.08
  -1   0   1    1.13    0.07
  -1   0   1    1.17    0.07
  -1   0   1    1.25    0.06
  -1   0   1    1.26    0.08
  -1   0  -1  236.82    9.44
  -1   0  -1  231.39    9.44
   1   0   1  218.79    9.39
   1   0   1  238.58    9.47
  -2   0  -1  118.97    4.79
  -3   0  -1    2.01    0.14
  -3   0  -1    2.16    0.15
   3   0   1    2.02    0.14
   3   0   1    2.07    0.14
   3   0   1    1.99    0.17
   3   0   1    2.02    0.14
  -4   0  -1   11.96    0.52
  -4   0  -1   11.53    0.54
   4   0   1   11.31    0.52
   4   0   1   11.38    0.53
   4   0   1   11.52    0.53
   4   0   1   11.14    0.54
   4   0   1   11.73    0.58
  -5   0  -1    2.75    0.19
  -5   0  -1    2.86    0.25
   5   0   1    2.85    0.24
   5   0   1    2.53    0.19
   5   0   1    2.78    0.21
   5   0   1    2.73    0.19
  -6   0  -1    1.06    0.18
  -6   0  -1    1.26    0.16
   6   0   1    1.35    0.18
   6   0   1    1.04    0.13
   6   0   1    1.31    0.15
   6   0   1    1.15    0.16
   6   0   1    1.30    0.20
   6   0   1    1.29    0.14
  -7   0  -1   19.11    0.90
  -7   0  -1   18.43    0.85
   7   0   1   17.98    0.82
   7   0   1   19.40    0.88
   7   0   1   18.20    0.92
   7   0   1   18.43    0.83
  -8   0  -1    1.10    0.21
   8   0   1    0.89    0.21
   8   0   1    0.91    0.17
   8   0   1    0.94    0.12
   8   0   1    0.64    0.13
  -9   0  -1    0.14    0.16
   9   0   1   -0.10    0.16
   9   0   1    0.08    0.13
   9   0   1   -0.07    0.14
   9  -1  -1    0.14    0.14
  -9   1   1    0.05    0.16
   8  -1  -1    3.31    0.28
   8  -1  -1    2.27    0.26
  -8   1   1    3.19    0.34
   7  -1  -1    0.45    0.14
   7  -1  -1    0.37    0.11
  -7   1   1    0.71    0.18
  -7   1   1    0.61    0.12
   6  -1  -1    2.00    0.17
   6  -1  -1    2.01    0.19
   6  -1  -1    2.24    0.23
  -6   1   1    2.04    0.18
  -6   1   1    2.06    0.24
   5  -1  -1    0.05    0.06
   5  -1  -1    0.02    0.08
   5  -1  -1    0.00    0.06
   5  -1  -1    0.00    0.06
  -5   1   1    0.01    0.08
  -5   1   1    0.08    0.10
  -5   1   1    0.04    0.06
  -4   1   1  287.29   11.41
   3  -1  -1    8.33    0.40
   3  -1  -1    8.59    0.40
   3  -1  -1    8.68    0.39
   3  -1  -1    7.97    0.41
  -3   1   1    8.70    0.38
  -3   1   1    8.32    0.41
  -3   1   1    8.41    0.43
   2  -1  -1    8.68    0.40
   2  -1  -1    8.65    0.39
   2  -1  -1    8.79    0.40
   2  -1  -1    8.70    0.40
  -2   1   1    8.80    0.40
  -2   1   1    8.80    0.37
  -2   1   1    8.81    0.41
  -2   1   1    9.47    0.39
   1  -1  -1    0.18    0.05
   1  -1  -1    0.26    0.06
   1  -1  -1    0.24    0.05
   1  -1  -1    0.32    0.05
  -1   1   1    0.30    0.06
  -1   1   1    0.18    0.05
  -1   1   1    0.24    0.05
  -1   1   1    0.20    0.06
   0  -1  -1    5.05    0.23
   0  -1  -1    4.90    0.22
   0  -1  -1    4.85    0.23
   0   1   1    4.96    0.21
   0   1   1    4.92    0.23
   0   1   1    5.05    0.23
   0   1   1    4.77    0.22
  -1  -1  -1  282.93   10.91
  -1  -1  -1  234.01   10.90
   1   1   1  266.05   10.89
   1   1   1  251.16   10.95
   2   1   1   92.66    3.69
  -3  -1  -1    1.83    0.14
  -3  -1  -1    1.87    0.14
   3   1   1    1.81    0.19
   3   1   1    1.32    0.15
   3   1   1    2.01    0.15
   3   1   1    1.76    0.14
   3   1   1    1.88    0.18
   3   1   1    1.77    0.13
  -4  -1  -1    2.60    0.19
  -4  -1  -1    2.72    0.19
   4   1   1    3.01    0.20
   4   1   1    2.86    0.22
   4   1   1    2.94    0.19
   4   1   1    2.89    0.19
   4   1   1    2.54    0.22
  -5  -1  -1    0.05    0.07
  -5  -1  -1    0.05    0.08
   5   1   1    0.02    0.06
   5   1   1   -0.12    0.08
   5   1   1    0.00    0.06
   5   1   1    0.03    0.07
   5   1   1   -0.01    0.08
  -6  -1  -1    0.56    0.14
  -6  -1  -1    0.63    0.14
   6   1   1    1.02    0.19
   6   1   1    0.49    0.16
   6   1   1    0.59    0.13
   6   1   1    1.02    0.19
  -7  -1  -1   13.52    0.68
  -7  -1  -1   13.50    0.71
   7   1   1   14.40    0.74
   7   1   1   13.81    0.67
   7   1   1   14.77    0.76
   7   1   1   13.68    0.67
   7   1   1   14.06    0.74
  -8  -1  -1    0.11    0.13
  -8  -1  -1    0.26    0.12
   8   1   1    0.14    0.10
   8   1   1    0.11    0.14
   8   1   1   -0.17    0.12
   8   1   1   -0.10    0.14
  -9  -1  -1    0.02    0.15
   9   1   1    0.15    0.16
   9   1   1    0.36    0.20
   9   1   1    0.14    0.10
   9   1   1   -0.02    0.15
 -10  -1  -1    1.89    0.35
  10   1   1    2.80    0.37
   9  -2  -1    1.22    0.23
  -9   2   1    1.59    0.29
   8  -2  -1    4.10    0.34
  -8   2   1    4.04    0.41
   7  -2  -1    0.97    0.13
   7  -2  -1    1.02    0.13
   7  -2  -1    0.94    0.18
  -7   2   1    1.05    0.25
   6  -2  -1    0.61    0.15
   6  -2  -1    0.44    0.09
  -6   2   1    0.26    0.13
  -6   2   1    0.68    0.19
   5  -2  -1   15.89    0.71
   5  -2  -1   16.91    0.79
  -5   2   1   16.72    0.70
  -5   2   1   16.06    0.78
   4  -2  -1   36.90    1.58
   4  -2  -1   39.98    1.62
   4  -2  -1   37.36    1.56
  -4   2   1   39.23    1.62
  -4   2   1   36.64    1.64
  -4   2   1   38.34    1.53
   3  -2  -1    0.84    0.11
   3  -2  -1    0.71    0.11
   3  -2  -1    0.78    0.09
  -3   2   1    0.68    0.06
  -3   2   1    0.59    0.10
  -3   2   1    0.75    0.08
  -3   2   1    0.74    0.13
  -3   2   1    0.63    0.04
   2  -2  -1  106.73    4.30
   2  -2  -1  107.21    4.28
   2  -2  -1  108.88    4.27
  -2   2   1  107.12    4.31
   1  -2  -1   31.09    1.27
   1  -2  -1   30.99    1.28
   1  -2  -1   31.36    1.26
  -1   2   1   30.70    1.24
  -1   2   1   30.91    1.28
  -1   2   1   32.01    1.26
  -1   2   1   30.79    1.22
  -1   2   1   29.05    1.28
   0  -2  -1   45.04    1.79
   0  -2  -1   43.64    1.80
   0  -2  -1   44.53    1.81
   0   2   1   44.87    1.80
   0   2   1   45.20    1.77
   0   2   1   43.27    1.81
   0   2   1   44.04    1.78
  -1  -2  -1    0.13    0.08
  -1  -2  -1    0.05    0.06
  -1  -2  -1    0.03    0.05
   1   2   1    0.10    0.06
   1   2   1   -0.12    0.07
   1   2   1    0.00    0.05
   1   2   1    0.09    0.06
  -2  -2  -1  450.32   18.11
  -2  -2  -1  447.44   18.11
   2   2   1  390.13   18.13
  -3  -2  -1   25.61    1.08
  -3  -2  -1   26.54    1.10
   3   2   1   25.46    1.08
   3   2   1   25.33    1.10
   3   2   1   26.23    1.14
   3   2   1   25.65    1.10
  -4  -2  -1   11.67    0.54
  -4  -2  -1   11.08    0.55
   4   2   1   11.75    0.57
   4   2   1   11.42    0.54
   4   2   1   12.08    0.61
  -5  -2  -1    7.36    0.42
   5   2   1    6.83    0.43
   5   2   1    7.22    0.41
   5   2   1    6.90    0.41
   5   2   1    6.77    0.42
   5   2   1    6.93    0.44
  -6  -2  -1   55.89    2.30
  -6  -2  -1   54.11    2.30
   6   2   1   51.82    2.33
   6   2   1   57.35    2.37
   6   2   1   55.83    2.37
   6   2   1   55.70    2.31
  -7  -2  -1    5.27    0.36
  -7  -2  -1    5.23    0.37
   7   2   1    5.87    0.41
   7   2   1    5.29    0.42
   7   2   1    6.13    0.37
   7   2   1    5.16    0.40
  -8  -2  -1    4.60    0.34
  -8  -2  -1    4.59    0.35
   8   2   1    4.00    0.40
   8   2   1    4.29    0.44
   8   2   1    3.82    0.39
   8   2   1    4.46    0.33
  -9  -2  -1   -0.03    0.13
  -9  -2  -1   -0.04    0.14
   9   2   1    0.04    0.12
   9   2   1    0.01    0.15
   9   2   1   -0.44    0.12
   9   2   1    0.04    0.18
 -10  -2  -1    1.70    0.34
  10   2   1    1.60    0.32
   9  -3  -1   -0.10    0.16
  -9   3   1    0.01    0.17
   8  -3  -1    6.40    0.45
  -8   3   1    5.96    0.46
   7  -3  -1    4.45    0.36
  -7   3   1    4.42    0.38
   6  -3  -1    0.20    0.06
   6  -3  -1    0.06    0.12
  -6   3   1   -0.03    0.11
   5  -3  -1    2.64    0.18
  -5   3   1    2.89    0.27
  -5   3   1    2.37    0.30
   4  -3  -1    0.15    0.11
   4  -3  -1    0.22    0.09
  -4   3   1    0.02    0.10
  -4   3   1    0.22    0.10
   3  -3  -1   43.97    1.80
   3  -3  -1   44.19    1.80
  -3   3   1   41.94    1.71
  -3   3   1   42.21    1.73
  -3   3   1   43.15    1.77
  -3   3   1   41.52    1.82
  -3   3   1   42.07    1.77
   2  -3  -1    4.13    0.24
   2  -3  -1    4.71    0.25
   2  -3  -1    4.19    0.27
  -2   3   1    4.20    0.25
  -2   3   1    4.88    0.25
  -2   3   1    4.77    0.29
  -2   3   1    4.51    0.24
   1  -3  -1   10.73    0.50
   1  -3  -1    9.73    0.46
   1  -3  -1   10.17    0.48
  -1   3   1   10.11    0.49
  -1   3   1    9.84    0.46
  -1   3   1   10.13    0.44
  -1   3   1   10.20    0.48
  -1   3   1   10.35    0.42
   0  -3  -1    5.01    0.26
   0  -3  -1    5.32    0.29
   0  -3  -1    5.28    0.28
   0  -3  -1    4.80    0.23
   0   3   1    4.91    0.26
   0   3   1    4.93    0.28
   0   3   1    4.81    0.24
   0   3   1    4.88    0.29
  -1  -3  -1    3.20    0.22
  -1  -3  -1    3.70    0.20
  -1  -3  -1    3.84    0.21
   1   3   1    3.33    0.22
   1   3   1    3.60    0.20
   1   3   1    3.69    0.21
   1   3   1    3.39    0.25
  -2  -3  -1   79.91    3.31
   2   3   1   82.16    3.30
   2   3   1   80.47    3.30
   2   3   1   82.54    3.31
   2   3   1   85.16    3.37
  -3  -3  -1   94.69    4.02
   3   3   1  101.15    4.02
   3   3   1  100.70    4.01
   3   3   1  103.43    4.08
   3   3   1   99.55    3.99
   3   3   1   98.68    4.01
  -4  -3  -1   65.29    2.65
   4   3   1   63.03    2.63
   4   3   1   65.91    2.66
   4   3   1   63.06    2.65
   4   3   1   65.47    2.72
  -5  -3  -1   12.32    0.63
   5   3   1   12.98    0.65
   5   3   1   13.24    0.72
  -6  -3  -1   72.24    3.05
  -6  -3  -1   72.37    3.03
   6   3   1   74.49    3.12
   6   3   1   74.17    3.14
   6   3   1   75.35    3.08
  -7  -3  -1   -0.03    0.10
  -7  -3  -1    0.11    0.11
   7   3   1    0.05    0.14
   7   3   1    0.16    0.16
   7   3   1    0.09    0.12
   7   3   1    0.17    0.14
  -8  -3  -1    1.61    0.24
  -8  -3  -1    2.52    0.32
   8   3   1    1.56    0.26
   8   3   1    1.75    0.28
   8   3   1    1.96    0.32
   8   3   1    2.01    0.27
  -9  -3  -1    0.08    0.15
  -9  -3  -1    0.27    0.16
   9   3   1    0.10    0.18
   9   3   1    0.35    0.19
   9   3   1    0.16    0.19
   9   3   1    0.13    0.15
 -10  -3  -1    0.36    0.19
  10   3   1    1.01    0.28
  10   3   1    0.38    0.25
   8  -4  -1    0.46    0.19
  -8   4   1    0.78    0.21
   7  -4  -1    1.58    0.27
  -7   4   1    1.42    0.25
   6  -4  -1    2.26    0.29
  -6   4   1    2.77    0.30
   5  -4  -1    0.85    0.18
   5  -4  -1    0.79    0.08
  -5   4   1    0.64    0.16
   4  -4  -1    0.02    0.11
  -4   4   1    0.00    0.08
  -4   4   1    0.00    0.04
  -4   4   1    0.04    0.08
  -4   4   1    0.00    0.04
   3  -4  -1    2.50    0.19
   3  -4  -1    2.59    0.26
   3  -4  -1    2.34    0.18
  -3   4   1    2.64    0.20
  -3   4   1    2.71    0.28
  -3   4   1    2.24    0.19
  -3   4   1    2.34    0.16
  -3   4   1    2.57    0.15
   2  -4  -1   10.29    0.51
   2  -4  -1    9.51    0.47
   2  -4  -1    9.70    0.47
  -2   4   1    9.26    0.43
  -2   4   1    9.72    0.47
  -2   4   1    9.84    0.46
  -2   4   1    8.74    0.51
   1  -4  -1   38.64    1.54
   1  -4  -1   38.26    1.63
   1  -4  -1   38.54    1.60
   1  -4  -1   39.21    1.64
  -1   4   1   37.82    1.64
  -1   4   1   38.80    1.54
  -1   4   1   38.24    1.60
  -1   4   1   38.48    1.57
  -1   4   1   39.26    1.62
   0  -4  -1    0.05    0.05
   0  -4  -1    0.07    0.10
   0  -4  -1    0.05    0.09
   0  -4  -1    0.03    0.05
   0   4   1    0.06    0.08
   0   4   1   -0.03    0.07
   0   4   1    0.11    0.07
   0   4   1   -0.02    0.04
   0   4   1    0.07    0.05
  -1  -4  -1    2.69    0.22
  -1  -4  -1    2.92    0.20
  -1  -4  -1    2.82    0.18
   1   4   1    3.49    0.21
   1   4   1    2.81    0.25
   1   4   1    2.72    0.19
   1   4   1    2.91    0.22
  -2  -4  -1    0.66    0.12
  -2  -4  -1    0.63    0.12
   2   4   1    0.59    0.12
   2   4   1    0.59    0.11
   2   4   1    0.62    0.15
   2   4   1    0.40    0.10
  -3  -4  -1   20.55    0.90
   3   4   1   19.91    0.90
   3   4   1   19.87    0.88
   3   4   1   20.44    0.98
   3   4   1   19.55    0.90
   3   4   1   19.86    0.89
  -4  -4  -1    0.48    0.12
  -4  -4  -1    0.67    0.14
   4   4   1    0.44    0.10
   4   4   1    0.56    0.13
   4   4   1    0.31    0.18
   4   4   1    0.51    0.12
  -5  -4  -1   10.94    0.58
   5   4   1   11.63    0.68
   5   4   1   10.19    0.56
   5   4   1   11.15    0.58
  -6  -4  -1    2.14    0.26
   6   4   1    2.68    0.30
   6   4   1    2.69    0.35
   6   4   1    2.79    0.27
  -7  -4  -1    3.41    0.34
   7   4   1    3.46    0.37
   7   4   1    3.02    0.37
   7   4   1    3.79    0.33
   7   4   1    3.58    0.41
  -8  -4  -1    3.58    0.36
   8   4   1    3.61    0.38
   8   4   1    2.99    0.42
   8   4   1    3.43    0.39
   8   4   1    4.44    0.37
  -9  -4  -1   -0.20    0.12
   9   4   1    0.12    0.22
   9   4   1   -0.01    0.17
   9   4   1    0.20    0.17
   9   4   1    0.02    0.17
   8  -5  -1   -0.20    0.19
  -8   5   1   -0.08    0.14
   7  -5  -1    0.91    0.22
  -7   5   1    0.53    0.18
   6  -5  -1    0.07    0.14
  -6   5   1   -0.14    0.11
   5  -5  -1    4.32    0.36
  -5   5   1    3.98    0.32
   4  -5  -1    0.15    0.15
  -4   5   1    0.24    0.12
  -4   5   1    0.07    0.06
  -4   5   1    0.04    0.06
  -4   5   1    0.08    0.10
   3  -5  -1    1.67    0.23
  -3   5   1    1.81    0.15
  -3   5   1    1.37    0.17
  -3   5   1    1.49    0.18
  -3   5   1    1.50    0.13
   2  -5  -1    6.28    0.36
   2  -5  -1    6.19    0.40
  -2   5   1    6.45    0.35
  -2   5   1    5.95    0.31
  -2   5   1    6.12    0.35
   1  -5  -1    2.97    0.15
   1  -5  -1    2.74    0.21
   1  -5  -1    2.94    0.25
  -1   5   1    2.69    0.20
  -1   5   1    2.45    0.26
  -1   5   1    3.11    0.23
  -1   5   1    2.76    0.18
  -1   5   1    2.46    0.16
   0  -5  -1    3.30    0.20
   0  -5  -1    3.07    0.26
   0  -5  -1    3.67    0.24
   0   5   1    3.51    0.20
   0   5   1    3.87    0.28
   0   5   1    3.59    0.24
   0   5   1    3.31    0.25
   0   5   1    3.31    0.21
  -1  -5  -1   35.68    1.50
  -1  -5  -1   31.49    1.46
  -1  -5  -1   33.52    1.43
   1   5   1   34.12    1.43
   1   5   1   34.04    1.52
   1   5   1   35.09    1.49
   1   5   1   36.16    1.46
  -2  -5  -1   20.43    0.94
  -2  -5  -1   20.68    0.96
  -2  -5  -1   21.10    0.91
   2   5   1   20.40    0.91
   2   5   1   19.76    0.92
   2   5   1   20.06    0.94
   2   5   1   21.62    1.01
  -3  -5  -1    7.59    0.43
  -3  -5  -1    7.66    0.49
   3   5   1    8.26    0.52
   3   5   1    7.90    0.44
  -4  -5  -1    4.66    0.32
   4   5   1    4.35    0.31
   4   5   1    4.58    0.32
   4   5   1    4.95    0.41
  -5  -5  -1    1.36    0.21
   5   5   1    1.68    0.30
   5   5   1    1.39    0.20
   5   5   1    1.61    0.22
  -6  -5  -1    4.43    0.35
   6   5   1    4.98    0.51
   6   5   1    5.24    0.38
  -7  -5  -1    4.40    0.46
   7   5   1    4.72    0.52
   7   5   1    5.02    0.39
  -8  -5  -1    4.75    0.40
   8   5   1    4.87    0.54
   8   5   1    4.59    0.47
   8   5   1    5.09    0.46
   8   5   1    5.11    0.54
  -9  -5  -1    0.46    0.19
   9   5   1    0.41    0.22
   9   5   1    0.26    0.23
   9   5   1    0.22    0.20
   9   5   1    0.25    0.20
   7  -6  -1    0.73    0.25
  -7   6   1    1.19    0.25
   6  -6  -1    2.93    0.44
  -6   6   1    5.01    0.39
   5  -6  -1    4.32    0.39
  -5   6   1    4.60    0.36
  -5   6   1    4.66    0.29
   4  -6  -1    3.27    0.35
  -4   6   1    3.41    0.20
  -4   6   1    2.86    0.29
  -4   6   1    3.02    0.21
  -4   6   1    3.15    0.27
   3  -6  -1    3.63    0.36
  -3   6   1    2.93    0.21
  -3   6   1    2.96    0.25
  -3   6   1    2.73    0.24
  -3   6   1    3.10    0.22
   2  -6  -1   20.74    1.05
  -2   6   1   22.34    1.00
  -2   6   1   23.13    1.00
  -2   6   1   21.44    0.95
   1  -6  -1    5.55    0.27
   1  -6  -1    5.85    0.40
  -1   6   1    5.20    0.33
  -1   6   1    6.28    0.39
  -1   6   1    5.56    0.31
   0  -6  -1   18.63    0.79
   0  -6  -1   18.17    0.89
   0   6   1   17.95    0.89
   0   6   1   18.37    0.78
   0   6   1   16.96    0.80
   0   6   1   18.03    0.83
  -1  -6  -1    0.04    0.08
  -1  -6  -1    0.18    0.10
   1   6   1   -0.01    0.08
  -2  -6  -1    9.16    0.52
  -2  -6  -1    8.78    0.46
   2   6   1    8.83    0.56
   2   6   1    9.02    0.48
   2   6   1    7.90    0.45
  -3  -6  -1    4.88    0.32
   3   6   1    4.73    0.41
   3   6   1    5.00    0.34
  -4  -6  -1    3.40    0.29
   4   6   1    3.30    0.40
   4   6   1    4.08    0.31
  -5  -6  -1    0.72    0.17
   5   6   1    0.29    0.17
   5   6   1    0.94    0.19
  -6  -6  -1    1.49    0.24
   6   6   1    1.78    0.25
   6   6   1    1.08    0.29
  -7  -6  -1    1.36    0.24
   7   6   1    1.94    0.37
   7   6   1    1.58    0.26
  -8  -6  -1   17.66    0.92
   8   6   1   17.37    0.94
   8   6   1   16.76    0.98
   8   6   1   17.88    1.09
   9   6   1    0.97    0.29
   9   6   1    0.57    0.28
   9   6   1    0.88    0.28
   9   6   1    1.03    0.27
   7  -7  -1   -0.03    0.21
  -7   7   1   -0.14    0.15
   6  -7  -1    9.85    0.68
  -6   7   1    9.01    0.60
   5  -7  -1    0.15    0.18
  -5   7   1    0.02    0.14
  -5   7   1    0.18    0.13
  -5   7   1    0.14    0.14
   4  -7  -1    1.25    0.25
  -4   7   1    1.68    0.16
  -4   7   1    1.54    0.23
  -4   7   1    1.84    0.24
  -4   7   1    1.64    0.26
   3  -7  -1    6.19    0.47
  -3   7   1    6.53    0.38
  -3   7   1    6.10    0.36
  -3   7   1    6.42    0.40
  -3   7   1    6.37    0.40
   2  -7  -1    5.67    0.43
  -2   7   1    4.99    0.36
  -2   7   1    5.53    0.36
   1  -7  -1   13.82    0.76
   1  -7  -1   13.97    0.61
  -1   7   1   14.00    0.69
   0  -7  -1   13.89    0.76
   0  -7  -1   14.70    0.64
   0   7   1   14.10    0.70
   0   7   1   13.25    0.63
   0   7   1   14.72    0.77
  -1  -7  -1   13.20    0.63
  -1  -7  -1   13.37    0.72
   1   7   1   12.91    0.62
   1   7   1   12.71    0.66
   1   7   1   13.61    0.75
  -2  -7  -1    2.74    0.24
  -2  -7  -1    3.33    0.35
   2   7   1    2.87    0.28
   2   7   1    2.53    0.34
  -3  -7  -1   12.20    0.64
   3   7   1   12.50    0.75
   3   7   1   12.35    0.65
  -4  -7  -1   22.99    1.07
   4   7   1   22.62    1.07
   4   7   1   22.02    1.20
  -5  -7  -1    1.89    0.26
   5   7   1    2.06    0.37
   5   7   1    1.62    0.25
  -6  -7  -1   10.06    0.60
   6   7   1    9.44    0.60
   6   7   1   10.14    0.74
  -7  -7  -1    0.20    0.17
   7   7   1    0.22    0.23
   7   7   1    0.12    0.16
  -8  -7  -1    4.10    0.43
   8   7   1    4.60    0.46
   8   7   1    4.39    0.58
   6  -8  -1    0.49    0.27
  -6   8   1    0.30    0.19
   5  -8  -1    0.32    0.22
  -5   8   1    0.16    0.16
  -5   8   1    0.32    0.16
   4  -8  -1    2.10    0.34
  -4   8   1    2.26    0.28
  -4   8   1    1.79    0.18
  -4   8   1    1.97    0.26
   3  -8  -1    2.04    0.32
  -3   8   1    1.63    0.27
  -3   8   1    1.86    0.24
  -3   8   1    1.89    0.23
   2  -8  -1   -0.02    0.15
  -2   8   1    0.13    0.13
  -2   8   1   -0.04    0.11
   1  -8  -1    0.23    0.17
  -1   8   1    0.05    0.11
  -1   8   1    0.06    0.14
   0  -8  -1   34.01    1.45
   0  -8  -1   34.04    1.60
   0   8   1   35.19    1.61
   0   8   1   34.78    1.45
   0   8   1   34.29    1.52
  -1  -8  -1   12.41    0.61
  -1  -8  -1   12.20    0.73
   1   8   1   12.61    0.75
   1   8   1   12.64    0.66
  -2  -8  -1   16.43    0.80
  -2  -8  -1   15.95    0.89
   2   8   1   17.36    0.96
   2   8   1   17.27    0.84
  -3  -8  -1    8.44    0.48
   3   8   1    7.84    0.49
   3   8   1    7.04    0.59
  -4  -8  -1    5.40    0.39
   4   8   1    4.76    0.55
   4   8   1    5.58    0.40
  -5  -8  -1    0.16    0.15
   5   8   1    0.36    0.24
   5   8   1    0.16    0.15
  -6  -8  -1    1.05    0.23
   6   8   1    1.15    0.33
   6   8   1    1.25    0.25
  -7  -8  -1    4.88    0.43
   7   8   1    5.93    0.48
   7   8   1    4.81    0.63
  -8  -8  -1    0.34    0.20
   8   8   1    0.46    0.35
   8   8   1    0.24    0.21
   5  -9  -1   -0.05    0.21
  -5   9   1    0.67    0.22
  -5   9   1    0.87    0.23
   4  -9  -1   -0.16    0.18
  -4   9   1   -0.03    0.09
  -4   9   1    0.25    0.16
  -4   9   1    0.08    0.14
   3  -9  -1    0.35    0.21
  -3   9   1    0.04    0.12
  -3   9   1    0.20    0.13
  -3   9   1    0.37    0.16
   2  -9  -1    1.82    0.31
  -2   9   1    1.75    0.26
  -2   9   1    1.50    0.24
   1  -9  -1    0.30    0.20
  -1   9   1    0.51    0.16
  -1   9   1    0.55    0.20
   0  -9  -1    4.94    0.39
   0  -9  -1    4.44    0.48
   0   9   1    4.10    0.34
   0   9   1    3.93    0.44
  -1  -9  -1    1.19    0.18
   1   9   1    0.81    0.25
   1   9   1    1.25    0.25
  -2  -9  -1    3.73    0.43
  -2  -9  -1    3.67    0.31
   2   9   1    3.95    0.34
   2   9   1    3.36    0.46
  -3  -9  -1    0.10    0.13
   3   9   1    0.15    0.14
   3   9   1    0.21    0.23
  -4  -9  -1    8.19    0.53
   4   9   1    8.47    0.68
   4   9   1    8.28    0.54
  -5  -9  -1    1.14    0.23
   5   9   1    1.07    0.32
   5   9   1    1.19    0.24
  -6  -9  -1    0.20    0.17
   6   9   1    0.48    0.29
   6   9   1   -0.04    0.17
   7   9   1   -0.25    0.17
   4 -10  -1    1.75    0.38
  -4  10   1    1.90    0.31
  -4  10   1    2.43    0.33
   3 -10  -1    1.70    0.35
  -3  10   1    1.61    0.26
  -3  10   1    2.57    0.31
  -3  10   1    2.24    0.28
   2 -10  -1    1.15    0.30
  -2  10   1    0.67    0.20
  -2  10   1    0.89    0.21
   1 -10  -1   23.65    1.26
  -1  10   1   22.80    1.13
   0 -10  -1    0.11    0.20
   0 -10  -1    0.28    0.11
   0  10   1    0.37    0.20
   0  10   1    0.40    0.17
  -1 -10  -1   -0.02    0.10
  -1 -10  -1    0.16    0.20
   1  10   1    0.22    0.15
   1  10   1   -0.07    0.17
  -2 -10  -1    0.03    0.12
  -2 -10  -1    0.12    0.19
   2  10   1    0.12    0.20
   2  10   1    0.12    0.15
  -3 -10  -1    0.69    0.19
   3  10   1    0.43    0.19
   3  10   1    0.80    0.30
  -4 -10  -1    0.38    0.18
   4  10   1    0.24    0.26
   4  10   1    0.57    0.19
  -5 -10  -1   -0.25    0.12
   5  10   1    0.01    0.17
   5  10   1   -0.16    0.20
  -6 -10  -1    5.87    0.58
   6  10   1    5.63    0.80
   6  10   1    4.39    0.48
   2 -11  -1   -0.25    0.20
  -2  11   1    0.29    0.20
   1 -11  -1    2.42    0.49
  -1  11   1    2.42    0.32
  -1  11   1    3.48    0.44
   0 -11  -1    5.41    0.61
   0  11   1    7.75    0.61
   0  11   1    7.83    0.53
  -1 -11  -1    2.38    0.26
  -1 -11  -1    2.35    0.41
   1  11   1    3.08    0.46
   1  11   1    3.07    0.35
  -2 -11  -1    0.27    0.16
   2  11   1    0.47    0.19
   2  11   1    0.51    0.28
  -3 -11  -1    0.56    0.18
   3  11   1    0.91    0.35
   3  11   1    0.68    0.22
  -4 -11  -1    1.26    0.24
   4  11   1    1.43    0.40
   5  11   1    1.00    0.27
   5  11   1    1.56    0.41
  -1 -12  -1   -0.11    0.23
   1  12   1    0.04    0.16
   1  12   1    0.00    0.24
  -2 -12  -1    2.43    0.30
   2  12   1    2.18    0.34
   4  11  -2    0.19    0.20
  -4 -11   2   -0.12    0.17
   3  11  -2    3.61    0.52
   3  11  -2    3.77    0.44
  -3 -11   2    3.58    0.39
   2  11  -2    1.22    0.33
   2  11  -2    0.80    0.21
  -2 -11   2    1.32    0.32
  -2 -11   2    0.97    0.22
   1  11  -2    0.52    0.25
   1  11  -2    0.56    0.20
  -1 -11   2    0.65    0.25
  -1 -11   2    0.75    0.19
   0  11  -2    0.86    0.21
   0  11  -2    0.53    0.27
   0 -11   2    0.66    0.16
   0 -11   2    0.38    0.26
  -1  11  -2    3.70    0.38
  -1  11  -2    2.44    0.42
  -2  11  -2    6.18    0.50
  -2  11  -2    6.04    0.46
   2 -11   2    5.54    0.60
   6  10  -2    0.10    0.20
   6  10  -2   -0.12    0.25
  -6 -10   2   -0.01    0.17
   5  10  -2    0.11    0.24
   5  10  -2   -0.14    0.17
  -5 -10   2    0.11    0.17
   4  10  -2   10.97    0.84
   4  10  -2   10.16    0.66
  -4 -10   2   10.13    0.64
   3  10  -2    0.18    0.16
   3  10  -2    1.15    0.35
  -3 -10   2    0.40    0.21
  -3 -10   2    0.25    0.16
   2  10  -2    1.79    0.37
   2  10  -2    0.95    0.22
  -2 -10   2    1.59    0.32
  -2 -10   2    2.20    0.27
   1  10  -2    0.65    0.19
   1  10  -2   -0.04    0.19
  -1 -10   2    0.59    0.17
  -1 -10   2    0.88    0.26
   0  10  -2   -0.06    0.15
   0  10  -2    0.00    0.18
   0 -10   2   -0.29    0.13
   0 -10   2    0.27    0.13
  -1  10  -2    0.46    0.22
  -1  10  -2    0.29    0.16
   1 -10   2    0.46    0.24
   1 -10   2    0.50    0.18
  -2  10  -2    0.85    0.21
  -2  10  -2    0.78    0.21
   2 -10   2    0.92    0.28
  -3  10  -2    0.06    0.13
  -3  10  -2    0.05    0.13
   3 -10   2   -0.08    0.20
  -4  10  -2    0.10    0.17
  -4  10  -2   -0.25    0.11
   4 -10   2    0.29    0.24
   7   9  -2    0.11    0.20
   7   9  -2    0.40    0.30
  -7  -9   2    0.23    0.19
   6   9  -2    2.91    0.38
   6   9  -2    2.50    0.48
  -6  -9   2    2.81    0.36
   5   9  -2   -0.03    0.21
   5   9  -2   -0.12    0.15
  -5  -9   2    0.67    0.21
   4   9  -2    0.57    0.27
   4   9  -2    0.03    0.15
  -4  -9   2    0.15    0.16
   3   9  -2    1.73    0.37
   3   9  -2    1.19    0.23
  -3  -9   2    0.97    0.23
  -3  -9   2    1.54    0.29
   2   9  -2    1.16    0.23
   2   9  -2    1.14    0.29
  -2  -9   2    0.58    0.17
  -2  -9   2    0.80    0.24
   1   9  -2    2.15    0.35
  -1  -9   2    2.01    0.25
  -1  -9   2    1.94    0.31
   0   9  -2    5.54    0.47
   0  -9   2    4.37    0.47
   0  -9   2    4.67    0.32
  -1   9  -2    0.43    0.19
   1  -9   2    0.28    0.20
   1  -9   2    0.42    0.11
  -2   9  -2    2.84    0.32
  -2   9  -2    2.97    0.30
   2  -9   2    2.77    0.18
   2  -9   2    2.73    0.38
  -3   9  -2    0.63    0.18
  -3   9  -2    0.32    0.13
   3  -9   2    0.71    0.25
  -4   9  -2    0.18    0.14
  -4   9  -2   -0.11    0.13
   4  -9   2    0.28    0.24
  -5   9  -2    2.12    0.28
   8   8  -2   -0.39    0.15
   8   8  -2    0.20    0.29
  -8  -8   2    0.24    0.21
   7   8  -2    0.28    0.29
   7   8  -2    0.03    0.18
  -7  -8   2    0.00    0.15
   6   8  -2    1.02    0.25
   6   8  -2    0.75    0.31
  -6  -8   2    0.97    0.24
   5   8  -2    0.43    0.22
   5   8  -2    0.90    0.23
  -5  -8   2    0.88    0.22
   4   8  -2    0.14    0.24
   4   8  -2    0.12    0.16
  -4  -8   2   -0.12    0.12
   3   8  -2    0.97    0.21
   3   8  -2    1.22    0.30
  -3  -8   2    1.12    0.22
  -3  -8   2    0.86    0.23
   2   8  -2    1.32    0.22
   2   8  -2    1.81    0.33
  -2  -8   2    1.72    0.23
  -2  -8   2    1.63    0.27
   1   8  -2    1.61    0.23
   1   8  -2    1.79    0.31
  -1  -8   2    1.88    0.28
  -1  -8   2    2.09    0.22
   0   8  -2    0.60    0.16
   0   8  -2    0.69    0.22
   0  -8   2    0.46    0.19
   0  -8   2    0.71    0.14
  -1   8  -2   -0.09    0.13
  -1   8  -2   -0.02    0.10
   1  -8   2    0.12    0.15
   1  -8   2    0.01    0.08
  -2   8  -2    0.31    0.14
  -2   8  -2    0.27    0.12
   2  -8   2    0.12    0.16
   2  -8   2    0.20    0.07
  -3   8  -2   -0.03    0.10
  -3   8  -2    0.05    0.12
   3  -8   2   -0.22    0.14
  -4   8  -2    1.20    0.21
  -4   8  -2    1.40    0.22
   4  -8   2    1.51    0.30
  -5   8  -2    0.21    0.15
  -5   8  -2    0.28    0.15
   5  -8   2   -0.19    0.19
  -6   8  -2    3.44    0.45
   6  -8   2    4.03    0.49
   8   7  -2    0.08    0.19
   8   7  -2    0.39    0.30
  -8  -7   2    0.47    0.25
   7   7  -2    0.99    0.33
   7   7  -2    1.10    0.26
  -7  -7   2    0.75    0.23
   6   7  -2    0.60    0.20
   6   7  -2    0.51    0.28
  -6  -7   2    0.51    0.18
   5   7  -2    2.49    0.32
   5   7  -2    3.13    0.45
  -5  -7   2    2.75    0.32
   4   7  -2    0.45    0.22
   4   7  -2    0.30    0.17
  -4  -7   2    0.58    0.17
   3   7  -2    0.19    0.13
   3   7  -2    0.10    0.17
  -3  -7   2   -0.20    0.11
  -3  -7   2    0.13    0.13
   2   7  -2    1.04    0.25
   2   7  -2    1.18    0.20
  -2  -7   2    1.24    0.20
  -2  -7   2    1.29    0.22
   1   7  -2    1.09    0.18
   1   7  -2    0.88    0.23
  -1  -7   2    0.61    0.17
  -1  -7   2    0.73    0.16
   0   7  -2   19.62    0.99
   0   7  -2   20.25    0.92
   0  -7   2   19.74    0.98
   0  -7   2   18.75    0.87
  -1   7  -2   10.60    0.59
  -1   7  -2   10.28    0.54
   1  -7   2   10.00    0.49
   1  -7   2    9.47    0.60
  -2   7  -2    2.17    0.25
  -2   7  -2    1.81    0.22
   2  -7   2    2.04    0.15
   2  -7   2    2.32    0.31
  -3   7  -2    3.78    0.29
  -3   7  -2    4.45    0.28
   3  -7   2    4.00    0.42
  -4   7  -2    0.37    0.14
  -5   7  -2    1.31    0.21
  -5   7  -2    0.87    0.20
   5  -7   2    0.77    0.24
  -6   7  -2    0.06    0.14
   6  -7   2   -0.02    0.17
   7  -7   2    2.08    0.37
   9   6  -2    0.30    0.21
   9   6  -2    0.23    0.29
  -9  -6   2   -0.04    0.19
   8   6  -2    1.63    0.38
   8   6  -2    1.78    0.32
  -8  -6   2    1.49    0.27
   7   6  -2    2.74    0.45
   7   6  -2    2.18    0.33
  -7  -6   2    2.49    0.32
   6   6  -2    1.31    0.25
   6   6  -2    0.72    0.15
   6   6  -2    1.70    0.35
  -6  -6   2    1.19    0.23
   5   6  -2    4.34    0.32
   5   6  -2    4.56    0.38
  -5  -6   2    4.97    0.37
   4   6  -2   14.26    0.70
   4   6  -2   14.15    0.74
  -4  -6   2   13.30    0.71
   3   6  -2    2.95    0.25
   3   6  -2    2.88    0.30
  -3  -6   2    3.18    0.27
  -3  -6   2    2.88    0.26
   2   6  -2    6.55    0.40
   2   6  -2    7.19    0.40
  -2  -6   2    6.05    0.37
  -2  -6   2    5.33    0.42
   1   6  -2    1.87    0.21
   1   6  -2    2.48    0.30
  -1  -6   2    2.06    0.24
  -1  -6   2    2.35    0.22
   0   6  -2    2.28    0.23
   0   6  -2    2.41    0.28
   0  -6   2    2.27    0.18
   0  -6   2    2.18    0.26
  -1   6  -2    6.06    0.35
  -1   6  -2    5.55    0.38
   1  -6   2    5.68    0.30
   1  -6   2    5.14    0.38
  -2   6  -2    7.28    0.40
  -2   6  -2    7.66    0.42
   2  -6   2    7.09    0.34
   2  -6   2    7.53    0.48
  -3   6  -2    3.47    0.26
  -3   6  -2    3.44    0.22
  -3   6  -2    3.25    0.25
   3  -6   2    3.09    0.35
  -4   6  -2    1.12    0.18
  -4   6  -2    1.12    0.17
  -4   6  -2    0.96    0.16
   4  -6   2    1.53    0.26
  -5   6  -2    0.39    0.12
  -5   6  -2    0.21    0.13
  -5   6  -2    0.17    0.12
   5  -6   2    0.49    0.19
  -6   6  -2    1.22    0.23
   6  -6   2    1.81    0.31
  -7   6  -2    0.21    0.17
   7  -6   2    0.12    0.20
   9   5  -2   -0.12    0.22
   9   5  -2    0.46    0.27
  -9  -5   2    0.48    0.22
   8   5  -2   -0.11    0.16
   8   5  -2    0.40    0.26
   8   5  -2    0.15    0.12
  -8  -5   2   -0.20    0.13
   7   5  -2    3.02    0.38
   7   5  -2    2.12    0.20
   7   5  -2    2.21    0.26
  -7  -5   2    2.61    0.32
   6   5  -2    0.32    0.11
   6   5  -2    0.61    0.19
  -6  -5   2    0.32    0.15
   5   5  -2   16.51    0.77
   5   5  -2   16.81    0.86
  -5  -5   2   16.85    0.83
   4   5  -2   31.12    1.41
   4   5  -2   30.98    1.35
  -4  -5   2   32.06    1.40
   3   5  -2    0.15    0.09
   3   5  -2    0.16    0.11
  -3  -5   2    0.20    0.09
  -3  -5   2    0.18    0.09
   2   5  -2   19.61    0.91
   2   5  -2   18.99    0.87
   2   5  -2   19.78    0.90
  -2  -5   2   20.38    0.90
  -2  -5   2   18.99    0.98
  -2  -5   2   19.72    0.89
   1   5  -2   72.73    2.96
   1   5  -2   70.08    2.98
   1   5  -2   74.92    3.00
   1   5  -2   71.94    3.02
  -1  -5   2   74.96    3.02
  -1  -5   2   73.42    3.02
  -1  -5   2   75.32    2.98
   0   5  -2    3.54    0.29
   0   5  -2    3.78    0.28
   0   5  -2    3.18    0.22
   0   5  -2    3.26    0.23
   0  -5   2    3.30    0.24
   0  -5   2    3.37    0.26
   0  -5   2    3.49    0.21
  -1   5  -2    8.96    0.53
  -1   5  -2    9.48    0.47
  -1   5  -2    9.60    0.47
  -1   5  -2    9.32    0.50
   1  -5   2    9.66    0.46
   1  -5   2    9.13    0.43
   1  -5   2   10.69    0.59
   1  -5   2    9.53    0.48
  -2   5  -2    0.35    0.09
  -2   5  -2    0.54    0.11
  -2   5  -2    0.46    0.12
   2  -5   2    0.62    0.10
   2  -5   2    0.51    0.11
   2  -5   2    0.38    0.14
   2  -5   2    0.59    0.07
  -3   5  -2    1.36    0.16
  -3   5  -2    1.53    0.16
  -3   5  -2    1.55    0.19
   3  -5   2    1.49    0.17
   3  -5   2    1.57    0.24
   3  -5   2    1.57    0.15
   3  -5   2    1.30    0.08
  -4   5  -2    7.43    0.44
  -4   5  -2    8.93    0.44
  -4   5  -2    7.82    0.43
   4  -5   2    7.88    0.40
   4  -5   2    9.43    0.55
  -5   5  -2    1.92    0.20
  -5   5  -2    2.34    0.26
   5  -5   2    2.04    0.30
  -6   5  -2   15.19    0.85
  -6   5  -2   14.42    0.68
   6  -5   2   15.69    0.85
  -7   5  -2   -0.03    0.15
   7  -5   2    0.21    0.17
  -8   5  -2    0.56    0.20
   8  -5   2    0.87    0.26
   9   4  -2    0.87    0.30
   9   4  -2    0.27    0.27
   9   4  -2    0.80    0.22
  -9  -4   2    0.89    0.22
   8   4  -2    2.17    0.35
   8   4  -2    1.34    0.15
   8   4  -2    1.84    0.38
   8   4  -2    1.81    0.27
  -8  -4   2    1.91    0.29
   7   4  -2    0.82    0.15
   7   4  -2    0.86    0.12
   7   4  -2    0.88    0.23
  -7  -4   2    1.09    0.21
   6   4  -2    0.87    0.22
   6   4  -2    1.00    0.13
   6   4  -2    0.79    0.17
  -6  -4   2    0.91    0.20
   5   4  -2   29.72    1.29
   5   4  -2   32.01    1.41
  -5  -4   2   30.24    1.36
   4   4  -2    8.19    0.41
   4   4  -2    7.75    0.42
   4   4  -2    8.56    0.49
  -4  -4   2    8.07    0.45
   3   4  -2    1.21    0.14
   3   4  -2    1.19    0.16
   3   4  -2    1.48    0.20
   3   4  -2    1.12    0.13
   3   4  -2    1.28    0.15
  -3  -4   2    1.73    0.19
   2   4  -2    0.73    0.13
   2   4  -2    0.65    0.13
   2   4  -2    0.73    0.12
  -2  -4   2    0.92    0.14
  -2  -4   2    0.59    0.13
  -2  -4   2    0.65    0.12
   1   4  -2    2.47    0.18
   1   4  -2    2.70    0.18
   1   4  -2    2.85    0.21
   1   4  -2    2.95    0.21
  -1  -4   2    2.49    0.21
  -1  -4   2    2.88    0.19
  -1  -4   2    3.21    0.21
   0   4  -2    0.68    0.10
   0   4  -2    0.72    0.11
   0   4  -2    0.54    0.12
   0  -4   2    0.63    0.11
   0  -4   2    0.60    0.12
   0  -4   2    0.52    0.09
   0  -4   2    0.72    0.10
  -1   4  -2  122.27    4.81
  -1   4  -2  121.48    4.82
  -1   4  -2  118.42    4.89
  -1   4  -2  123.19    4.84
   1  -4   2  117.39    4.82
   1  -4   2  122.70    4.87
   1  -4   2  120.51    4.79
   1  -4   2  118.99    4.81
  -2   4  -2    8.99    0.43
  -2   4  -2    8.29    0.51
  -2   4  -2    9.43    0.43
  -2   4  -2    8.79    0.44
   2  -4   2    9.83    0.51
   2  -4   2    9.32    0.39
   2  -4   2    9.02    0.43
   2  -4   2    8.87    0.44
  -3   4  -2   19.14    0.84
  -3   4  -2   19.36    0.78
  -3   4  -2   18.36    0.84
  -3   4  -2   19.21    0.77
   3  -4   2   19.88    0.83
   3  -4   2   19.52    0.78
   3  -4   2   19.91    0.78
   3  -4   2   19.27    0.93
   3  -4   2   18.06    0.84
  -4   4  -2    1.98    0.19
  -4   4  -2    2.15    0.17
  -4   4  -2    2.25    0.21
   4  -4   2    1.99    0.15
   4  -4   2    2.19    0.27
   4  -4   2    2.13    0.18
  -5   4  -2    1.34    0.15
  -5   4  -2    1.32    0.20
   5  -4   2    1.39    0.24
   5  -4   2    1.14    0.18
   5  -4   2    1.41    0.12
  -6   4  -2    0.04    0.07
  -6   4  -2    0.07    0.12
   6  -4   2   -0.04    0.13
   6  -4   2    0.04    0.05
  -7   4  -2    1.42    0.23
   7  -4   2    1.53    0.28
  -8   4  -2    1.65    0.27
   8  -4   2    2.60    0.37
   9   3  -2    1.19    0.32
   9   3  -2    0.83    0.30
   9   3  -2    0.87    0.18
  -9  -3   2    0.59    0.21
  -9  -3   2    0.47    0.18
   8   3  -2    1.76    0.25
   8   3  -2    2.59    0.38
   8   3  -2    1.88    0.15
  -8  -3   2    1.84    0.27
  -8  -3   2    1.87    0.27
   7   3  -2    1.80    0.18
   7   3  -2    1.68    0.15
   7   3  -2    2.12    0.32
  -7  -3   2    2.28    0.27
  -7  -3   2    1.94    0.25
   6   3  -2    2.26    0.17
   6   3  -2    2.27    0.20
   6   3  -2    2.23    0.18
   6   3  -2    2.28    0.32
  -6  -3   2    2.47    0.27
  -6  -3   2    2.26    0.25
   5   3  -2   63.75    2.56
   5   3  -2   63.34    2.60
   5   3  -2   62.64    2.58
   5   3  -2   64.76    2.70
  -5  -3   2   64.73    2.63
  -5  -3   2   61.35    2.63
   4   3  -2    0.04    0.12
   4   3  -2    0.06    0.05
   4   3  -2    0.03    0.05
   3   3  -2   88.20    3.60
   3   3  -2   89.59    3.65
   3   3  -2   91.12    3.58
   3   3  -2   87.40    3.60
   3   3  -2   89.48    3.57
  -3  -3   2   89.74    3.61
   2   3  -2    2.60    0.17
   2   3  -2    2.36    0.20
   2   3  -2    2.50    0.16
   2   3  -2    2.49    0.16
   2   3  -2    2.10    0.16
  -2  -3   2    2.32    0.20
  -2  -3   2    2.33    0.17
  -2  -3   2    2.21    0.18
   1   3  -2    2.16    0.16
   1   3  -2    2.00    0.16
   1   3  -2    2.35    0.15
   1   3  -2    2.12    0.14
  -1  -3   2    2.03    0.16
  -1  -3   2    2.17    0.15
  -1  -3   2    1.93    0.14
  -1  -3   2    2.21    0.18
   0   3  -2   28.00    1.17
   0   3  -2   29.03    1.17
   0   3  -2   27.85    1.20
   0  -3   2   27.94    1.19
   0  -3   2   28.40    1.18
   0  -3   2   27.92    1.16
   0  -3   2   27.64    1.15
  -1   3  -2   -0.01    0.05
  -1   3  -2    0.05    0.06
  -1   3  -2    0.16    0.06
   1  -3   2    0.08    0.05
   1  -3   2    0.07    0.08
   1  -3   2    0.18    0.06
  -2   3  -2   59.43    2.38
  -2   3  -2   59.64    2.40
  -2   3  -2   60.39    2.41
  -2   3  -2   59.31    2.49
   2  -3   2   59.44    2.40
   2  -3   2   58.78    2.40
   2  -3   2   59.97    2.47
  -3   3  -2   -0.02    0.09
  -3   3  -2    0.03    0.05
  -3   3  -2   -0.01    0.05
  -3   3  -2    0.08    0.07
   3  -3   2    0.05    0.05
   3  -3   2   -0.02    0.03
   3  -3   2   -0.06    0.08
   3  -3   2    0.04    0.05
  -4   3  -2    0.96    0.20
  -4   3  -2    0.64    0.15
  -4   3  -2    0.90    0.12
   4  -3   2    0.90    0.08
   4  -3   2    0.60    0.10
   4  -3   2    0.75    0.09
  -5   3  -2   30.38    1.29
  -5   3  -2   31.59    1.34
   5  -3   2   29.42    1.29
   5  -3   2   30.17    1.25
   5  -3   2   30.92    1.40
   5  -3   2   30.83    1.26
  -6   3  -2    0.15    0.12
   6  -3   2    0.11    0.14
   6  -3   2    0.08    0.05
   6  -3   2    0.02    0.06
  -7   3  -2   -0.20    0.10
   7  -3   2   -0.07    0.13
   7  -3   2   -0.08    0.06
   7  -3   2    0.02    0.04
  -8   3  -2    0.02    0.15
   8  -3   2   -0.01    0.16
  -9   3  -2    0.56    0.22
   9  -3   2    0.73    0.25
   9   2  -2    6.86    0.56
   9   2  -2    6.83    0.65
  -9  -2   2    6.78    0.46
  -9  -2   2    6.42    0.49
   8   2  -2    2.50    0.18
   8   2  -2    2.88    0.23
  -8  -2   2    3.24    0.34
  -8  -2   2    2.43    0.30
   7   2  -2    3.28    0.21
   7   2  -2    3.12    0.25
   7   2  -2    2.85    0.20
   7   2  -2    2.66    0.35
  -7  -2   2    3.29    0.32
  -7  -2   2    3.12    0.31
   6   2  -2   -0.02    0.07
   6   2  -2   -0.02    0.06
   6   2  -2    0.10    0.07
   6   2  -2   -0.09    0.13
  -6  -2   2   -0.06    0.10
  -6  -2   2   -0.10    0.09
   5   2  -2   11.47    0.51
   5   2  -2    8.51    0.60
   5   2  -2   11.33    0.50
   5   2  -2   12.14    0.53
  -5  -2   2   11.43    0.57
  -5  -2   2   11.37    0.57
   4   2  -2   60.15    2.51
   4   2  -2   60.25    2.45
   4   2  -2   57.25    2.44
   4   2  -2   59.78    2.39
   4   2  -2   59.13    2.41
  -4  -2   2   59.15    2.45
  -4  -2   2   62.00    2.45
   3   2  -2   17.82    0.73
   3   2  -2   14.54    0.80
   3   2  -2   17.88    0.77
   3   2  -2   18.01    0.77
   3   2  -2   18.20    0.75
  -3  -2   2   17.76    0.78
  -3  -2   2   17.32    0.77
   2   2  -2    3.71    0.17
   2   2  -2    3.23    0.18
   2   2  -2    2.97    0.22
   2   2  -2    3.12    0.19
   2   2  -2    3.24    0.19
  -2  -2   2    3.21    0.20
   1   2  -2   29.55    1.24
   1   2  -2   29.16    1.21
   1   2  -2   29.82    1.21
  -1  -2   2   25.15    1.23
  -1  -2   2   31.20    1.22
  -1  -2   2   29.87    1.22
  -1  -2   2   32.64    1.23
   0   2  -2  166.04    8.03
   0   2  -2  160.40    8.08
   0  -2   2  164.75    8.10
   0  -2   2  162.43    7.93
  -1   2  -2  514.73   23.02
  -1   2  -2  539.87   22.88
   1  -2   2  542.03   23.07
   1  -2   2  539.63   22.86
  -2   2  -2   17.80    0.77
  -2   2  -2   17.09    0.75
  -2   2  -2   18.78    0.84
  -2   2  -2   18.58    0.73
  -2   2  -2   18.42    0.72
   2  -2   2   18.58    0.75
   2  -2   2   17.92    0.76
   2  -2   2   18.01    0.83
  -3   2  -2   55.62    2.22
  -3   2  -2   54.49    2.23
  -3   2  -2   55.54    2.24
  -3   2  -2   54.63    2.33
   3  -2   2   55.78    2.22
   3  -2   2   54.86    2.31
   3  -2   2   55.26    2.22
  -4   2  -2    4.50    0.27
  -4   2  -2    4.64    0.35
  -4   2  -2    4.45    0.26
   4  -2   2    5.07    0.35
   4  -2   2    4.54    0.24
   4  -2   2    4.78    0.24
   4  -2   2    4.59    0.23
  -5   2  -2   15.80    0.74
  -5   2  -2   16.06    0.70
  -5   2  -2   12.62    0.88
   5  -2   2   16.31    0.68
   5  -2   2   16.36    0.70
   5  -2   2   15.26    0.68
   5  -2   2   16.29    0.88
  -6   2  -2    0.52    0.15
   6  -2   2    0.64    0.11
   6  -2   2    0.54    0.08
   6  -2   2    0.51    0.10
   6  -2   2    0.41    0.16
  -7   2  -2    2.41    0.28
   7  -2   2    2.80    0.16
   7  -2   2    2.53    0.32
  -8   2  -2    0.38    0.17
   8  -2   2    0.57    0.20
  -9   2  -2    0.08    0.16
   9   1  -2    0.04    0.18
   9   1  -2   -0.01    0.19
  -9  -1   2    0.08    0.15
   8   1  -2    0.96    0.13
   8   1  -2    1.10    0.11
  -8  -1   2    1.20    0.22
  -8  -1   2    1.13    0.20
   7   1  -2    1.29    0.11
   7   1  -2    1.56    0.16
   7   1  -2    1.41    0.15
  -7  -1   2    1.55    0.21
  -7  -1   2    1.25    0.21
   6   1  -2    0.78    0.15
   6   1  -2    0.75    0.11
   6   1  -2    0.79    0.12
   6   1  -2    0.62    0.09
  -6  -1   2    0.99    0.16
  -6  -1   2    0.81    0.16
   5   1  -2   16.94    0.71
   5   1  -2   15.92    0.73
   5   1  -2   16.15    0.68
   5   1  -2   15.42    0.75
  -5  -1   2   16.49    0.77
  -5  -1   2   15.62    0.75
   4   1  -2   23.07    1.01
   4   1  -2   22.02    0.99
   4   1  -2   23.16    0.95
   4   1  -2   24.06    0.98
   4   1  -2   23.07    1.01
  -4  -1   2   22.58    1.01
  -4  -1   2   23.42    1.00
   3   1  -2   66.03    2.67
   3   1  -2   66.54    2.63
   3   1  -2   65.43    2.68
   3   1  -2   66.72    2.64
  -3  -1   2   65.88    2.67
  -3  -1   2   66.12    2.68
   2   1  -2  382.44   16.78
  -2  -1   2  416.39   16.67
  -2  -1   2  378.46   16.45
   1   1  -2  450.04   19.00
   1   1  -2  476.35   18.92
  -1  -1   2  430.76   18.71
  -1  -1   2  460.14   18.96
   0   1  -2   72.17    3.70
   0   1  -2   69.32    3.72
   0  -1   2   68.21    3.71
   0  -1   2   68.81    3.63
  -1   1  -2  332.55   14.32
  -1   1  -2  338.63   14.37
   1  -1   2  339.56   14.41
   1  -1   2  329.65   14.24
  -2   1  -2  135.73    5.40
  -2   1  -2  133.63    5.34
  -3   1  -2    3.30    0.20
  -3   1  -2    3.34    0.26
  -3   1  -2    3.13    0.19
   3  -1   2    3.43    0.25
   3  -1   2    3.24    0.18
   3  -1   2    3.23    0.19
   3  -1   2    3.29    0.15
   3  -1   2    3.10    0.18
   3  -1   2    3.10    0.16
  -4   1  -2    2.18    0.26
  -4   1  -2    1.95    0.15
  -4   1  -2    2.18    0.17
   4  -1   2    2.05    0.15
   4  -1   2    1.99    0.15
   4  -1   2    2.19    0.24
   4  -1   2    2.18    0.14
   4  -1   2    2.17    0.12
   4  -1   2    2.04    0.15
  -5   1  -2    3.83    0.37
  -5   1  -2    3.36    0.27
   5  -1   2    3.34    0.20
   5  -1   2    3.06    0.20
   5  -1   2    2.87    0.16
   5  -1   2    3.09    0.20
   5  -1   2    3.24    0.22
   5  -1   2    3.17    0.28
  -6   1  -2    1.99    0.23
   6  -1   2    2.02    0.17
   6  -1   2    2.10    0.22
   6  -1   2    2.38    0.29
   6  -1   2    2.04    0.16
   6  -1   2    2.01    0.17
   6  -1   2    1.96    0.17
  -7   1  -2    0.44    0.15
   7  -1   2    0.44    0.18
   7  -1   2    0.43    0.09
  -8   1  -2    0.36    0.18
   8  -1   2   -0.03    0.14
   8  -1   2    0.16    0.07
  -9   1  -2    0.21    0.17
   9  -1   2    0.42    0.21
   9   0  -2   -0.22    0.15
  -9   0   2    0.12    0.16
  -9   0   2    0.10    0.13
   8   0  -2    0.09    0.09
  -8   0   2    0.00    0.13
  -8   0   2   -0.15    0.09
   7   0  -2    0.59    0.12
   7   0  -2    0.31    0.15
  -7   0   2    0.57    0.16
  -7   0   2    0.50    0.13
   6   0  -2   -0.02    0.08
   6   0  -2   -0.01    0.03
   6   0  -2   -0.15    0.06
   6   0  -2    0.01    0.03
  -6   0   2   -0.13    0.08
  -6   0   2    0.08    0.11
   5   0  -2    0.24    0.09
   5   0  -2    0.14    0.04
   5   0  -2    0.07    0.05
   5   0  -2    0.06    0.06
   5   0  -2    0.08    0.08
  -5   0   2    0.20    0.09
  -5   0   2    0.16    0.10
   4   0  -2    0.33    0.09
   4   0  -2    0.54    0.10
   4   0  -2    0.51    0.09
   4   0  -2    0.48    0.06
   4   0  -2    0.37    0.07
   4   0  -2    0.53    0.05
  -4   0   2    0.42    0.09
  -4   0   2    0.39    0.10
  -3   0   2  163.37    6.47
   2   0  -2   69.25    2.78
   2   0  -2   71.27    2.74
   2   0  -2   68.80    2.78
  -2   0   2   67.80    2.75
   1   0  -2  313.61   12.90
   1   0  -2  282.51   13.13
  -1   0   2  297.95   12.91
  -1   0   2  309.84   13.13
   0   0  -2   21.56    0.90
   0   0  -2   22.17    0.90
   0   0  -2   22.51    0.88
   0   0   2   22.74    0.88
   0   0   2   21.87    0.90
   0   0   2   21.40    0.90
  -1   0  -2  131.41    5.98
  -1   0  -2  131.81    5.80
   1   0   2  134.08    5.94
  -2   0  -2    0.09    0.04
  -2   0  -2    0.06    0.05
  -2   0  -2    0.09    0.06
   2   0   2    0.15    0.05
   2   0   2    0.04    0.04
   2   0   2    0.06    0.05
   2   0   2    0.12    0.04
   2   0   2    0.10    0.08
  -3   0  -2   18.52    0.75
  -3   0  -2   17.91    0.76
  -3   0  -2   17.39    0.75
   3   0   2   17.86    0.76
   3   0   2   17.55    0.75
   3   0   2   17.30    0.75
   3   0   2   16.66    0.81
   3   0   2   17.44    0.77
  -4   0  -2   92.45    3.64
  -4   0  -2   89.95    3.65
   4   0   2   91.64    3.73
   4   0   2   89.98    3.65
   4   0   2   91.83    3.65
   4   0   2   89.31    3.65
   4   0   2   91.07    3.65
  -5   0  -2    0.08    0.08
  -5   0  -2    0.08    0.07
   5   0   2   -0.02    0.10
   5   0   2    0.05    0.06
   5   0   2    0.17    0.07
   5   0   2    0.16    0.08
   5   0   2    0.07    0.06
  -6   0  -2    0.61    0.12
  -6   0  -2    0.54    0.15
   6   0   2    0.64    0.17
   6   0   2    0.76    0.13
   6   0   2    0.60    0.11
   6   0   2    0.65    0.12
   6   0   2    0.68    0.13
  -7   0  -2   18.05    0.89
   7   0   2   18.69    0.87
   7   0   2   18.86    0.84
   7   0   2   18.34    0.83
   7   0   2   19.83    0.97
   8   0   2   10.83    0.52
   8   0   2    9.78    0.51
   8   0   2   10.31    0.61
   8   0   2   11.25    0.65
   8   0   2   10.35    0.54
  -9   0  -2    0.38    0.16
   9   0   2    0.35    0.19
   9   0   2    0.32    0.19
  10   0   2    0.28    0.23
  10   0   2    0.52    0.23
  -9   1   2    0.35    0.19
   8  -1  -2    0.05    0.10
  -8   1   2    0.04    0.09
  -8   1   2    0.00    0.12
   7  -1  -2    2.49    0.24
   6  -1  -2    0.28    0.10
   6  -1  -2    0.53    0.12
  -6   1   2    0.35    0.13
  -6   1   2    0.40    0.11
   5  -1  -2    0.02    0.07
   5  -1  -2    0.02    0.06
  -5   1   2   -0.07    0.08
  -5   1   2    0.01    0.07
  -5   1   2    0.02    0.09
   4  -1  -2   24.54    1.05
   4  -1  -2   23.84    1.06
   4  -1  -2   25.01    1.07
   4  -1  -2   25.10    1.05
  -4   1   2   23.97    1.08
  -4   1   2   24.17    1.03
  -4   1   2   26.60    1.10
   3  -1  -2  112.12    4.55
   3  -1  -2  117.95    4.54
   3  -1  -2  115.32    4.55
   3  -1  -2  115.38    4.56
  -3   1   2  108.68    4.55
  -3   1   2  114.09    4.52
   2  -1  -2   14.36    0.60
   2  -1  -2   13.97    0.61
   2  -1  -2   13.61    0.61
   2  -1  -2   13.65    0.60
  -2   1   2   14.40    0.61
  -2   1   2   14.48    0.61
  -2   1   2   13.76    0.60
  -2   1   2   13.44    0.59
   1  -1  -2    1.06    0.09
   1  -1  -2    0.88    0.08
   1  -1  -2    0.79    0.10
   1  -1  -2    0.93    0.09
  -1   1   2    0.88    0.08
  -1   1   2    0.96    0.09
  -1   1   2    1.01    0.09
  -1   1   2    0.90    0.09
  -1   1   2    0.91    0.07
   0  -1  -2    5.63    0.24
   0  -1  -2    5.38    0.26
   0   1   2    5.32    0.28
   0   1   2    5.18    0.25
   0   1   2    5.14    0.25
   0   1   2    5.09    0.24
  -1  -1  -2   12.88    0.53
  -1  -1  -2   12.98    0.57
   1   1   2   12.56    0.54
   1   1   2   13.14    0.57
   1   1   2   12.98    0.57
   1   1   2   12.96    0.53
  -2  -1  -2    2.21    0.14
  -2  -1  -2    2.36    0.14
  -2  -1  -2    2.37    0.17
  -2  -1  -2    2.01    0.12
   2   1   2    2.15    0.16
   2   1   2    2.21    0.13
   2   1   2    2.45    0.14
   2   1   2    2.60    0.17
   2   1   2    2.39    0.13
  -3  -1  -2   16.77    0.70
  -3  -1  -2   16.65    0.71
   3   1   2   16.66    0.70
   3   1   2   15.58    0.77
   3   1   2   15.87    0.71
   3   1   2   16.42    0.73
   3   1   2   15.72    0.73
   3   1   2   16.69    0.71
  -4  -1  -2    5.37    0.30
  -4  -1  -2    5.68    0.30
   4   1   2    5.34    0.29
   4   1   2    5.73    0.38
   4   1   2    5.92    0.32
   4   1   2    5.80    0.33
   4   1   2    5.70    0.31
   4   1   2    5.14    0.31
  -5  -1  -2    0.09    0.08
  -5  -1  -2   -0.02    0.07
   5   1   2   -0.10    0.08
   5   1   2    0.05    0.08
   5   1   2   -0.06    0.07
   5   1   2   -0.13    0.05
   5   1   2    0.04    0.09
   5   1   2    0.01    0.06
  -6  -1  -2    0.98    0.17
  -6  -1  -2    0.45    0.12
   6   1   2    1.01    0.18
   6   1   2    0.98    0.18
   6   1   2    1.01    0.21
   6   1   2    1.07    0.17
  -7  -1  -2   33.69    1.45
  -7  -1  -2   33.35    1.42
   7   1   2   31.26    1.42
   7   1   2   32.84    1.52
   7   1   2   32.43    1.47
   7   1   2   32.81    1.46
  -8  -1  -2    0.00    0.11
   8   1   2    0.20    0.15
   8   1   2   -0.05    0.09
   8   1   2   -0.06    0.09
   8   1   2    0.18    0.14
  -9  -1  -2   -0.10    0.12
   9   1   2   -0.06    0.17
   9   1   2    0.27    0.16
   9   1   2    0.17    0.17
 -10  -1  -2    9.52    0.71
  10   1   2   11.08    0.68
  -9   2   2    1.09    0.25
   8  -2  -2    3.12    0.25
   8  -2  -2    3.13    0.29
  -8   2   2    3.19    0.36
   7  -2  -2    8.24    0.53
   7  -2  -2    7.35    0.42
  -7   2   2    8.52    0.40
  -7   2   2    7.68    0.50
   6  -2  -2    3.81    0.25
   6  -2  -2    3.78    0.29
  -6   2   2    3.81    0.31
  -6   2   2    4.02    0.23
  -6   2   2    3.47    0.32
   5  -2  -2    0.83    0.14
   5  -2  -2    0.77    0.12
  -5   2   2    0.52    0.14
  -5   2   2    1.02    0.18
  -5   2   2    0.92    0.10
   4  -2  -2    0.88    0.13
   4  -2  -2    0.55    0.11
   4  -2  -2    0.74    0.11
  -4   2   2    0.73    0.08
  -4   2   2    0.39    0.10
  -4   2   2    0.72    0.14
   3  -2  -2   17.29    0.75
   3  -2  -2   15.95    0.74
   3  -2  -2   17.69    0.74
   3  -2  -2   16.52    0.73
  -3   2   2   16.55    0.77
  -3   2   2   16.89    0.72
  -3   2   2   16.12    0.75
  -3   2   2   17.32    0.69
   2  -2  -2   76.63    3.02
   2  -2  -2   75.52    3.03
   2  -2  -2   77.23    3.03
  -2   2   2   74.48    2.97
  -2   2   2   74.42    3.04
  -2   2   2   75.24    3.03
  -2   2   2   72.94    3.02
  -2   2   2   74.90    3.02
  -2   2   2   76.29    2.98
   1  -2  -2    0.86    0.11
   1  -2  -2    0.78    0.10
   1  -2  -2    0.89    0.09
  -1   2   2    0.63    0.08
  -1   2   2    0.73    0.09
  -1   2   2    0.61    0.09
   0  -2  -2   65.78    2.60
   0  -2  -2   65.11    2.63
   0   2   2   64.42    2.58
   0   2   2   64.47    2.62
   0   2   2   64.98    2.62
  -1  -2  -2    0.30    0.06
  -1  -2  -2    0.33    0.06
  -1  -2  -2    0.22    0.09
   1   2   2    0.16    0.05
   1   2   2    0.34    0.10
   1   2   2    0.47    0.09
   1   2   2    0.31    0.06
  -2  -2  -2  101.09    4.10
  -2  -2  -2  102.53    4.06
   2   2   2  101.81    4.10
  -3  -2  -2  134.69    5.37
  -4  -2  -2    1.65    0.17
  -4  -2  -2    1.25    0.14
   4   2   2    1.28    0.18
   4   2   2    1.29    0.14
   4   2   2    1.29    0.15
   4   2   2    1.59    0.19
   4   2   2    1.21    0.16
  -5  -2  -2    1.04    0.14
   5   2   2    1.35    0.18
   5   2   2    0.89    0.13
   5   2   2    0.54    0.17
   5   2   2    0.93    0.15
   5   2   2    1.02    0.19
  -6  -2  -2   18.01    0.84
  -6  -2  -2   18.12    0.84
   6   2   2   17.11    0.86
   6   2   2   18.19    0.93
   6   2   2   17.93    0.90
   6   2   2   18.69    0.86
  -7  -2  -2    2.18    0.24
  -7  -2  -2    2.30    0.26
   7   2   2    2.50    0.29
   7   2   2    1.92    0.29
   7   2   2    2.42    0.31
   7   2   2    1.98    0.24
  -8  -2  -2    1.30    0.20
  -8  -2  -2    1.16    0.21
   8   2   2    1.58    0.24
   8   2   2    1.03    0.20
   8   2   2    1.46    0.26
   8   2   2    1.74    0.28
  -9  -2  -2    3.03    0.34
   9   2   2    3.49    0.38
   9   2   2    3.73    0.31
   9   2   2    3.41    0.38
   9   2   2    3.32    0.40
 -10  -2  -2    0.54    0.22
  10   2   2    0.13    0.19
  -9   3   2    1.03    0.26
   8  -3  -2    1.64    0.25
  -8   3   2    1.55    0.26
   7  -3  -2    0.83    0.19
  -7   3   2    0.70    0.19
   6  -3  -2    1.26    0.20
   6  -3  -2    1.22    0.15
  -6   3   2    0.87    0.18
   5  -3  -2    0.38    0.12
   5  -3  -2    0.14    0.08
  -5   3   2    0.20    0.12
  -5   3   2    0.07    0.12
   4  -3  -2    1.27    0.14
   4  -3  -2    1.23    0.18
  -4   3   2    1.27    0.17
  -4   3   2    1.43    0.13
  -4   3   2    1.09    0.19
   3  -3  -2   30.25    1.29
   3  -3  -2   31.69    1.33
   3  -3  -2   29.28    1.30
  -3   3   2   31.14    1.31
  -3   3   2   30.67    1.23
  -3   3   2   31.10    1.35
  -3   3   2   31.29    1.31
  -3   3   2   30.73    1.28
   2  -3  -2   72.46    2.94
   2  -3  -2   74.27    2.96
   2  -3  -2   73.19    2.94
  -2   3   2   69.91    2.96
  -2   3   2   73.66    2.93
  -2   3   2   71.66    2.93
  -2   3   2   73.85    2.94
  -2   3   2   72.73    2.89
   1  -3  -2   47.63    1.96
   1  -3  -2   45.94    1.95
   1  -3  -2   48.01    1.93
  -1   3   2   46.65    1.89
  -1   3   2   47.90    1.96
  -1   3   2   47.74    1.93
  -1   3   2   48.04    1.95
   0  -3  -2    6.13    0.28
   0  -3  -2    5.83    0.33
   0  -3  -2    6.17    0.33
   0  -3  -2    6.02    0.30
   0   3   2    6.05    0.34
   0   3   2    5.86    0.32
   0   3   2    5.95    0.28
   0   3   2    6.24    0.30
  -1  -3  -2    0.60    0.11
  -1  -3  -2    0.17    0.09
  -1  -3  -2    0.22    0.06
  -1  -3  -2    0.44    0.08
   1   3   2    0.36    0.07
   1   3   2    0.29    0.07
   1   3   2    0.44    0.12
   1   3   2    0.33    0.08
  -2  -3  -2   33.19    1.35
  -2  -3  -2   32.11    1.40
  -2  -3  -2   32.33    1.34
   2   3   2   31.86    1.34
   2   3   2   31.69    1.35
   2   3   2   32.88    1.37
   2   3   2   32.09    1.41
  -3  -3  -2    3.35    0.23
  -3  -3  -2    3.72    0.24
   3   3   2    3.48    0.28
   3   3   2    3.27    0.23
   3   3   2    3.81    0.23
   3   3   2    3.71    0.21
  -4  -3  -2   55.06    2.26
   4   3   2   52.33    2.26
   4   3   2   54.41    2.33
   4   3   2   56.80    2.26
  -5  -3  -2    0.61    0.14
   5   3   2    0.77    0.18
   5   3   2    0.71    0.13
  -6  -3  -2    8.76    0.48
  -6  -3  -2    9.22    0.50
   6   3   2    8.76    0.52
   6   3   2    8.39    0.50
   6   3   2    9.40    0.59
   6   3   2    8.99    0.57
  -7  -3  -2    4.80    0.35
  -7  -3  -2    4.81    0.36
   7   3   2    5.54    0.45
   7   3   2    5.41    0.44
   7   3   2    6.25    0.40
   7   3   2    5.96    0.41
  -8  -3  -2   -0.04    0.11
   8   3   2    0.04    0.14
   8   3   2   -0.06    0.14
   8   3   2   -0.27    0.12
   8   3   2    0.07    0.13
  -9  -3  -2    0.11    0.14
   9   3   2    0.06    0.15
   9   3   2   -0.08    0.13
   9   3   2   -0.20    0.15
   9   3   2   -0.08    0.17
  10   3   2    1.16    0.29
  10   3   2    0.63    0.23
   8  -4  -2    1.58    0.27
  -8   4   2    1.53    0.27
   7  -4  -2    1.42    0.24
  -7   4   2    1.79    0.27
   6  -4  -2    0.07    0.14
  -6   4   2    0.12    0.13
   5  -4  -2    2.89    0.21
   5  -4  -2    3.33    0.30
  -5   4   2    2.98    0.30
   4  -4  -2    1.30    0.19
   4  -4  -2    1.25    0.15
  -4   4   2    1.43    0.13
  -4   4   2    1.29    0.19
   3  -4  -2    0.55    0.11
   3  -4  -2    0.64    0.15
  -3   4   2    0.38    0.13
  -3   4   2    0.52    0.07
  -3   4   2    0.67    0.12
  -3   4   2    0.47    0.11
  -3   4   2    0.53    0.09
   2  -4  -2    1.39    0.18
   2  -4  -2    1.31    0.15
   2  -4  -2    1.39    0.16
  -2   4   2    1.28    0.14
  -2   4   2    1.03    0.13
  -2   4   2    1.09    0.17
  -2   4   2    1.04    0.09
  -2   4   2    1.17    0.14
   1  -4  -2    1.43    0.15
   1  -4  -2    1.60    0.18
   1  -4  -2    1.54    0.18
  -1   4   2    1.39    0.10
  -1   4   2    1.38    0.18
  -1   4   2    1.53    0.12
  -1   4   2    1.39    0.15
  -1   4   2    1.56    0.17
   0  -4  -2   37.69    1.57
   0  -4  -2   37.02    1.50
   0  -4  -2   36.57    1.58
   0  -4  -2   37.38    1.54
   0   4   2   36.89    1.50
   0   4   2   34.81    1.53
   0   4   2   37.60    1.58
   0   4   2   37.20    1.57
  -1  -4  -2   67.25    2.77
  -1  -4  -2   66.70    2.79
  -1  -4  -2   66.29    2.71
  -1  -4  -2   66.46    2.73
   1   4   2   69.67    2.79
   1   4   2   67.32    2.76
   1   4   2   67.79    2.71
   1   4   2   66.21    2.72
  -2  -4  -2   74.25    3.10
  -2  -4  -2   76.99    3.08
   2   4   2   78.53    3.12
   2   4   2   74.63    3.08
   2   4   2   75.63    3.09
   2   4   2   77.74    3.17
  -3  -4  -2   43.75    1.94
  -3  -4  -2   48.23    1.93
   3   4   2   45.06    1.90
   3   4   2   47.14    2.02
   3   4   2   46.23    1.93
   3   4   2   47.40    1.93
   3   4   2   46.90    1.95
  -4  -4  -2    0.63    0.13
  -4  -4  -2    0.69    0.14
   4   4   2    1.09    0.16
   4   4   2    0.71    0.14
   4   4   2    0.92    0.13
  -5  -4  -2   -0.15    0.09
   5   4   2   -0.05    0.13
   5   4   2    0.03    0.11
   5   4   2    0.08    0.10
  -6  -4  -2    1.51    0.21
   6   4   2    1.19    0.26
   6   4   2    1.35    0.21
  -7  -4  -2    3.20    0.32
   7   4   2    2.89    0.38
   7   4   2    3.26    0.36
   7   4   2    3.48    0.34
   7   4   2    2.62    0.38
  -8  -4  -2    2.03    0.28
   8   4   2    2.45    0.30
   8   4   2    2.13    0.31
   8   4   2    1.87    0.34
   8   4   2    2.04    0.34
  -9  -4  -2    1.40    0.24
   9   4   2    1.33    0.27
   9   4   2    1.42    0.27
   9   4   2    1.37    0.28
   9   4   2    1.35    0.31
   8  -5  -2   -0.04    0.18
  -8   5   2    0.01    0.16
   7  -5  -2   -0.01    0.18
  -7   5   2    0.16    0.16
   6  -5  -2    1.83    0.28
  -6   5   2    1.77    0.27
   5  -5  -2    1.99    0.17
   5  -5  -2    2.39    0.29
  -5   5   2    2.79    0.29
   4  -5  -2    0.37    0.11
   4  -5  -2    0.32    0.14
  -4   5   2    0.60    0.15
  -4   5   2    0.44    0.09
  -4   5   2    0.36    0.13
   3  -5  -2    9.01    0.48
   3  -5  -2   10.13    0.54
  -3   5   2    9.07    0.48
  -3   5   2    8.81    0.46
  -3   5   2    9.52    0.49
  -3   5   2    8.79    0.42
   2  -5  -2   96.37    3.96
   2  -5  -2  102.12    3.99
  -2   5   2   93.08    3.88
  -2   5   2   96.76    3.94
  -2   5   2   98.26    3.94
   1  -5  -2    9.60    0.53
   1  -5  -2   10.43    0.55
   1  -5  -2    9.92    0.50
  -1   5   2    9.67    0.43
  -1   5   2    9.04    0.53
  -1   5   2   10.17    0.53
  -1   5   2   10.17    0.53
  -1   5   2   10.28    0.47
   0  -5  -2   10.72    0.46
   0  -5  -2   10.31    0.55
   0  -5  -2    9.42    0.50
   0  -5  -2   10.47    0.56
   0   5   2   10.05    0.50
   0   5   2    9.89    0.55
   0   5   2   10.55    0.47
   0   5   2    9.78    0.54
  -1  -5  -2    3.83    0.29
  -1  -5  -2    3.44    0.25
  -1  -5  -2    4.16    0.24
   1   5   2    3.72    0.27
   1   5   2    4.02    0.25
   1   5   2    4.17    0.32
   1   5   2    3.59    0.23
  -2  -5  -2   10.51    0.56
  -2  -5  -2   11.15    0.54
   2   5   2   11.47    0.55
   2   5   2   10.94    0.63
   2   5   2   11.93    0.59
   2   5   2   11.63    0.55
  -3  -5  -2   50.09    2.08
  -3  -5  -2   47.77    2.09
   3   5   2   49.07    2.10
   3   5   2   50.74    2.18
   3   5   2   50.33    2.12
  -4  -5  -2    7.17    0.42
   4   5   2    7.28    0.44
   4   5   2    7.78    0.42
   4   5   2    6.51    0.50
  -5  -5  -2    3.14    0.30
   5   5   2    3.16    0.26
   5   5   2    2.21    0.33
  -6  -5  -2    0.11    0.12
   6   5   2    0.03    0.19
   6   5   2   -0.15    0.12
  -7  -5  -2    0.06    0.15
   7   5   2   -0.07    0.11
   7   5   2    0.01    0.18
   7   5   2   -0.20    0.13
  -8  -5  -2    8.98    0.56
   8   5   2    8.39    0.66
   8   5   2    9.19    0.62
   8   5   2    8.67    0.64
   8   5   2    8.95    0.57
  -9  -5  -2    2.03    0.31
   9   5   2    1.86    0.38
   9   5   2    2.07    0.31
   9   5   2    1.48    0.32
   9   5   2    1.68    0.32
   7  -6  -2   -0.09    0.19
  -7   6   2   -0.07    0.15
  -6   6   2    8.99    0.57
   5  -6  -2    0.91    0.23
  -5   6   2    0.69    0.18
   4  -6  -2    5.68    0.43
  -4   6   2    5.77    0.30
  -4   6   2    5.87    0.39
  -4   6   2    6.44    0.33
  -4   6   2    5.39    0.38
   3  -6  -2    0.41    0.17
   3  -6  -2    0.31    0.14
  -3   6   2    0.48    0.14
  -3   6   2    0.37    0.11
  -3   6   2    0.45    0.13
  -3   6   2    0.53    0.10
   2  -6  -2    4.17    0.36
   2  -6  -2    4.23    0.34
  -2   6   2    3.65    0.28
  -2   6   2    3.58    0.27
   1  -6  -2    8.60    0.52
   1  -6  -2    9.08    0.53
  -1   6   2    8.61    0.43
  -1   6   2    8.77    0.47
  -1   6   2    8.61    0.39
  -1   6   2    8.80    0.51
   0  -6  -2   21.57    1.01
   0  -6  -2   20.91    0.90
   0   6   2   20.12    0.90
   0   6   2   22.01    0.95
   0   6   2   20.76    1.01
   0   6   2   21.08    0.93
  -1  -6  -2    0.82    0.13
  -1  -6  -2    0.78    0.17
   1   6   2    0.69    0.18
   1   6   2    0.91    0.15
  -2  -6  -2    7.17    0.40
   2   6   2    6.98    0.41
   2   6   2    7.33    0.50
   2   6   2    7.09    0.39
  -3  -6  -2    0.22    0.12
   3   6   2   -0.05    0.09
   3   6   2    0.01    0.13
  -4  -6  -2    5.22    0.36
   4   6   2    5.80    0.37
   4   6   2    5.50    0.46
  -5  -6  -2    2.99    0.31
   5   6   2    3.62    0.29
   5   6   2    2.79    0.40
  -6  -6  -2    2.12    0.27
   6   6   2    1.33    0.31
   6   6   2    1.71    0.25
  -7  -6  -2   10.32    0.60
   7   6   2    9.44    0.59
   7   6   2    9.98    0.74
  -8  -6  -2    2.26    0.31
   8   6   2    2.43    0.38
   8   6   2    3.14    0.44
   8   6   2    3.13    0.46
   8   6   2    2.78    0.35
   9   6   2    0.21    0.22
   9   6   2    0.21    0.20
   9   6   2    0.13    0.23
   9   6   2    0.10    0.23
   7  -7  -2    1.30    0.31
  -7   7   2    1.27    0.27
   6  -7  -2   17.53    0.94
  -6   7   2   14.81    0.86
   5  -7  -2    0.33    0.19
  -5   7   2    0.01    0.14
   4  -7  -2    0.80    0.22
  -4   7   2    0.62    0.12
  -4   7   2    0.70    0.18
  -4   7   2    0.79    0.18
  -4   7   2    0.63    0.12
   3  -7  -2    0.16    0.16
  -3   7   2   -0.17    0.07
  -3   7   2    0.03    0.10
  -3   7   2    0.03    0.10
  -3   7   2    0.03    0.12
   2  -7  -2    0.23    0.13
  -2   7   2    0.47    0.14
  -2   7   2    0.47    0.13
   1  -7  -2    0.13    0.15
  -1   7   2    0.20    0.11
  -1   7   2    0.14    0.06
  -1   7   2    0.12    0.12
   0  -7  -2    4.76    0.39
   0  -7  -2    5.10    0.28
   0   7   2    5.04    0.29
   0   7   2    5.11    0.34
   0   7   2    5.42    0.40
  -1  -7  -2   10.52    0.60
  -1  -7  -2    9.76    0.50
   1   7   2    9.59    0.62
   1   7   2    9.50    0.50
   1   7   2   10.64    0.54
  -2  -7  -2    0.39    0.12
  -2  -7  -2    0.50    0.18
   2   7   2    0.40    0.13
   2   7   2    0.51    0.17
  -3  -7  -2    0.04    0.10
   3   7   2    0.13    0.12
   3   7   2    0.05    0.16
  -4  -7  -2    3.22    0.31
   4   7   2    2.30    0.36
   4   7   2    2.87    0.30
  -5  -7  -2    0.96    0.20
   5   7   2    0.63    0.26
   5   7   2    1.10    0.20
  -6  -7  -2    0.62    0.18
   6   7   2    0.27    0.22
   6   7   2    0.64    0.18
  -7  -7  -2    0.71    0.21
   7   7   2    0.61    0.22
   7   7   2    0.20    0.24
  -8  -7  -2    0.05    0.18
   8   7   2   -0.03    0.22
   8   7   2   -0.08    0.20
   8   7   2    0.16    0.17
  -9  -7  -2    0.84    0.24
   9   7   2    0.18    0.22
   9   7   2    0.25    0.20
   9   7   2    0.19    0.28
   6  -8  -2   -0.04    0.23
  -6   8   2    0.16    0.17
   5  -8  -2    8.84    0.63
  -5   8   2    7.91    0.52
  -5   8   2    7.01    0.52
   4  -8  -2    2.63    0.38
  -4   8   2    3.09    0.33
  -4   8   2    2.96    0.32
  -4   8   2    3.10    0.24
   3  -8  -2    3.36    0.40
  -3   8   2    2.66    0.29
  -3   8   2    3.25    0.32
  -3   8   2    2.97    0.32
   2  -8  -2    3.60    0.41
  -2   8   2    3.18    0.33
  -2   8   2    3.39    0.30
   1  -8  -2    5.41    0.44
  -1   8   2    5.04    0.41
  -1   8   2    4.96    0.36
   0  -8  -2   36.95    1.70
   0  -8  -2   36.94    1.53
   0   8   2   35.97    1.61
   0   8   2   36.29    1.54
   0   8   2   37.53    1.70
  -1  -8  -2    7.87    0.56
  -1  -8  -2    8.07    0.44
   1   8   2    9.24    0.60
   1   8   2    8.63    0.50
  -2  -8  -2   15.54    0.88
  -2  -8  -2   16.24    0.78
   2   8   2   17.62    0.94
   2   8   2   15.60    0.80
  -3  -8  -2    1.68    0.23
   3   8   2    1.52    0.23
   3   8   2    1.63    0.32
  -4  -8  -2    0.74    0.18
   4   8   2    0.55    0.17
   4   8   2   -0.17    0.16
  -5  -8  -2    0.83    0.19
   5   8   2    0.36    0.23
   5   8   2    0.96    0.25
  -6  -8  -2    0.15    0.15
   6   8   2    0.73    0.28
   6   8   2    0.06    0.15
  -7  -8  -2    0.20    0.17
   7   8   2    0.64    0.29
   7   8   2    0.38    0.19
  -8  -8  -2    0.62    0.22
   8   8   2    1.01    0.31
   8   8   2    0.62    0.22
   8   8   2    0.75    0.32
   5  -9  -2   -0.17    0.22
  -5   9   2    0.25    0.17
  -5   9   2   -0.08    0.14
   4  -9  -2    0.54    0.24
  -4   9   2    0.52    0.19
  -4   9   2    0.75    0.20
  -4   9   2    0.46    0.15
   3  -9  -2    3.89    0.47
  -3   9   2    3.31    0.36
  -3   9   2    3.08    0.33
  -3   9   2    3.59    0.31
   2  -9  -2    4.21    0.47
  -2   9   2    4.34    0.37
  -2   9   2    3.88    0.38
   1  -9  -2    3.32    0.42
  -1   9   2    3.63    0.32
  -1   9   2    3.21    0.37
   0  -9  -2   15.50    0.88
   0   9   2   13.61    0.68
   0   9   2   15.92    0.78
   0   9   2   14.92    0.86
  -1  -9  -2   28.59    1.25
  -1  -9  -2   27.16    1.51
   1   9   2   29.81    1.33
   1   9   2   28.20    1.43
  -2  -9  -2    6.14    0.39
   2   9   2    6.17    0.54
   2   9   2    5.71    0.42
  -3  -9  -2    0.84    0.18
   3   9   2    1.64    0.34
   3   9   2    0.80    0.19
  -4  -9  -2    4.42    0.36
   4   9   2    4.09    0.41
   4   9   2    5.03    0.57
  -5  -9  -2    2.23    0.31
   5   9   2    2.25    0.31
   5   9   2    1.92    0.39
  -6  -9  -2    0.18    0.18
   6   9   2    0.37    0.19
   6   9   2    0.47    0.30
   7   9   2    2.72    0.36
   7   9   2    1.92    0.49
   4 -10  -2    0.60    0.27
  -4  10   2    0.25    0.20
  -4  10   2    0.54    0.20
   3 -10  -2   -0.04    0.22
  -3  10   2   -0.16    0.14
  -3  10   2    0.24    0.18
  -3  10   2    0.02    0.16
   2 -10  -2    0.65    0.26
  -2  10   2    0.73    0.22
  -2  10   2    0.67    0.20
   1 -10  -2    5.47    0.57
  -1  10   2    5.25    0.41
  -1  10   2    5.14    0.51
   0 -10  -2    1.27    0.31
   0  10   2    1.63    0.27
   0  10   2    1.61    0.33
  -1 -10  -2    0.75    0.26
  -1 -10  -2    0.80    0.16
   1  10   2    0.87    0.26
   1  10   2    0.52    0.18
  -2 -10  -2    0.34    0.14
   2  10   2   -0.08    0.12
   2  10   2    0.13    0.21
  -3 -10  -2   11.50    0.64
   3  10   2   11.46    0.82
   3  10   2   11.44    0.68
  -4 -10  -2    2.99    0.33
   4  10   2    3.43    0.51
   4  10   2    3.29    0.37
  -5 -10  -2   -0.26    0.12
   5  10   2   -0.07    0.23
   5  10   2   -0.26    0.13
  -6 -10  -2    3.95    0.44
   6  10   2    3.22    0.40
   6  10   2    3.38    0.56
   2 -11  -2    0.29    0.26
  -2  11   2    0.60    0.23
  -1  11   2   10.47    0.69
  -1  11   2    8.96    0.62
   0 -11  -2   -0.16    0.20
   0  11   2    0.00    0.15
   0  11   2    0.34    0.24
  -1 -11  -2   -0.04    0.20
   1  11   2    0.09    0.15
   1  11   2    0.17    0.24
  -2 -11  -2    1.30    0.21
   2  11   2    0.89    0.23
   2  11   2    1.06    0.32
  -3 -11  -2    0.16    0.14
   3  11   2    0.29    0.19
   3  11   2    0.07    0.23
  -4 -11  -2    0.70    0.21
   4  11   2    0.74    0.33
  -5 -11  -2    0.09    0.19
   5  11   2   -0.06    0.24
   5  11   2    0.11    0.22
   4  11  -3   -0.15    0.30
   4  11  -3    0.00    0.17
  -4 -11   3    0.35    0.19
   3  11  -3    1.57    0.40
  -3 -11   3    1.03    0.25
  -3 -11   3    1.37    0.34
   2  11  -3    0.38    0.19
   2  11  -3    0.60    0.31
  -2 -11   3    0.44    0.18
  -2 -11   3    0.38    0.24
   1  11  -3    0.46    0.26
   1  11  -3    0.46    0.20
  -1 -11   3    0.60    0.18
  -1 -11   3    1.07    0.29
   0  11  -3    0.19    0.24
   0  11  -3    0.23    0.17
   0 -11   3   -0.03    0.21
   0 -11   3    0.15    0.13
  -1  11  -3    0.19    0.16
  -1  11  -3    0.36    0.23
  -2  11  -3    7.36    0.51
  -2  11  -3    7.00    0.53
   2 -11   3    6.77    0.62
   6  10  -3   -0.33    0.16
   6  10  -3   -0.29    0.24
  -6 -10   3    0.04    0.17
   5  10  -3    1.77    0.35
   5  10  -3    1.21    0.40
  -5 -10   3    2.01    0.32
   4  10  -3    0.01    0.17
   4  10  -3   -0.01    0.24
  -4 -10   3    0.06    0.17
   3  10  -3    4.46    0.56
   3  10  -3    4.29    0.43
  -3 -10   3    3.71    0.45
  -3 -10   3    4.37    0.38
   2  10  -3    8.43    0.68
   2  10  -3    7.70    0.53
  -2 -10   3    7.48    0.57
  -2 -10   3    8.06    0.60
   1  10  -3    1.94    0.37
   1  10  -3    2.40    0.31
  -1 -10   3    1.87    0.25
  -1 -10   3    2.58    0.38
   0  10  -3    0.22    0.21
   0  10  -3    0.22    0.15
   0 -10   3   -0.02    0.19
   0 -10   3    0.17    0.13
  -1  10  -3    0.63    0.19
  -1  10  -3    0.69    0.23
   1 -10   3    0.54    0.13
   1 -10   3    0.26    0.20
  -2  10  -3   -0.11    0.12
  -2  10  -3    0.16    0.16
   2 -10   3   -0.04    0.18
  -3  10  -3    0.46    0.16
  -3  10  -3    0.36    0.15
   3 -10   3    0.81    0.28
  -4  10  -3    0.88    0.21
  -4  10  -3    0.70    0.21
   4 -10   3    0.82    0.31
   7   9  -3    0.55    0.26
   7   9  -3    0.15    0.29
  -7  -9   3    0.55    0.25
   6   9  -3    4.05    0.59
   6   9  -3    3.93    0.46
  -6  -9   3    5.29    0.45
   5   9  -3    0.05    0.24
   5   9  -3    0.08    0.17
  -5  -9   3    0.30    0.20
   4   9  -3    1.83    0.40
   4   9  -3    2.27    0.32
  -4  -9   3    2.02    0.29
   3   9  -3    0.17    0.16
   3   9  -3   -0.13    0.19
  -3  -9   3    0.52    0.21
   2   9  -3   12.34    0.85
   2   9  -3   13.50    0.73
  -2  -9   3   13.05    0.76
  -2  -9   3   12.55    0.69
   1   9  -3    2.05    0.36
   1   9  -3    2.16    0.28
  -1  -9   3    1.78    0.29
  -1  -9   3    1.78    0.24
   0   9  -3    0.14    0.18
   0  -9   3   -0.03    0.15
   0  -9   3    0.13    0.11
  -1   9  -3    0.19    0.17
   1  -9   3    0.50    0.22
   1  -9   3    0.31    0.13
  -2   9  -3   -0.04    0.13
  -2   9  -3    0.13    0.19
   2  -9   3    0.03    0.08
   2  -9   3   -0.13    0.15
  -3   9  -3    0.02    0.13
  -3   9  -3    0.10    0.12
   3  -9   3    0.40    0.21
  -4   9  -3    1.02    0.21
  -4   9  -3    0.94    0.20
   4  -9   3    0.66    0.26
  -5   9  -3    0.02    0.14
   7   8  -3    0.10    0.26
   7   8  -3    0.02    0.19
  -7  -8   3   -0.20    0.14
   6   8  -3    4.57    0.47
   6   8  -3    4.25    0.59
  -6  -8   3    4.66    0.47
   5   8  -3    2.22    0.32
   5   8  -3    1.90    0.39
  -5  -8   3    2.48    0.32
   4   8  -3   -0.12    0.16
   4   8  -3   -0.07    0.13
   3   8  -3    4.19    0.36
   3   8  -3    3.79    0.48
  -3  -8   3    4.29    0.35
  -3  -8   3    4.07    0.37
   2   8  -3   10.33    0.58
   2   8  -3   10.08    0.68
  -2  -8   3    9.05    0.54
  -2  -8   3    9.76    0.60
   1   8  -3    0.12    0.13
   1   8  -3    0.08    0.17
  -1  -8   3   -0.14    0.12
  -1  -8   3    0.11    0.13
   0   8  -3   26.46    1.26
   0   8  -3   25.15    1.16
   0  -8   3   23.41    1.22
   0  -8   3   25.76    1.13
  -1   8  -3   12.89    0.67
  -1   8  -3   13.04    0.73
   1  -8   3   12.83    0.62
   1  -8   3   12.75    0.75
  -2   8  -3    0.08    0.14
  -2   8  -3    0.05    0.11
   2  -8   3   -0.03    0.07
  -3   8  -3    2.42    0.24
  -3   8  -3    2.13    0.25
   3  -8   3    2.54    0.36
  -4   8  -3   16.32    0.83
  -4   8  -3   16.75    0.82
   4  -8   3   16.39    0.95
  -5   8  -3    0.49    0.17
   5  -8   3    0.02    0.17
  -6   8  -3    2.50    0.33
   6  -8   3    2.06    0.37
   8   7  -3    0.62    0.26
   8   7  -3    0.30    0.29
  -8  -7   3    0.53    0.23
   7   7  -3    0.70    0.32
   7   7  -3    0.90    0.26
  -7  -7   3    0.61    0.22
   6   7  -3    0.34    0.19
   6   7  -3   -0.17    0.21
  -6  -7   3    0.00    0.14
   5   7  -3    1.01    0.25
  -5  -7   3    0.31    0.17
   4   7  -3    2.73    0.32
  -4  -7   3    2.41    0.29
   3   7  -3    2.13    0.27
  -3  -7   3    2.38    0.28
  -3  -7   3    2.31    0.29
   2   7  -3    2.96    0.30
  -2  -7   3    2.77    0.28
  -2  -7   3    2.60    0.31
   1   7  -3   19.57    1.01
   1   7  -3   19.61    0.92
  -1  -7   3   20.40    0.96
  -1  -7   3   18.15    0.89
   0   7  -3   35.21    1.58
   0   7  -3   35.55    1.50
   0  -7   3   33.73    1.47
   0  -7   3   33.05    1.55
  -1   7  -3    2.84    0.24
  -1   7  -3    3.05    0.33
   1  -7   3    2.69    0.21
   1  -7   3    3.02    0.33
  -2   7  -3   14.89    0.71
  -2   7  -3   14.88    0.73
   2  -7   3   13.58    0.79
   2  -7   3   14.49    0.65
  -3   7  -3    6.26    0.39
  -3   7  -3    6.27    0.36
   3  -7   3    6.06    0.46
  -4   7  -3    9.14    0.57
  -4   7  -3    9.51    0.52
   4  -7   3    9.56    0.63
  -5   7  -3    0.11    0.13
  -5   7  -3   -0.09    0.10
   5  -7   3   -0.05    0.15
  -6   7  -3    3.43    0.36
   6  -7   3    2.83    0.41
  -7   7  -3    5.54    0.55
   7  -7   3    5.54    0.59
   8   6  -3    0.53    0.30
   8   6  -3    0.43    0.23
  -8  -6   3    0.26    0.19
   7   6  -3    1.09    0.25
   7   6  -3    0.86    0.19
  -7  -6   3    0.40    0.19
   6   6  -3    0.30    0.19
  -6  -6   3    0.37    0.17
   5   6  -3    0.44    0.18
   5   6  -3    0.13    0.11
  -5  -6   3    0.54    0.17
   4   6  -3   20.88    1.01
   4   6  -3   19.80    0.94
  -4  -6   3   20.36    0.98
   3   6  -3    5.24    0.35
   3   6  -3    3.93    0.31
  -3  -6   3    4.89    0.34
  -3  -6   3    4.32    0.33
   2   6  -3    5.12    0.35
   2   6  -3    4.82    0.35
  -2  -6   3    5.61    0.37
  -2  -6   3    4.63    0.33
   1   6  -3    1.93    0.22
  -1  -6   3    1.61    0.22
  -1  -6   3    1.68    0.19
   0   6  -3   17.17    0.85
   0   6  -3   16.49    0.78
   0  -6   3   17.02    0.83
   0  -6   3   16.48    0.76
  -1   6  -3   18.16    0.88
  -1   6  -3   18.39    0.84
   1  -6   3   17.13    0.90
   1  -6   3   18.87    0.80
  -2   6  -3    0.08    0.09
  -2   6  -3    0.17    0.11
   2  -6   3    0.14    0.10
   2  -6   3    0.00    0.13
   2  -6   3    0.16    0.08
  -3   6  -3   12.68    0.58
  -3   6  -3   13.01    0.61
   3  -6   3   11.72    0.53
   3  -6   3   12.53    0.60
   3  -6   3   13.21    0.72
  -4   6  -3    3.62    0.28
  -4   6  -3    3.97    0.27
   4  -6   3    3.53    0.39
   4  -6   3    3.44    0.25
  -5   6  -3    0.09    0.10
  -5   6  -3    0.00    0.11
   5  -6   3    0.07    0.16
  -6   6  -3    2.92    0.32
   6  -6   3    3.21    0.41
  -7   6  -3    1.61    0.26
   7  -6   3    1.32    0.30
   9   5  -3    0.43    0.27
   9   5  -3    0.59    0.29
  -9  -5   3    0.19    0.35
   8   5  -3    0.14    0.23
   8   5  -3   -0.06    0.17
  -8  -5   3    0.07    0.16
   7   5  -3    4.57    0.30
   7   5  -3    5.15    0.50
   7   5  -3    4.68    0.27
  -7  -5   3    4.89    0.40
   6   5  -3    4.36    0.44
   6   5  -3    4.06    0.26
  -6  -5   3    3.88    0.34
   5   5  -3    5.11    0.40
   5   5  -3    5.00    0.30
  -5  -5   3    4.50    0.36
   4   5  -3   62.44    2.60
   4   5  -3   59.01    2.50
  -4  -5   3   61.48    2.56
   3   5  -3    2.07    0.25
   3   5  -3    2.25    0.20
  -3  -5   3    2.71    0.23
  -3  -5   3    2.14    0.22
   2   5  -3    0.02    0.09
   2   5  -3    0.03    0.07
  -2  -5   3    0.03    0.08
   1   5  -3   22.96    1.06
   1   5  -3   23.90    1.04
   1   5  -3   21.70    1.01
  -1  -5   3   22.68    1.01
  -1  -5   3   23.19    1.06
  -1  -5   3   25.05    1.05
   0   5  -3    0.11    0.10
   0   5  -3    0.12    0.08
   0   5  -3    0.12    0.07
   0  -5   3   -0.07    0.07
   0  -5   3   -0.01    0.07
   0  -5   3    0.00    0.07
   0  -5   3   -0.06    0.06
  -1   5  -3   27.36    1.14
  -1   5  -3   25.65    1.14
   1  -5   3   27.44    1.14
   1  -5   3   28.10    1.28
   1  -5   3   24.96    1.15
   1  -5   3   25.85    1.11
  -2   5  -3    4.32    0.29
  -2   5  -3    4.97    0.29
  -2   5  -3    5.02    0.30
   2  -5   3    4.63    0.29
   2  -5   3    4.75    0.34
   2  -5   3    4.79    0.24
   2  -5   3    5.02    0.29
  -3   5  -3   11.72    0.51
  -3   5  -3   11.62    0.58
  -3   5  -3   11.93    0.56
   3  -5   3   11.85    0.55
   3  -5   3   10.61    0.56
   3  -5   3   11.86    0.50
   3  -5   3   13.06    0.68
  -4   5  -3   -0.08    0.07
  -4   5  -3    0.21    0.11
  -4   5  -3    0.12    0.09
   4  -5   3    0.18    0.08
   4  -5   3    0.15    0.03
   4  -5   3    0.07    0.14
   4  -5   3    0.13    0.04
   4  -5   3    0.25    0.10
  -5   5  -3    0.43    0.14
  -5   5  -3    0.44    0.13
   5  -5   3    0.52    0.11
   5  -5   3    0.69    0.20
  -6   5  -3    4.35    0.44
   6  -5   3    4.92    0.28
   6  -5   3    4.88    0.45
  -7   5  -3    0.33    0.17
   7  -5   3    0.65    0.24
  -8   5  -3    0.25    0.17
   8  -5   3    0.38    0.23
   9   4  -3    1.59    0.26
   9   4  -3    2.53    0.40
   9   4  -3    1.22    0.34
  -9  -4   3    1.53    0.27
   8   4  -3   11.21    0.75
  -8  -4   3   11.24    0.66
   7   4  -3    4.88    0.23
   6   4  -3   13.36    0.75
   6   4  -3   12.51    0.60
   6   4  -3   12.32    0.56
  -6  -4   3   13.43    0.69
   5   4  -3   48.35    2.11
   5   4  -3   46.90    1.95
  -5  -4   3   48.69    2.06
   4   4  -3   26.76    1.16
   4   4  -3   28.72    1.28
   4   4  -3   26.66    1.22
  -4  -4   3   28.02    1.23
   3   4  -3   16.55    0.74
   3   4  -3   16.77    0.80
   3   4  -3   15.98    0.72
  -3  -4   3   15.55    0.73
  -3  -4   3   16.76    0.78
   2   4  -3    8.42    0.46
   2   4  -3    9.31    0.44
   2   4  -3    8.53    0.42
  -2  -4   3    7.09    0.46
  -2  -4   3    9.22    0.45
  -2  -4   3    8.70    0.43
   1   4  -3    5.64    0.34
   1   4  -3    6.29    0.34
   1   4  -3    6.28    0.35
  -1  -4   3    6.29    0.33
  -1  -4   3    5.38    0.35
  -1  -4   3    5.88    0.32
  -1  -4   3    6.39    0.34
   0   4  -3   31.20    1.30
   0   4  -3   30.24    1.30
   0   4  -3   29.87    1.34
   0  -4   3   32.66    1.34
   0  -4   3   30.92    1.28
   0  -4   3   30.62    1.32
   0  -4   3   30.61    1.30
  -1   4  -3    5.18    0.27
  -1   4  -3    4.82    0.28
   1  -4   3    4.84    0.27
   1  -4   3    4.71    0.28
   1  -4   3    4.97    0.25
   1  -4   3    4.77    0.32
  -2   4  -3   55.83    2.24
  -2   4  -3   52.79    2.35
  -2   4  -3   56.38    2.23
  -2   4  -3   54.08    2.25
   2  -4   3   55.99    2.24
   2  -4   3   53.29    2.24
   2  -4   3   56.29    2.33
  -3   4  -3    6.86    0.37
  -3   4  -3    6.78    0.34
  -3   4  -3    6.65    0.29
  -3   4  -3    6.60    0.29
   3  -4   3    6.94    0.35
   3  -4   3    7.10    0.35
   3  -4   3    6.86    0.44
  -4   4  -3   20.41    0.92
  -4   4  -3   20.50    0.93
  -4   4  -3   20.98    0.90
   4  -4   3   20.54    0.89
   4  -4   3   22.25    1.03
   4  -4   3   19.66    0.90
  -5   4  -3    7.85    0.44
  -5   4  -3    8.18    0.47
   5  -4   3    9.13    0.56
   5  -4   3    8.59    0.41
   5  -4   3    8.47    0.43
  -6   4  -3    4.22    0.33
  -6   4  -3    4.48    0.29
   6  -4   3    4.53    0.26
   6  -4   3    5.30    0.42
  -7   4  -3    0.42    0.16
   7  -4   3    0.45    0.22
   7  -4   3    0.31    0.08
  -8   4  -3    0.35    0.17
   8  -4   3    0.30    0.20
   9  -4   3    2.00    0.37
   9   3  -3    0.48    0.27
   9   3  -3    0.82    0.28
  -9  -3   3    0.28    0.19
  -9  -3   3    0.48    0.21
   8   3  -3    4.71    0.35
   8   3  -3    4.00    0.48
  -8  -3   3    4.93    0.39
  -8  -3   3    3.93    0.39
   7   3  -3   -0.10    0.15
  -7  -3   3   -0.17    0.10
  -7  -3   3    0.12    0.14
   6   3  -3    1.17    0.09
   6   3  -3    1.86    0.30
   6   3  -3    1.13    0.15
   6   3  -3    1.47    0.12
  -6  -3   3    1.48    0.21
  -6  -3   3    1.30    0.22
   5   3  -3   -0.01    0.04
   5   3  -3    0.01    0.07
   5   3  -3   -0.17    0.12
  -5  -3   3    0.11    0.10
  -5  -3   3    0.07    0.12
   4   3  -3   53.84    2.31
   4   3  -3   54.36    2.17
   4   3  -3   52.89    2.24
  -4  -3   3   55.00    2.26
   3   3  -3   98.86    3.96
   3   3  -3   97.80    3.97
   3   3  -3   96.68    3.98
   3   3  -3   98.27    4.03
   3   3  -3  101.80    3.95
  -3  -3   3   98.64    3.99
   2   3  -3    5.27    0.32
   2   3  -3    4.89    0.27
   2   3  -3    5.16    0.28
   2   3  -3    5.00    0.27
  -2  -3   3    5.03    0.27
  -2  -3   3    5.40    0.30
   1   3  -3    4.76    0.26
   1   3  -3    4.08    0.25
   1   3  -3    3.60    0.22
  -1  -3   3    3.53    0.26
  -1  -3   3    4.19    0.24
  -1  -3   3    3.95    0.23
  -1  -3   3    4.47    0.24
   0   3  -3   66.25    2.68
   0   3  -3   67.22    2.68
   0   3  -3   64.51    2.71
   0  -3   3   67.12    2.68
   0  -3   3   66.58    2.69
   0  -3   3   68.10    2.71
   0  -3   3   65.09    2.66
  -1   3  -3    2.10    0.22
  -1   3  -3    1.67    0.13
  -1   3  -3    1.50    0.13
   1  -3   3    1.97    0.14
   1  -3   3    1.92    0.20
   1  -3   3    1.56    0.14
  -2   3  -3  366.02   16.70
  -2   3  -3  333.22   16.99
   2  -3   3  326.67   16.82
   2  -3   3  379.58   16.75
  -3   3  -3    2.14    0.90
  -3   3  -3    2.59    1.30
   3  -3   3    3.26    1.17
   3  -3   3    1.01    0.78
  -4   3  -3   14.26    0.66
  -4   3  -3   14.31    0.66
   4  -3   3   14.25    0.61
   4  -3   3   14.49    0.75
   4  -3   3   14.11    0.63
   4  -3   3   13.92    0.63
  -5   3  -3    2.41    0.24
  -5   3  -3    2.24    0.19
   5  -3   3    2.22    0.16
   5  -3   3    2.38    0.17
   5  -3   3    2.20    0.17
   5  -3   3    2.46    0.30
  -6   3  -3    8.99    0.48
  -6   3  -3   10.55    0.54
   6  -3   3    9.21    0.44
   6  -3   3   10.16    0.45
   6  -3   3    9.13    0.47
   6  -3   3    8.76    0.59
  -7   3  -3    0.16    0.12
   7  -3   3    0.25    0.17
   7  -3   3    0.37    0.08
   7  -3   3    0.18    0.08
  -8   3  -3    0.17    0.14
   8  -3   3   -0.02    0.19
  -9   3  -3    0.44    0.20
   9  -3   3    0.25    0.21
   9   2  -3    2.88    0.43
  -9  -2   3    2.66    0.35
  -9  -2   3    2.58    0.32
   8   2  -3    0.14    0.10
   8   2  -3   -0.12    0.18
  -8  -2   3   -0.13    0.13
  -8  -2   3    0.01    0.13
   7   2  -3    0.74    0.15
   7   2  -3    0.83    0.12
   7   2  -3    0.84    0.25
  -7  -2   3    0.72    0.18
   6   2  -3    1.20    0.13
   6   2  -3    1.28    0.08
   6   2  -3    1.28    0.08
  -6  -2   3    1.04    0.18
  -6  -2   3    1.70    0.22
   5   2  -3    0.96    0.07
   5   2  -3    1.04    0.08
   5   2  -3    0.92    0.11
  -5  -2   3    1.02    0.17
  -5  -2   3    0.92    0.16
   4   2  -3   12.36    0.57
   4   2  -3   12.64    0.61
   4   2  -3   13.29    0.54
   4   2  -3   12.47    0.53
  -4  -2   3   13.50    0.62
  -4  -2   3   13.07    0.62
   3   2  -3    0.83    0.10
   3   2  -3    0.62    0.12
   3   2  -3    0.80    0.11
   3   2  -3    0.60    0.06
  -3  -2   3    0.90    0.12
  -3  -2   3    0.85    0.13
   2   2  -3   92.38    3.54
   2   2  -3   91.15    3.50
   2   2  -3   77.14    3.57
  -2  -2   3   91.12    3.50
   1   2  -3    3.96    0.24
   1   2  -3    4.08    0.22
   1   2  -3    3.93    0.21
   1   2  -3    3.91    0.21
  -1  -2   3    3.71    0.21
  -1  -2   3    3.82    0.21
  -1  -2   3    4.67    0.22
   0   2  -3    1.79    0.13
   0   2  -3    1.77    0.13
   0   2  -3    1.56    0.14
   0  -2   3    1.57    0.14
   0  -2   3    1.65    0.12
   0  -2   3    1.65    0.13
  -1   2  -3  131.78    5.29
  -2   2  -3    6.06    0.27
  -2   2  -3    5.55    0.36
  -2   2  -3    5.63    0.30
  -2   2  -3    5.97    0.26
   2  -2   3    5.78    0.27
   2  -2   3    6.14    0.36
   2  -2   3    5.55    0.29
  -3   2  -3   11.87    0.55
  -3   2  -3   11.19    0.53
  -3   2  -3   12.09    0.51
  -3   2  -3   11.53    0.63
   3  -2   3   11.73    0.51
   3  -2   3   12.69    0.62
   3  -2   3   11.91    0.54
  -4   2  -3   -0.07    0.06
  -4   2  -3    0.06    0.11
  -4   2  -3    0.04    0.07
   4  -2   3    0.02    0.05
   4  -2   3    0.06    0.06
   4  -2   3    0.07    0.05
   4  -2   3    0.00    0.10
  -5   2  -3    2.09    0.21
  -5   2  -3    1.92    0.19
   5  -2   3    2.47    0.29
   5  -2   3    1.72    0.15
   5  -2   3    2.23    0.16
   5  -2   3    1.97    0.15
  -6   2  -3   21.87    1.01
   6  -2   3   20.46    0.97
   6  -2   3   22.30    0.95
   6  -2   3   23.27    1.11
   6  -2   3   21.95    0.95
  -7   2  -3    3.54    0.29
   7  -2   3    2.91    0.23
   7  -2   3    2.85    0.24
   7  -2   3    2.86    0.20
   7  -2   3    3.71    0.40
  -8   2  -3    1.58    0.25
   8  -2   3    1.46    0.28
   8  -2   3    1.19    0.12
  -9   2  -3    0.58    0.19
   9  -2   3    0.60    0.23
   9   1  -3    0.09    0.20
   9   1  -3    0.34    0.23
  -9  -1   3    0.03    0.15
  -9  -1   3   -0.09    0.14
  -8  -1   3    3.19    0.33
  -8  -1   3    3.27    0.35
   7   1  -3    0.87    0.10
   7   1  -3    1.16    0.12
  -7  -1   3    0.98    0.19
   6   1  -3    5.71    0.31
   6   1  -3    5.13    0.27
   6   1  -3    5.84    0.31
  -6  -1   3    5.69    0.38
  -6  -1   3    5.88    0.37
   5   1  -3    0.00    0.03
   5   1  -3   -0.03    0.08
   5   1  -3    0.13    0.05
  -5  -1   3   -0.15    0.08
  -5  -1   3    0.10    0.09
   4   1  -3    3.45    0.24
   4   1  -3    3.50    0.15
   4   1  -3    3.26    0.15
   4   1  -3    3.56    0.24
   4   1  -3    3.44    0.18
  -4  -1   3    3.42    0.23
  -4  -1   3    3.48    0.27
   3   1  -3   38.65    1.65
   3   1  -3   39.79    1.66
   3   1  -3   40.65    1.61
  -3  -1   3   39.33    1.65
  -3  -1   3   40.68    1.65
   2   1  -3    1.95    0.15
   2   1  -3    2.30    0.13
   2   1  -3    2.41    0.17
  -2  -1   3    2.17    0.13
  -2  -1   3    2.34    0.16
  -2  -1   3    2.23    0.15
   1   1  -3   40.41    1.65
   1   1  -3   41.77    1.68
   1   1  -3   40.57    1.65
   1   1  -3   40.66    1.65
  -1  -1   3   41.64    1.64
  -1  -1   3   41.07    1.65
   0   1  -3  164.84    7.62
   0   1  -3  161.42    7.74
   0  -1   3  166.64    7.73
   0  -1   3  151.57    7.40
  -1   1  -3  730.38   29.70
  -1   1  -3  719.60   29.75
   1  -1   3  738.59   29.81
   1  -1   3  692.93   29.57
  -2   1  -3    0.57    0.04
  -2   1  -3    0.62    0.07
  -2   1  -3    0.72    0.14
  -2   1  -3    0.61    0.09
  -2   1  -3    0.60    0.07
   2  -1   3    0.52    0.12
   2  -1   3    0.55    0.08
   2  -1   3    0.68    0.06
   2  -1   3    0.63    0.05
  -3   1  -3    0.28    0.08
  -3   1  -3    0.15    0.06
  -3   1  -3    0.22    0.10
   3  -1   3    0.31    0.12
   3  -1   3    0.11    0.04
   3  -1   3    0.14    0.04
   3  -1   3    0.24    0.07
   3  -1   3    0.15    0.05
  -4   1  -3    1.73    0.16
  -4   1  -3    1.72    0.28
  -4   1  -3    1.93    0.16
   4  -1   3    1.69    0.10
   4  -1   3    1.48    0.11
   4  -1   3    1.63    0.13
   4  -1   3    1.70    0.13
   4  -1   3    1.77    0.15
   4  -1   3    2.16    0.25
  -5   1  -3    1.65    0.18
  -5   1  -3    1.97    0.20
  -5   1  -3    1.61    0.26
   5  -1   3    1.77    0.25
   5  -1   3    1.79    0.15
   5  -1   3    1.63    0.11
   5  -1   3    1.70    0.16
   5  -1   3    1.49    0.16
   5  -1   3    1.80    0.13
  -6   1  -3    0.91    0.17
   6  -1   3    0.85    0.07
   6  -1   3    0.88    0.11
   6  -1   3    0.70    0.13
   6  -1   3    0.79    0.13
   6  -1   3    0.89    0.20
   6  -1   3    0.80    0.08
  -7   1  -3    2.17    0.25
   7  -1   3    1.79    0.29
   7  -1   3    1.90    0.19
   7  -1   3    1.92    0.10
   7  -1   3    1.94    0.10
   7  -1   3    1.81    0.18
   8  -1   3    3.03    0.37
   8  -1   3    2.61    0.20
  -9   1  -3    9.90    0.62
   9  -1   3   10.15    0.68
   9  -1   3   10.04    0.61
   9   0  -3    0.27    0.20
  -9   0   3    0.72    0.22
  -9   0   3    0.73    0.18
   8   0  -3    0.00    0.06
  -8   0   3   -0.02    0.13
  -8   0   3   -0.08    0.11
   7   0  -3    0.08    0.07
  -7   0   3    0.18    0.12
   6   0  -3    0.24    0.07
   6   0  -3    0.06    0.10
  -6   0   3    0.26    0.12
  -6   0   3    0.32    0.12
   5   0  -3    3.70    0.20
   5   0  -3    3.37    0.25
   5   0  -3    3.36    0.17
   5   0  -3    3.72    0.18
  -5   0   3    3.41    0.27
  -5   0   3    3.67    0.25
   4   0  -3    0.36    0.06
   4   0  -3    0.10    0.09
   4   0  -3    0.33    0.05
   4   0  -3    0.39    0.09
  -4   0   3    0.50    0.10
   3   0  -3   11.02    0.46
   3   0  -3   10.87    0.46
   3   0  -3   10.86    0.51
   3   0  -3   10.66    0.52
  -3   0   3   10.66    0.47
  -3   0   3   11.40    0.52
  -3   0   3   11.19    0.50
   2   0  -3   12.08    0.56
   2   0  -3   12.65    0.52
   2   0  -3   12.19    0.55
  -2   0   3   12.28    0.51
  -2   0   3   13.13    0.54
  -2   0   3   12.25    0.56
  -2   0   3   12.42    0.51
  -2   0   3   12.62    0.56
   1   0  -3   75.66    4.70
   1   0  -3   83.69    4.45
  -1   0   3   83.23    4.70
  -1   0   3   76.85    4.42
   0   0  -3    2.23    0.11
   0   0  -3    2.12    0.16
   0   0  -3    2.04    0.14
   0   0   3    2.31    0.15
   0   0   3    2.25    0.11
   0   0   3    2.28    0.14
  -1   0  -3    9.26    0.37
  -1   0  -3    9.01    0.41
  -1   0  -3    9.26    0.42
   1   0   3    9.26    0.46
   1   0   3    9.15    0.42
  -2   0  -3   29.31    1.21
  -2   0  -3   28.56    1.22
  -2   0  -3   30.06    1.19
   2   0   3   29.57    1.16
   2   0   3   29.67    1.28
   2   0   3   29.61    1.18
   2   0   3   29.02    1.22
  -3   0  -3    8.69    0.38
  -3   0  -3    8.36    0.40
  -3   0  -3    8.20    0.41
   3   0   3    8.27    0.47
   3   0   3    8.26    0.38
   3   0   3    8.30    0.39
   3   0   3    8.12    0.39
   3   0   3    8.27    0.41
  -4   0  -3   15.76    0.72
  -4   0  -3   15.76    0.70
   4   0   3   15.74    0.70
   4   0   3   16.85    0.70
   4   0   3   16.16    0.72
   4   0   3   15.48    0.70
   4   0   3   15.64    0.80
  -5   0  -3    2.09    0.20
   5   0   3    1.45    0.16
   5   0   3    1.93    0.26
   5   0   3    1.98    0.14
   5   0   3    1.93    0.18
   5   0   3    1.73    0.18
  -6   0  -3    6.97    0.41
   6   0   3    7.17    0.40
   6   0   3    7.15    0.36
   6   0   3    6.51    0.39
   6   0   3    7.85    0.40
   6   0   3    7.63    0.50
  -7   0  -3   46.89    1.96
   7   0   3   49.64    2.07
   7   0   3   46.25    1.92
   7   0   3   44.55    1.89
   7   0   3   42.08    1.94
   7   0   3   44.07    1.88
   7   0   3   47.23    1.91
  -8   0  -3    8.38    0.52
   8   0   3    8.97    0.46
   8   0   3    8.62    0.52
   8   0   3    7.90    0.42
   8   0   3    8.96    0.60
   8   0   3    8.87    0.46
  -9   0  -3    0.19    0.17
   9   0   3    0.14    0.10
   9   0   3    0.08    0.18
   9   0   3    0.12    0.16
 -10   0  -3   -0.05    0.17
  10   0   3    0.13    0.21
  -9   1   3    1.12    0.18
  -9   1   3    0.36    0.23
   8  -1  -3   -0.02    0.09
  -8   1   3   -0.12    0.13
  -8   1   3   -0.04    0.10
   7  -1  -3    8.91    0.46
   7  -1  -3    8.55    0.50
  -7   1   3    9.65    0.48
  -7   1   3    9.33    0.56
   6  -1  -3    0.06    0.09
   6  -1  -3    0.10    0.08
  -6   1   3   -0.02    0.08
  -6   1   3   -0.02    0.10
   5  -1  -3    3.87    0.27
   5  -1  -3    4.26    0.25
  -5   1   3    3.78    0.28
  -5   1   3    3.91    0.29
  -5   1   3    4.04    0.25
   4  -1  -3    4.11    0.23
   4  -1  -3    3.60    0.25
   4  -1  -3    3.95    0.25
  -4   1   3    3.93    0.23
  -4   1   3    3.80    0.25
  -4   1   3    3.91    0.26
   3  -1  -3    1.03    0.13
   3  -1  -3    1.13    0.10
   3  -1  -3    0.95    0.14
   3  -1  -3    1.02    0.12
  -3   1   3    1.03    0.11
  -3   1   3    1.08    0.12
  -3   1   3    0.95    0.13
  -3   1   3    0.94    0.11
   2  -1  -3   46.22    1.83
   2  -1  -3   44.26    1.84
   2  -1  -3   45.32    1.78
   2  -1  -3   45.09    1.83
   2  -1  -3   44.81    1.81
  -2   1   3   44.08    1.81
  -2   1   3   44.26    1.83
  -2   1   3   43.88    1.83
  -2   1   3   45.96    1.78
   1  -1  -3    0.10    0.05
   1  -1  -3    0.05    0.04
   1  -1  -3    0.10    0.04
   1  -1  -3    0.01    0.06
  -1   1   3    0.02    0.04
  -1   1   3    0.03    0.05
  -1   1   3    0.08    0.04
  -1   1   3    0.07    0.05
   0  -1  -3  220.63    9.90
   0  -1  -3  199.27   10.19
   0   1   3  215.08    9.96
   0   1   3  205.44   10.13
  -1  -1  -3   78.66    3.16
  -2  -1  -3   17.57    0.72
  -2  -1  -3   17.58    0.77
  -2  -1  -3   17.28    0.77
  -2  -1  -3   17.04    0.72
   2   1   3   18.23    0.74
   2   1   3   17.51    0.77
   2   1   3   16.84    0.77
   2   1   3   17.75    0.72
   2   1   3   17.67    0.72
  -3  -1  -3    0.01    0.06
  -3  -1  -3    0.08    0.05
  -3  -1  -3    0.08    0.06
   3   1   3    0.11    0.05
   3   1   3    0.11    0.08
   3   1   3    0.02    0.07
   3   1   3    0.04    0.06
   3   1   3    0.00    0.04
  -4  -1  -3    2.66    0.18
  -4  -1  -3    2.74    0.19
   4   1   3    2.58    0.20
   4   1   3    2.76    0.18
   4   1   3    2.71    0.20
   4   1   3    2.34    0.18
   4   1   3    2.70    0.30
   4   1   3    2.65    0.18
  -5  -1  -3    1.47    0.17
  -5  -1  -3    1.92    0.18
   5   1   3    1.79    0.18
   5   1   3    1.77    0.17
   5   1   3    1.82    0.18
   5   1   3    1.78    0.20
   5   1   3    1.88    0.26
   5   1   3    1.78    0.21
  -6  -1  -3    0.60    0.13
  -6  -1  -3    0.55    0.14
   6   1   3    0.70    0.19
   6   1   3    0.76    0.15
   6   1   3    0.82    0.16
   6   1   3    0.69    0.14
  -7  -1  -3   33.96    1.49
   7   1   3   32.93    1.50
   7   1   3   35.71    1.50
   7   1   3   33.09    1.53
   7   1   3   34.20    1.59
  -8  -1  -3    2.04    0.26
   8   1   3    1.70    0.24
   8   1   3    2.45    0.34
   8   1   3    2.09    0.24
   8   1   3    1.83    0.24
  -9  -1  -3    1.01    0.22
   9   1   3    0.71    0.16
   9   1   3    0.59    0.20
   9   1   3    0.81    0.24
  10   1   3    2.91    0.34
  -9   2   3    0.46    0.21
  -8   2   3    0.54    0.19
   7  -2  -3    9.44    0.50
  -7   2   3    8.18    0.55
  -7   2   3    9.28    0.44
   6  -2  -3    0.42    0.12
   6  -2  -3    0.48    0.12
  -6   2   3    0.42    0.09
  -6   2   3    0.36    0.18
  -6   2   3    0.28    0.14
   5  -2  -3    0.03    0.08
   5  -2  -3    0.15    0.09
  -5   2   3   -0.01    0.09
  -5   2   3   -0.17    0.08
  -5   2   3   -0.03    0.06
   4  -2  -3    0.18    0.08
   4  -2  -3    0.32    0.09
  -4   2   3    0.09    0.08
  -4   2   3    0.25    0.09
  -4   2   3    0.25    0.07
   3  -2  -3   22.13    0.94
   3  -2  -3   22.09    0.93
   3  -2  -3   21.16    0.92
   3  -2  -3   22.36    0.94
  -3   2   3   19.65    0.93
  -3   2   3   20.85    0.94
  -3   2   3   21.72    0.93
  -3   2   3   21.57    0.88
   2  -2  -3    0.63    0.09
   2  -2  -3    0.75    0.10
   2  -2  -3    0.68    0.10
  -2   2   3    0.51    0.06
  -2   2   3    0.38    0.09
  -2   2   3    0.66    0.10
  -2   2   3    0.45    0.09
  -2   2   3    0.47    0.09
   1  -2  -3    0.24    0.06
   1  -2  -3    0.33    0.08
   1  -2  -3    0.34    0.08
  -1   2   3    0.24    0.07
  -1   2   3    0.35    0.08
  -1   2   3    0.26    0.07
  -1   2   3    0.13    0.05
   0  -2  -3    6.07    0.29
   0  -2  -3    6.09    0.33
   0   2   3    6.01    0.29
   0   2   3    5.98    0.31
   0   2   3    5.96    0.30
   0   2   3    6.21    0.32
  -1  -2  -3   54.07    2.20
  -1  -2  -3   52.16    2.15
   1   2   3   52.84    2.18
   1   2   3   52.38    2.14
   1   2   3   54.47    2.20
   1   2   3   55.15    2.15
  -2  -2  -3    6.21    0.35
  -2  -2  -3    5.85    0.30
  -2  -2  -3    6.63    0.31
   2   2   3    6.29    0.29
   2   2   3    6.41    0.31
   2   2   3    5.92    0.29
   2   2   3    5.84    0.35
   2   2   3    7.11    0.35
  -3  -2  -3   64.32    2.70
  -3  -2  -3   61.98    2.65
  -3  -2  -3   67.72    2.66
   3   2   3   68.11    2.64
   3   2   3   66.99    2.66
   3   2   3   65.42    2.69
   3   2   3   66.47    2.64
   3   2   3   63.77    2.70
  -4  -2  -3    2.09    0.20
  -4  -2  -3    2.41    0.17
   4   2   3    2.20    0.16
   4   2   3    2.30    0.24
   4   2   3    2.39    0.23
   4   2   3    2.49    0.17
   4   2   3    2.20    0.18
  -5  -2  -3    1.64    0.18
  -5  -2  -3    2.02    0.19
   5   2   3    1.81    0.18
   5   2   3    1.96    0.22
   5   2   3    1.57    0.22
   5   2   3    1.70    0.18
   5   2   3    1.73    0.26
  -6  -2  -3   51.25    2.13
  -6  -2  -3   50.72    2.12
   6   2   3   50.22    2.19
   6   2   3   51.01    2.13
   6   2   3   50.61    2.25
  -7  -2  -3    3.39    0.29
  -7  -2  -3    3.19    0.28
   7   2   3    3.06    0.27
   7   2   3    3.70    0.40
   7   2   3    3.41    0.35
   7   2   3    3.90    0.31
  -8  -2  -3    0.21    0.13
   8   2   3    0.16    0.13
   8   2   3    0.24    0.14
   8   2   3    0.22    0.17
   8   2   3    0.27    0.20
  -9  -2  -3    0.91    0.20
   9   2   3    0.75    0.19
   9   2   3    0.83    0.22
   9   2   3    1.02    0.26
   9   2   3    0.89    0.20
 -10  -2  -3    4.19    0.40
  10   2   3    3.37    0.43
  10   2   3    3.88    0.44
   8  -3  -3    0.21    0.15
  -8   3   3    0.42    0.20
   7  -3  -3    0.27    0.15
  -7   3   3    0.38    0.17
   6  -3  -3    1.46    0.21
   6  -3  -3    1.60    0.19
  -6   3   3    1.66    0.23
   5  -3  -3    2.83    0.26
   5  -3  -3    2.27    0.20
  -5   3   3    2.40    0.26
  -5   3   3    2.41    0.29
   4  -3  -3    2.81    0.23
   4  -3  -3    2.38    0.20
  -4   3   3    2.06    0.28
  -4   3   3    2.54    0.13
  -4   3   3    2.56    0.19
  -4   3   3    2.55    0.24
   3  -3  -3    1.90    0.20
   3  -3  -3    1.88    0.16
   3  -3  -3    1.74    0.18
  -3   3   3    1.73    0.15
  -3   3   3    1.70    0.08
  -3   3   3    1.64    0.10
  -3   3   3    1.76    0.21
  -3   3   3    2.03    0.21
   2  -3  -3    2.98    0.22
   2  -3  -3    2.65    0.20
  -2   3   3    2.67    0.16
  -2   3   3    2.24    0.18
  -2   3   3    3.03    0.19
  -2   3   3    2.71    0.19
  -2   3   3    2.73    0.20
   1  -3  -3   34.08    1.38
   1  -3  -3   31.94    1.40
   1  -3  -3   32.99    1.41
  -1   3   3   34.00    1.40
  -1   3   3   32.74    1.33
  -1   3   3   33.41    1.40
  -1   3   3   32.39    1.38
   0  -3  -3   22.19    0.98
   0  -3  -3   23.14    0.95
   0  -3  -3   21.81    0.99
   0   3   3   22.85    0.95
   0   3   3   21.49    0.92
   0   3   3   22.30    0.97
   0   3   3   23.00    0.99
  -1  -3  -3   14.22    0.71
  -1  -3  -3   15.03    0.64
  -1  -3  -3   15.36    0.66
   1   3   3   14.22    0.70
   1   3   3   14.79    0.65
   1   3   3   15.03    0.65
   1   3   3   15.27    0.69
  -2  -3  -3   33.43    1.48
  -2  -3  -3   34.07    1.41
  -2  -3  -3   35.00    1.42
   2   3   3   32.33    1.45
   2   3   3   33.75    1.41
   2   3   3   33.88    1.48
   2   3   3   36.44    1.43
  -3  -3  -3   45.92    1.87
  -3  -3  -3   44.42    1.87
   3   3   3   45.43    1.85
   3   3   3   44.84    1.84
   3   3   3   45.56    1.90
   3   3   3   44.64    1.93
  -4  -3  -3   12.81    0.72
  -4  -3  -3   17.38    0.74
   4   3   3   16.22    0.80
   4   3   3   15.47    0.74
   4   3   3   16.26    0.71
   4   3   3   16.20    0.77
   4   3   3   16.41    0.72
  -5  -3  -3   11.83    0.60
   5   3   3   12.02    0.59
   5   3   3   12.46    0.60
   5   3   3   13.15    0.69
  -6  -3  -3    0.80    0.16
   6   3   3    0.77    0.23
   6   3   3    1.01    0.21
   6   3   3    1.06    0.17
   6   3   3    1.08    0.19
  -7  -3  -3    0.04    0.11
   7   3   3    0.04    0.11
   7   3   3    0.13    0.14
   7   3   3   -0.20    0.11
   7   3   3   -0.24    0.13
  -8  -3  -3    1.63    0.27
   8   3   3    1.84    0.25
   8   3   3    1.98    0.33
   8   3   3    1.92    0.27
   8   3   3    1.84    0.30
   9   3   3   -0.19    0.16
   9   3   3    0.17    0.15
   9   3   3   -0.09    0.14
   9   3   3    0.06    0.17
  10   3   3    0.79    0.23
  10   3   3    0.33    0.26
  10   3   3    0.55    0.20
  10   3   3    0.59    0.26
   8  -4  -3    0.82    0.21
   7  -4  -3   -0.23    0.11
  -7   4   3    0.06    0.14
   6  -4  -3    0.13    0.14
   6  -4  -3    0.09    0.10
  -6   4   3    0.02    0.12
   5  -4  -3    9.54    0.52
   5  -4  -3   10.74    0.58
  -5   4   3   10.38    0.57
   4  -4  -3    6.16    0.36
   4  -4  -3    5.80    0.40
  -4   4   3    6.40    0.34
  -4   4   3    6.15    0.38
   3  -4  -3    1.24    0.18
   3  -4  -3    1.34    0.17
  -3   4   3    1.24    0.15
  -3   4   3    1.03    0.16
  -3   4   3    1.21    0.10
  -3   4   3    1.26    0.19
  -3   4   3    1.13    0.08
  -3   4   3    1.26    0.16
   2  -4  -3    0.36    0.09
   2  -4  -3    0.48    0.12
   2  -4  -3    0.25    0.10
  -2   4   3    0.24    0.09
  -2   4   3    0.18    0.09
  -2   4   3    0.44    0.10
  -2   4   3    0.36    0.06
  -2   4   3    0.29    0.04
  -2   4   3    0.35    0.10
   1  -4  -3   77.83    3.21
   1  -4  -3   79.53    3.21
   1  -4  -3   78.11    3.17
  -1   4   3   77.74    3.20
  -1   4   3   77.45    3.17
  -1   4   3   79.12    3.20
   0  -4  -3   52.22    2.18
   0  -4  -3   52.17    2.12
   0  -4  -3   50.48    2.16
   0   4   3   52.02    2.15
   0   4   3   51.97    2.09
   0   4   3   51.58    2.16
   0   4   3   50.81    2.11
  -1  -4  -3    1.41    0.14
  -1  -4  -3    1.43    0.20
  -1  -4  -3    1.24    0.15
   1   4   3    1.12    0.18
   1   4   3    1.52    0.15
   1   4   3    1.59    0.15
   1   4   3    1.63    0.19
  -2  -4  -3    0.22    0.08
  -2  -4  -3    0.17    0.08
   2   4   3    0.36    0.13
   2   4   3    0.53    0.12
   2   4   3    0.24    0.08
   2   4   3    0.19    0.08
  -3  -4  -3    0.58    0.11
  -3  -4  -3    0.34    0.10
   3   4   3    0.33    0.12
   3   4   3    0.31    0.10
   3   4   3    0.49    0.14
   3   4   3    0.39    0.10
  -4  -4  -3   12.87    0.68
  -4  -4  -3   13.96    0.67
   4   4   3   13.47    0.70
   4   4   3   14.89    0.77
   4   4   3   14.43    0.65
   4   4   3   15.08    0.67
  -5  -4  -3    0.97    0.17
   5   4   3    1.13    0.17
   5   4   3    1.05    0.23
  -6  -4  -3    1.32    0.20
   6   4   3    1.49    0.20
   6   4   3    1.10    0.26
   6   4   3    1.53    0.24
  -7  -4  -3    4.93    0.37
   7   4   3    6.10    0.38
   7   4   3    4.16    0.46
   7   4   3    5.42    0.48
   7   4   3    4.91    0.41
  -8  -4  -3    0.86    0.19
   8   4   3    0.95    0.26
   8   4   3    0.97    0.23
   8   4   3    1.20    0.27
   8   4   3    1.00    0.20
  -9  -4  -3    3.93    0.40
   9   4   3    4.24    0.49
   9   4   3    4.50    0.38
   9   4   3    2.96    0.49
   9   4   3    4.64    0.46
   8  -5  -3    0.08    0.19
  -8   5   3   -0.05    0.17
   7  -5  -3   -0.06    0.16
  -7   5   3    0.04    0.14
   6  -5  -3    0.12    0.16
  -6   5   3   -0.02    0.13
   5  -5  -3   63.23    2.66
   5  -5  -3   59.63    2.57
  -5   5   3   65.08    2.72
   4  -5  -3    1.20    0.18
   4  -5  -3    1.20    0.22
  -4   5   3    0.89    0.17
  -4   5   3    0.73    0.12
  -4   5   3    0.90    0.07
  -4   5   3    1.00    0.08
  -4   5   3    0.98    0.18
   3  -5  -3    9.24    0.51
   3  -5  -3   10.03    0.55
  -3   5   3    9.43    0.50
  -3   5   3    9.05    0.50
  -3   5   3    9.41    0.42
  -3   5   3    9.06    0.48
   2  -5  -3   29.15    1.30
   2  -5  -3   29.63    1.32
  -2   5   3   29.46    1.16
  -2   5   3   29.93    1.28
  -2   5   3   28.68    1.25
  -2   5   3   28.92    1.21
  -2   5   3   28.84    1.28
   1  -5  -3   31.72    1.42
  -1   5   3   32.45    1.41
  -1   5   3   32.72    1.31
  -1   5   3   33.09    1.38
  -1   5   3   30.06    1.48
   0  -5  -3    0.31    0.13
   0  -5  -3    0.26    0.09
   0  -5  -3    0.38    0.12
   0   5   3    0.25    0.09
   0   5   3    0.25    0.09
   0   5   3    0.17    0.11
   0   5   3    0.21    0.07
  -1  -5  -3    9.53    0.44
  -1  -5  -3    8.97    0.47
  -1  -5  -3    9.21    0.54
  -1  -5  -3    9.21    0.52
   1   5   3    9.48    0.47
   1   5   3    9.13    0.45
   1   5   3    9.39    0.54
   1   5   3    8.88    0.50
  -2  -5  -3   11.36    0.52
  -2  -5  -3    9.92    0.60
  -2  -5  -3    9.91    0.53
   2   5   3   10.13    0.52
   2   5   3   10.90    0.61
   2   5   3   11.00    0.53
   2   5   3   10.71    0.56
  -3  -5  -3   18.12    0.80
  -3  -5  -3   17.26    0.81
   3   5   3   16.42    0.88
   3   5   3   16.77    0.79
  -4  -5  -3    1.61    0.20
   4   5   3    1.56    0.19
   4   5   3    1.74    0.28
  -5  -5  -3    3.01    0.27
   5   5   3    3.80    0.42
   5   5   3    3.06    0.29
  -6  -5  -3    3.32    0.29
   6   5   3    3.88    0.44
   6   5   3    3.21    0.28
  -7  -5  -3    1.15    0.22
   7   5   3    1.81    0.33
   7   5   3    1.40    0.26
   7   5   3    1.39    0.22
  -8  -5  -3    1.83    0.27
   8   5   3    2.17    0.42
   8   5   3    1.57    0.35
   8   5   3    1.55    0.24
   8   5   3    1.53    0.34
  -9  -5  -3    0.44    0.18
   9   5   3    0.08    0.21
   9   5   3    0.55    0.23
   9   5   3    0.22    0.17
   9   5   3    0.35    0.25
   7  -6  -3    5.64    0.49
  -7   6   3    5.63    0.61
   6  -6  -3   11.37    0.77
  -6   6   3   12.07    0.70
   5  -6  -3    6.80    0.48
   5  -6  -3    5.72    0.37
  -5   6   3    5.88    0.43
  -5   6   3    6.33    0.33
   4  -6  -3    0.19    0.13
   4  -6  -3    0.03    0.13
  -4   6   3    0.07    0.06
  -4   6   3    0.18    0.09
  -4   6   3    0.04    0.06
  -4   6   3    0.06    0.11
  -4   6   3    0.04    0.12
   3  -6  -3   49.03    2.10
   3  -6  -3   47.59    2.11
  -3   6   3   45.65    1.95
  -3   6   3   48.71    2.02
  -3   6   3   48.45    2.05
  -3   6   3   48.65    2.04
   2  -6  -3    5.14    0.39
   2  -6  -3    6.43    0.43
  -2   6   3    5.86    0.37
  -2   6   3    5.45    0.31
  -2   6   3    6.65    0.38
   1  -6  -3   36.21    1.65
   1  -6  -3   39.28    1.66
  -1   6   3   36.79    1.59
  -1   6   3   36.77    1.55
  -1   6   3   36.35    1.51
  -1   6   3   37.10    1.63
   0  -6  -3   12.11    0.71
   0  -6  -3   11.31    0.63
   0   6   3   11.20    0.52
   0   6   3   10.54    0.56
  -1  -6  -3    0.52    0.10
  -1  -6  -3    0.58    0.17
   1   6   3    0.49    0.12
   1   6   3    0.63    0.18
   1   6   3    0.37    0.11
   2   6   3    2.21    0.22
   2   6   3    1.62    0.27
   2   6   3    2.04    0.24
  -3  -6  -3    4.46    0.30
   3   6   3    4.36    0.38
   3   6   3    4.44    0.31
  -4  -6  -3    8.00    0.47
   4   6   3    7.59    0.56
   4   6   3    7.95    0.46
  -5  -6  -3   17.29    0.86
   5   6   3   18.17    0.86
   5   6   3   17.34    0.99
  -6  -6  -3    2.50    0.29
   6   6   3    3.22    0.32
   6   6   3    3.81    0.45
  -7  -6  -3   -0.02    0.12
   7   6   3   -0.15    0.17
   7   6   3    0.21    0.16
  -8  -6  -3    2.42    0.32
   8   6   3    2.85    0.34
   8   6   3    2.20    0.39
   8   6   3    2.26    0.41
   8   6   3    2.54    0.38
   9   6   3    0.82    0.31
   9   6   3    0.85    0.24
   9   6   3    0.59    0.24
   6  -7  -3   15.42    0.90
  -6   7   3   16.13    0.88
   5  -7  -3    5.41    0.46
  -5   7   3    5.22    0.41
  -5   7   3    5.15    0.30
   4  -7  -3    0.42    0.19
  -4   7   3    0.16    0.13
  -4   7   3    0.17    0.08
  -4   7   3    0.31    0.11
  -4   7   3    0.23    0.13
   3  -7  -3   -0.17    0.11
  -3   7   3    0.09    0.08
  -3   7   3    0.15    0.11
  -3   7   3    0.17    0.11
  -3   7   3   -0.01    0.11
   2  -7  -3    1.02    0.22
  -2   7   3    0.85    0.15
  -2   7   3    0.97    0.18
  -2   7   3    0.94    0.19
   1  -7  -3   39.53    1.79
  -1   7   3   39.74    1.76
  -1   7   3   41.03    1.72
  -1   7   3   38.92    1.62
   0  -7  -3   23.44    1.12
   0   7   3   23.14    1.04
   0   7   3   21.77    1.10
   0   7   3   21.97    0.97
  -1  -7  -3   47.99    2.13
  -1  -7  -3   48.69    2.01
   1   7   3   46.27    2.02
   1   7   3   48.89    2.06
   1   7   3   51.48    2.17
  -2  -7  -3    4.61    0.31
   2   7   3    5.24    0.34
   2   7   3    4.95    0.43
  -3  -7  -3    0.78    0.16
   3   7   3    0.95    0.24
   3   7   3    0.89    0.17
  -4  -7  -3    0.27    0.14
   4   7   3    0.57    0.15
   4   7   3    0.06    0.17
  -5  -7  -3    6.26    0.42
   5   7   3    6.12    0.54
   5   7   3    6.44    0.42
  -6  -7  -3    0.18    0.14
   6   7   3    0.34    0.22
   6   7   3   -0.03    0.12
  -7  -7  -3    1.31    0.24
   7   7   3    1.55    0.25
   7   7   3    0.97    0.33
  -8  -7  -3    0.13    0.16
   8   7   3    0.04    0.18
   8   7   3    0.21    0.23
   8   7   3    0.05    0.17
  -9  -7  -3    0.00    0.16
   9   7   3    0.38    0.27
   9   7   3    0.60    0.31
   9   7   3   -0.04    0.31
   9   7   3    0.63    0.23
   6  -8  -3    8.94    0.68
  -6   8   3    9.99    0.65
   5  -8  -3   -0.15    0.16
  -5   8   3    0.13    0.15
   4  -8  -3    1.49    0.29
  -4   8   3    1.63    0.25
  -4   8   3    1.84    0.28
   3  -8  -3    2.75    0.38
  -3   8   3    3.68    0.30
  -3   8   3    2.99    0.32
  -3   8   3    3.18    0.28
   2  -8  -3    5.01    0.45
  -2   8   3    5.13    0.38
  -2   8   3    4.66    0.41
   1  -8  -3    0.30    0.18
  -1   8   3    0.00    0.14
  -1   8   3    0.16    0.12
  -1   8   3    0.13    0.07
   0  -8  -3   10.46    0.67
   0   8   3   10.72    0.66
   0   8   3   10.59    0.51
   0   8   3   10.10    0.57
  -1  -8  -3    0.47    0.12
  -1  -8  -3    0.46    0.21
   1   8   3    0.39    0.18
   1   8   3    0.41    0.14
  -2  -8  -3    9.94    0.52
   2   8   3   10.10    0.67
   2   8   3    9.74    0.56
  -3  -8  -3    0.14    0.11
   3   8   3    0.07    0.12
   3   8   3    0.10    0.18
  -4  -8  -3    7.04    0.45
   4   8   3    6.91    0.46
   4   8   3    8.34    0.63
  -5  -8  -3    1.03    0.20
   5   8   3    0.53    0.26
  -6  -8  -3    0.04    0.13
   6   8   3    0.15    0.14
   6   8   3    0.33    0.23
  -7  -8  -3    0.45    0.19
   7   8   3    0.51    0.21
   7   8   3    0.91    0.32
  -8  -8  -3    0.00    0.18
   8   8   3   -0.26    0.18
   8   8   3   -0.06    0.18
   8   8   3    0.12    0.24
   5  -9  -3    5.47    0.61
  -5   9   3    4.71    0.47
   4  -9  -3   -0.02    0.20
  -4   9   3    0.03    0.14
  -4   9   3    0.12    0.12
  -4   9   3   -0.10    0.14
   3  -9  -3    0.03    0.18
  -3   9   3    0.04    0.12
  -3   9   3    0.31    0.15
  -3   9   3    0.16    0.15
   2  -9  -3    1.35    0.30
  -2   9   3    1.05    0.22
  -2   9   3    1.17    0.23
   1  -9  -3    1.92    0.34
  -1   9   3    1.47    0.24
  -1   9   3    1.94    0.29
   0  -9  -3   47.51    2.20
   0   9   3   46.96    2.01
   0   9   3   48.22    2.10
   0   9   3   50.91    2.20
  -1  -9  -3    0.61    0.22
   1   9   3    0.26    0.14
   1   9   3    0.65    0.23
  -2  -9  -3    0.84    0.17
   2   9   3    0.20    0.21
   2   9   3    0.59    0.17
  -3  -9  -3    0.07    0.13
   3   9   3    0.13    0.20
   3   9   3    0.24    0.15
  -4  -9  -3    0.65    0.18
   4   9   3    1.46    0.24
   4   9   3    1.08    0.31
  -5  -9  -3    0.28    0.15
   5   9   3   -0.22    0.18
   5   9   3    0.45    0.17
  -6  -9  -3    2.06    0.29
   6   9   3    2.88    0.49
   6   9   3    2.41    0.33
   7   9   3    0.99    0.24
   7   9   3    1.80    0.48
   3 -10  -3    8.50    0.67
  -3  10   3    8.39    0.55
  -3  10   3    7.03    0.50
   2 -10  -3    0.37    0.24
  -2  10   3    0.37    0.19
  -2  10   3    0.46    0.19
   1 -10  -3   -0.08    0.19
  -1  10   3    0.00    0.13
  -1  10   3    0.20    0.17
   0 -10  -3    3.96    0.47
   0  10   3    4.19    0.53
   0  10   3    3.21    0.36
  -1 -10  -3    0.24    0.22
   1  10   3   -0.05    0.18
   1  10   3    0.15    0.14
  -2 -10  -3    0.76    0.17
   2  10   3    0.64    0.20
   2  10   3    1.09    0.32
  -3 -10  -3    0.04    0.14
   3  10   3    0.07    0.16
   3  10   3    0.20    0.22
  -4 -10  -3    0.88    0.22
   4  10   3    0.81    0.21
   4  10   3    0.93    0.32
  -5 -10  -3    0.19    0.17
   5  10   3    0.08    0.17
   5  10   3   -0.27    0.22
  -6 -10  -3    3.37    0.39
   6  10   3    3.55    0.41
   6  10   3    3.76    0.68
   2 -11  -3    1.25    0.36
  -2  11   3    2.20    0.33
  -2  11   3    1.76    0.30
   1 -11  -3    7.20    0.84
  -1  11   3    7.81    0.60
   0 -11  -3    0.44    0.27
   0  11   3    0.71    0.28
   0  11   3    0.28    0.17
   1  11   3    4.55    0.40
   1  11   3    3.66    0.49
   2  11   3    0.63    0.20
   2  11   3    0.00    0.24
  -3 -11  -3    0.59    0.18
   3  11   3    0.13    0.17
   3  11   3   -0.08    0.22
  -4 -11  -3    0.62    0.22
   4  11   3    0.34    0.32
  -5 -11  -3    0.11    0.21
   5  11   3   -0.07    0.19
   5  11   3   -0.37    0.23
   4  11  -4    4.35    0.64
   4  11  -4    3.77    0.46
   3  11  -4    1.02    0.26
   3  11  -4    1.53    0.40
  -3 -11   4    0.75    0.27
  -3 -11   4    1.04    0.25
   2  11  -4    0.45    0.21
   2  11  -4    0.34    0.24
  -2 -11   4    0.35    0.24
  -2 -11   4    0.37    0.20
   1  11  -4    1.16    0.35
   1  11  -4    1.07    0.25
  -1 -11   4    1.42    0.24
  -1 -11   4    1.13    0.33
   0  11  -4    0.15    0.17
   0  11  -4   -0.10    0.20
   0 -11   4   -0.16    0.19
   0 -11   4    0.06    0.13
  -1  11  -4    0.74    0.26
  -1  11  -4    0.76    0.23
   1 -11   4    0.71    0.24
  -2  11  -4    0.63    0.21
  -2  11  -4    0.70    0.24
   2 -11   4    0.81    0.30
   5  10  -4    1.60    0.48
   5  10  -4    1.39    0.29
  -5 -10   4    1.61    0.31
   4  10  -4    0.14    0.19
   4  10  -4    0.56    0.30
  -4 -10   4    0.35    0.19
   3  10  -4    2.69    0.35
   3  10  -4    3.22    0.51
  -3 -10   4    2.95    0.41
  -3 -10   4    2.62    0.32
   2  10  -4    8.30    0.68
   2  10  -4    7.63    0.54
  -2 -10   4    8.28    0.54
  -2 -10   4    8.97    0.62
   1  10  -4    7.06    0.49
   1  10  -4    7.55    0.61
  -1 -10   4    6.47    0.54
  -1 -10   4    6.64    0.46
   0  10  -4    0.77    0.20
   0  10  -4    0.52    0.23
   0 -10   4    0.67    0.25
   0 -10   4    0.92    0.19
  -1  10  -4   -0.12    0.12
  -1  10  -4    0.22    0.19
   1 -10   4    0.10    0.12
   1 -10   4   -0.11    0.19
  -2  10  -4    7.52    0.52
  -2  10  -4    6.80    0.47
   2 -10   4    7.96    0.62
   2 -10   4    6.95    0.38
  -3  10  -4    2.37    0.31
  -3  10  -4    4.29    0.36
   3 -10   4    3.61    0.55
  -4  10  -4    5.51    0.41
  -4  10  -4    4.69    0.45
   4 -10   4    3.53    0.51
   6   9  -4   -0.13    0.28
   6   9  -4   -0.36    0.18
  -6  -9   4    0.24    0.25
   5   9  -4    0.18    0.27
   5   9  -4    0.26    0.19
  -5  -9   4   -0.03    0.18
   4   9  -4    0.54    0.28
   4   9  -4    0.56    0.21
  -4  -9   4    0.53    0.19
   3   9  -4    2.45    0.43
   3   9  -4    2.47    0.33
  -3  -9   4    2.44    0.31
  -3  -9   4    3.00    0.37
   2   9  -4    0.15    0.15
   2   9  -4    0.19    0.24
  -2  -9   4    0.38    0.16
  -2  -9   4    0.32    0.18
   1   9  -4    5.72    0.42
   1   9  -4    6.36    0.55
  -1  -9   4    5.51    0.59
  -1  -9   4    5.74    0.40
   0   9  -4   -0.03    0.16
   0  -9   4   -0.04    0.10
   0  -9   4    0.06    0.17
  -1   9  -4   12.66    0.74
   1  -9   4   12.72    0.77
   1  -9   4   11.80    0.61
  -2   9  -4    0.32    0.17
   2  -9   4    0.57    0.12
   2  -9   4    0.79    0.25
  -3   9  -4    0.60    0.18
  -3   9  -4    0.69    0.16
   3  -9   4    0.40    0.22
  -4   9  -4    6.33    0.42
  -4   9  -4    5.93    0.43
   4  -9   4    6.19    0.56
  -5   9  -4   10.19    0.60
  -5   9  -4   10.32    0.69
   5  -9   4   10.42    0.76
   7   8  -4    0.02    0.29
   7   8  -4   -0.20    0.19
  -7  -8   4    0.44    0.25
   6   8  -4   -0.23    0.23
   6   8  -4    0.28    0.21
  -6  -8   4   -0.02    0.17
   5   8  -4    0.78    0.31
   5   8  -4    0.72    0.23
  -5  -8   4    0.58    0.20
   4   8  -4    0.79    0.20
  -4  -8   4    0.46    0.18
  -3  -8   4    7.34    0.47
  -3  -8   4    6.10    0.46
   2   8  -4    3.05    0.42
   2   8  -4    3.00    0.33
  -2  -8   4    3.67    0.37
  -2  -8   4    3.18    0.33
   1   8  -4    4.79    0.49
   1   8  -4    4.02    0.34
  -1  -8   4    4.46    0.40
  -1  -8   4    4.40    0.32
   0   8  -4    3.04    0.37
   0   8  -4    3.02    0.31
   0  -8   4    3.17    0.36
   0  -8   4    2.78    0.27
  -1   8  -4   24.44    1.13
  -1   8  -4   24.26    1.20
   1  -8   4   25.01    1.23
   1  -8   4   24.83    1.14
  -2   8  -4    0.56    0.14
   2  -8   4    0.59    0.12
   2  -8   4    0.26    0.19
  -3   8  -4    0.61    0.14
  -3   8  -4    0.19    0.10
  -3   8  -4    0.05    0.10
   3  -8   4    0.38    0.08
   3  -8   4    0.26    0.19
  -4   8  -4    1.86    0.24
  -4   8  -4    1.78    0.23
   4  -8   4    1.62    0.31
  -5   8  -4    0.60    0.16
  -5   8  -4    0.83    0.19
   5  -8   4    0.43    0.22
  -6   8  -4    0.23    0.19
   8   7  -4    2.77    0.42
   8   7  -4    1.91    0.53
  -8  -7   4    1.88    0.32
   7   7  -4    1.24    0.28
   7   7  -4    0.72    0.32
  -7  -7   4    1.58    0.29
   6   7  -4    5.40    0.47
  -6  -7   4    4.91    0.42
   5   7  -4    0.20    0.17
  -5  -7   4    0.05    0.15
   4   7  -4    0.85    0.21
  -4  -7   4    1.16    0.22
   3   7  -4   12.77    0.71
  -3  -7   4   12.80    0.69
  -3  -7   4   13.39    0.70
   2   7  -4    7.82    0.50
  -2  -7   4    8.88    0.53
  -2  -7   4    8.95    0.51
   1   7  -4    0.28    0.13
  -1  -7   4    0.34    0.16
  -1  -7   4    0.37    0.12
   0   7  -4    7.40    0.51
   0   7  -4    7.38    0.44
   0  -7   4    7.07    0.41
   0  -7   4    7.65    0.49
  -1   7  -4    0.32    0.13
   1  -7   4    0.06    0.14
   1  -7   4    0.17    0.10
  -2   7  -4    8.32    0.49
  -2   7  -4    8.55    0.46
   2  -7   4    7.97    0.41
   2  -7   4    7.21    0.53
  -3   7  -4    3.42    0.25
  -3   7  -4    4.41    0.29
  -3   7  -4    3.05    0.22
   3  -7   4    3.11    0.25
   3  -7   4    3.52    0.39
   3  -7   4    3.26    0.20
  -4   7  -4    2.72    0.26
  -4   7  -4    2.16    0.25
   4  -7   4    1.70    0.30
  -5   7  -4    0.17    0.13
  -5   7  -4    0.21    0.12
   5  -7   4   -0.20    0.14
  -6   7  -4    0.44    0.19
   6  -7   4    0.49    0.25
  -7   7  -4    4.05    0.43
   7  -7   4    4.07    0.59
   8   6  -4    2.33    0.47
   8   6  -4    2.51    0.42
  -8  -6   4    1.75    0.31
   7   6  -4    0.10    0.09
   7   6  -4   -0.13    0.17
  -7  -6   4    0.13    0.16
   6   6  -4    3.72    0.27
   6   6  -4    4.31    0.45
  -6  -6   4    3.68    0.38
   5   6  -4    5.28    0.36
   5   6  -4    6.85    0.48
  -5  -6   4    6.06    0.43
   4   6  -4   31.39    1.43
   4   6  -4   35.02    1.52
  -4  -6   4   32.46    1.48
   3   6  -4   67.34    2.81
   3   6  -4   62.85    2.76
  -3  -6   4   68.02    2.76
  -3  -6   4   67.52    2.78
   2   6  -4   -0.06    0.10
   2   6  -4    0.15    0.11
  -2  -6   4    0.28    0.12
  -2  -6   4   -0.12    0.09
   1   6  -4    9.30    0.49
  -1  -6   4    9.52    0.51
  -1  -6   4    7.81    0.46
   0   6  -4    3.53    0.25
   0  -6   4    3.03    0.28
   0  -6   4    2.61    0.23
   0  -6   4    2.50    0.21
  -1   6  -4    1.21    0.17
   1  -6   4    1.48    0.18
   1  -6   4    1.71    0.17
   1  -6   4    2.19    0.27
  -2   6  -4   19.69    0.91
  -2   6  -4   19.25    0.87
   2  -6   4   18.69    0.97
   2  -6   4   19.42    0.84
   2  -6   4   19.85    0.89
  -3   6  -4   22.49    0.97
  -3   6  -4   21.48    0.94
  -3   6  -4   22.12    0.99
   3  -6   4   22.23    0.94
   3  -6   4   21.67    1.11
   3  -6   4   24.06    1.01
  -4   6  -4    4.10    0.28
  -4   6  -4    4.04    0.29
   4  -6   4    3.90    0.27
   4  -6   4    3.85    0.42
  -5   6  -4    1.44    0.18
  -5   6  -4    1.29    0.20
   5  -6   4    1.25    0.17
   5  -6   4    1.42    0.28
  -6   6  -4    0.32    0.16
   6  -6   4    0.15    0.09
   6  -6   4    0.45    0.22
  -7   6  -4    2.48    0.32
   7  -6   4    2.22    0.36
   9   5  -4    0.27    0.25
   9   5  -4    0.33    0.32
   8   5  -4    0.09    0.21
  -8  -5   4    0.07    0.18
   7   5  -4    5.64    0.48
  -7  -5   4    3.94    0.42
   6   5  -4    9.75    0.64
   6   5  -4    9.18    0.44
  -6  -5   4    9.16    0.63
   5   5  -4    2.39    0.19
   5   5  -4    1.63    0.28
  -5  -5   4    2.22    0.28
   4   5  -4   40.52    1.73
   4   5  -4   41.71    1.84
  -4  -5   4   41.64    1.80
   3   5  -4    0.22    0.10
   3   5  -4    0.26    0.13
  -3  -5   4    0.24    0.12
  -3  -5   4    0.26    0.11
   2   5  -4    0.15    0.09
   2   5  -4    0.15    0.11
  -2  -5   4    0.03    0.09
  -2  -5   4   -0.06    0.09
   1   5  -4   32.50    1.40
   1   5  -4   31.83    1.42
  -1  -5   4   32.27    1.38
  -1  -5   4   30.02    1.42
  -1  -5   4   33.29    1.38
  -1  -5   4   33.37    1.41
   0   5  -4    1.71    0.23
   0   5  -4    1.77    0.19
   0  -5   4    1.66    0.21
   0  -5   4    1.97    0.22
   0  -5   4    1.47    0.19
   0  -5   4    1.76    0.18
  -1   5  -4   13.13    0.65
  -1   5  -4   14.15    0.63
   1  -5   4   13.40    0.61
   1  -5   4   14.06    0.70
   1  -5   4   12.73    0.64
  -2   5  -4    0.00    0.06
  -2   5  -4    0.14    0.06
  -2   5  -4   -0.06    0.07
  -2   5  -4    0.09    0.08
   2  -5   4    0.02    0.05
   2  -5   4   -0.01    0.08
   2  -5   4   -0.07    0.10
   2  -5   4    0.00    0.07
  -3   5  -4   95.04    3.70
  -3   5  -4   91.66    3.67
  -3   5  -4   88.83    3.74
   3  -5   4   93.87    3.66
   3  -5   4   93.74    3.83
   3  -5   4   86.94    3.71
  -4   5  -4   15.99    0.85
  -4   5  -4   17.19    0.80
  -4   5  -4   16.75    0.77
   4  -5   4   17.49    0.79
   4  -5   4   16.79    0.71
   4  -5   4   18.47    0.92
  -5   5  -4   10.06    0.54
   5  -5   4   10.04    0.64
   5  -5   4    9.22    0.52
  -6   5  -4    2.12    0.27
   6  -5   4    1.70    0.35
  -7   5  -4    0.39    0.17
   7  -5   4    0.11    0.09
   7  -5   4    0.73    0.24
  -8   5  -4    0.53    0.19
   8  -5   4    1.06    0.28
   9   4  -4   -0.06    0.21
  -9  -4   4   -0.03    0.17
   8   4  -4    5.61    0.57
  -8  -4   4    4.81    0.42
   7   4  -4    1.57    0.31
  -7  -4   4    1.32    0.24
   6   4  -4    3.51    0.40
  -6  -4   4    2.44    0.30
   5   4  -4    2.77    0.35
  -5  -4   4    3.53    0.33
   4   4  -4    5.41    0.39
   4   4  -4    5.06    0.28
  -4  -4   4    4.63    0.34
   3   4  -4    0.02    0.06
   3   4  -4   -0.09    0.09
   3   4  -4   -0.05    0.05
  -3  -4   4    0.02    0.07
  -3  -4   4    0.00    0.09
   2   4  -4    1.52    0.16
   2   4  -4    1.39    0.16
   2   4  -4    1.32    0.19
   2   4  -4    1.59    0.17
  -2  -4   4    1.39    0.16
  -2  -4   4    1.93    0.19
  -2  -4   4    1.55    0.16
   1   4  -4    4.81    0.27
   1   4  -4    4.32    0.29
   1   4  -4    4.13    0.28
  -1  -4   4    4.34    0.26
  -1  -4   4    4.56    0.28
  -1  -4   4    4.41    0.27
   0   4  -4    2.79    0.20
   0   4  -4    2.94    0.20
   0   4  -4    3.14    0.25
   0  -4   4    2.89    0.24
   0  -4   4    2.59    0.21
   0  -4   4    2.78    0.19
   0  -4   4    2.73    0.20
  -1   4  -4    2.20    0.25
  -1   4  -4    2.02    0.16
  -1   4  -4    2.14    0.22
   1  -4   4    1.98    0.19
   1  -4   4    2.27    0.24
   1  -4   4    2.18    0.17
  -2   4  -4   22.41    1.15
  -2   4  -4   25.26    1.04
  -2   4  -4   24.49    1.08
  -2   4  -4   24.63    1.03
   2  -4   4   25.87    1.06
   2  -4   4   25.59    1.15
   2  -4   4   23.53    1.05
  -3   4  -4   35.26    1.45
  -3   4  -4   34.40    1.41
  -3   4  -4   33.04    1.49
  -3   4  -4   35.55    1.42
   3  -4   4   37.10    1.59
   3  -4   4   34.33    1.46
   3  -4   4   35.60    1.47
  -4   4  -4    2.87    0.22
  -4   4  -4    3.14    0.19
  -4   4  -4    2.49    0.22
   4  -4   4    2.89    0.20
   4  -4   4    3.01    0.34
   4  -4   4    2.33    0.16
   4  -4   4    2.38    0.18
  -5   4  -4   35.86    1.51
  -5   4  -4   34.05    1.50
   5  -4   4   33.87    1.43
   5  -4   4   35.28    1.47
   5  -4   4   35.77    1.63
  -6   4  -4    9.59    0.53
  -6   4  -4    9.83    0.55
   6  -4   4    9.73    0.49
   6  -4   4   11.31    0.68
   6  -4   4    9.92    0.48
   6  -4   4    9.76    0.45
  -7   4  -4    0.69    0.19
  -7   4  -4    1.01    0.18
   7  -4   4    0.64    0.11
   7  -4   4    0.35    0.20
  -8   4  -4    0.68    0.20
   8  -4   4    0.49    0.25
   9   3  -4    0.31    0.28
  -9  -3   4   -0.18    0.17
  -9  -3   4   -0.13    0.15
   8   3  -4    3.09    0.44
   8   3  -4    3.07    0.31
  -8  -3   4    3.54    0.36
  -8  -3   4    3.75    0.38
  -7  -3   4    0.70    0.18
  -7  -3   4    0.53    0.17
   6   3  -4    2.12    0.20
   6   3  -4    1.46    0.28
  -6  -3   4    1.98    0.26
  -6  -3   4    1.94    0.24
   5   3  -4    3.57    0.23
   5   3  -4    3.52    0.38
  -5  -3   4    3.63    0.29
  -5  -3   4    3.18    0.26
   4   3  -4   28.23    1.36
   4   3  -4   29.39    1.25
   4   3  -4   30.32    1.19
  -4  -3   4   29.21    1.29
   3   3  -4    5.10    0.28
   3   3  -4    4.91    0.29
   3   3  -4    4.19    0.34
   3   3  -4    4.99    0.25
  -3  -3   4    4.80    0.31
   2   3  -4    0.94    0.12
   2   3  -4    0.89    0.12
   2   3  -4    1.05    0.16
   2   3  -4    0.84    0.11
  -2  -3   4    1.06    0.14
  -2  -3   4    1.00    0.12
  -2  -3   4    1.28    0.12
   1   3  -4    0.04    0.07
   1   3  -4    0.07    0.06
   1   3  -4   -0.10    0.07
  -1  -3   4    0.07    0.07
  -1  -3   4    0.10    0.07
  -1  -3   4    0.10    0.07
   0   3  -4   12.36    0.55
   0   3  -4   11.29    0.58
   0   3  -4   11.98    0.54
   0  -3   4   11.77    0.56
   0  -3   4   11.84    0.54
   0  -3   4   10.87    0.55
  -1   3  -4    7.73    0.37
  -1   3  -4    6.90    0.38
  -1   3  -4    8.06    0.45
  -1   3  -4    8.20    0.37
   1  -3   4    7.97    0.38
   1  -3   4    7.88    0.38
   1  -3   4    7.15    0.42
  -2   3  -4  150.43    5.91
  -2   3  -4  146.27    6.10
  -2   3  -4  148.62    5.96
   2  -3   4  146.97    5.92
   2  -3   4  153.19    6.02
  -3   3  -4    1.06    0.12
  -3   3  -4    0.82    0.06
  -3   3  -4    0.82    0.13
  -3   3  -4    0.93    0.09
  -3   3  -4    0.59    0.17
   3  -3   4    0.92    0.12
   3  -3   4    0.68    0.09
   3  -3   4    0.73    0.16
  -4   3  -4   25.03    1.15
  -4   3  -4   26.86    1.10
  -4   3  -4   25.37    1.13
   4  -3   4   27.49    1.25
   4  -3   4   26.63    1.09
   4  -3   4   25.95    1.10
   4  -3   4   27.29    1.13
  -5   3  -4    5.37    0.33
  -5   3  -4    4.84    0.35
   5  -3   4    5.08    0.41
   5  -3   4    5.60    0.30
   5  -3   4    5.17    0.28
   5  -3   4    4.92    0.27
  -6   3  -4    3.78    0.29
  -6   3  -4    3.59    0.27
   6  -3   4    3.47    0.23
   6  -3   4    3.43    0.23
   6  -3   4    3.49    0.39
   6  -3   4    3.69    0.24
  -7   3  -4    8.82    0.53
   7  -3   4    8.63    0.44
   7  -3   4    8.78    0.44
   7  -3   4   10.16    0.64
   7  -3   4    8.56    0.45
  -8   3  -4   -0.10    0.12
   8  -3   4   -0.05    0.16
   8  -3   4    0.00    0.07
  -9   3  -4    0.91    0.24
   9  -3   4    0.50    0.26
   9   2  -4    0.27    0.24
  -9  -2   4    0.08    0.17
  -9  -2   4    0.01    0.19
   8   2  -4    0.01    0.16
   8   2  -4    0.28    0.10
  -8  -2   4   -0.06    0.12
  -8  -2   4    0.38    0.19
   7   2  -4    2.29    0.35
   7   2  -4    1.51    0.16
  -7  -2   4    1.66    0.24
  -7  -2   4    1.90    0.25
   6   2  -4    4.49    0.27
  -6  -2   4    5.14    0.36
  -6  -2   4    4.87    0.35
   5   2  -4    0.04    0.06
  -5  -2   4    0.07    0.10
  -5  -2   4    0.17    0.11
   4   2  -4    2.72    0.23
   4   2  -4    2.64    0.18
  -4  -2   4    2.57    0.21
   3   2  -4    2.57    0.19
   3   2  -4    2.49    0.21
   3   2  -4    2.77    0.18
  -3  -2   4    2.84    0.21
  -3  -2   4    2.92    0.20
   2   2  -4  213.96   10.58
   2   2  -4  219.16   10.33
  -2  -2   4  210.71   10.33
  -2  -2   4  199.39    9.95
   1   2  -4    1.22    0.13
   1   2  -4    1.55    0.12
   1   2  -4    1.14    0.15
   1   2  -4    1.29    0.13
  -1  -2   4    1.25    0.11
  -1  -2   4    1.40    0.13
   0   2  -4   63.59    2.56
   0   2  -4   62.86    2.59
   0   2  -4   63.26    2.56
   0   2  -4   64.39    2.56
   0  -2   4   62.95    2.55
   0  -2   4   62.78    2.57
  -1   2  -4    4.95    0.31
  -1   2  -4    4.63    0.23
  -1   2  -4    4.20    0.24
  -1   2  -4    4.36    0.25
   1  -2   4    5.09    0.30
   1  -2   4    4.52    0.25
  -2   2  -4   93.56    3.77
  -2   2  -4   93.27    3.85
  -2   2  -4   93.00    3.73
   2  -2   4   95.98    3.72
   2  -2   4   94.14    3.83
   2  -2   4   92.20    3.76
  -3   2  -4    1.25    0.09
  -3   2  -4    1.33    0.13
  -3   2  -4    1.31    0.09
  -3   2  -4    1.33    0.22
  -3   2  -4    1.22    0.15
   3  -2   4    1.12    0.09
   3  -2   4    1.50    0.21
   3  -2   4    1.40    0.14
  -4   2  -4    1.04    0.14
  -4   2  -4    0.78    0.19
  -4   2  -4    0.89    0.12
   4  -2   4    1.29    0.24
   4  -2   4    0.93    0.13
   4  -2   4    1.00    0.11
   4  -2   4    0.98    0.09
  -5   2  -4    8.24    0.42
  -5   2  -4    7.21    0.41
   5  -2   4    7.24    0.35
   5  -2   4    7.80    0.40
   5  -2   4    8.01    0.52
   5  -2   4    7.45    0.38
  -6   2  -4   22.78    1.04
   6  -2   4   22.57    1.15
   6  -2   4   24.58    1.01
   6  -2   4   21.69    0.97
  -7   2  -4    0.85    0.17
   7  -2   4    0.55    0.12
   7  -2   4    0.63    0.12
   7  -2   4    0.49    0.13
   7  -2   4    0.86    0.23
  -8   2  -4   16.86    0.86
   8  -2   4   19.02    0.99
   8  -2   4   16.04    0.76
  -9   2  -4   -0.07    0.15
   9  -2   4    0.27    0.15
   9  -2   4   -0.01    0.21
   9   1  -4    0.44    0.24
  -9  -1   4    0.64    0.19
  -8  -1   4    0.01    0.13
  -8  -1   4   -0.02    0.14
   7   1  -4    0.47    0.08
  -7  -1   4    0.74    0.18
  -7  -1   4    0.55    0.17
   6   1  -4    0.02    0.05
  -6  -1   4    0.14    0.12
  -6  -1   4   -0.02    0.10
   5   1  -4    0.36    0.07
  -5  -1   4    0.75    0.15
  -5  -1   4    0.54    0.14
   4   1  -4    0.90    0.10
   4   1  -4    0.82    0.14
  -4  -1   4    0.85    0.14
  -4  -1   4    0.65    0.12
   3   1  -4   51.28    2.11
   3   1  -4   50.79    2.05
  -3  -1   4   51.84    2.09
  -3  -1   4   49.58    2.08
   2   1  -4   48.92    2.01
   2   1  -4   49.28    2.04
   2   1  -4   49.74    2.00
  -2  -1   4   49.73    2.01
  -2  -1   4   47.95    2.01
  -2  -1   4   50.71    1.99
   1   1  -4   45.70    1.90
   1   1  -4   46.34    1.87
   1   1  -4   46.29    1.86
  -1  -1   4   45.55    1.86
  -1  -1   4   45.86    1.89
  -1  -1   4   46.60    1.86
  -1  -1   4   47.19    1.87
   0   1  -4   61.11    2.51
   0   1  -4   63.99    2.49
   0   1  -4   61.13    2.49
   0   1  -4   61.70    2.45
   0  -1   4   61.09    2.50
   0  -1   4   60.78    2.49
  -1   1  -4   30.51    1.34
  -1   1  -4   32.29    1.30
  -1   1  -4   31.64    1.28
  -1   1  -4   31.62    1.26
   1  -1   4   30.53    1.34
   1  -1   4   30.73    1.28
   1  -1   4   30.59    1.29
  -2   1  -4   27.89    1.10
  -2   1  -4   26.59    1.12
  -2   1  -4   27.99    1.16
  -2   1  -4   27.10    1.22
  -2   1  -4   28.38    1.08
   2  -1   4   27.24    1.21
   2  -1   4   26.73    1.15
   2  -1   4   24.90    1.08
   2  -1   4   28.51    1.12
  -3   1  -4   19.91    0.83
  -3   1  -4   18.78    0.95
  -3   1  -4   20.65    0.84
  -3   1  -4   19.42    0.87
   3  -1   4   20.31    0.82
   3  -1   4   19.24    0.94
   3  -1   4   19.47    0.87
   3  -1   4   20.09    0.80
  -4   1  -4    0.34    0.08
  -4   1  -4    0.35    0.15
  -4   1  -4    0.53    0.11
   4  -1   4    0.38    0.05
   4  -1   4    0.32    0.07
   4  -1   4    0.38    0.10
   4  -1   4    0.57    0.16
   4  -1   4    0.33    0.06
  -5   1  -4    4.06    0.26
  -5   1  -4    3.92    0.28
   5  -1   4    3.78    0.20
   5  -1   4    4.35    0.36
   5  -1   4    4.24    0.27
   5  -1   4    3.96    0.25
   5  -1   4    3.91    0.21
  -6   1  -4   16.58    0.75
   6  -1   4   14.78    0.73
   6  -1   4   16.70    0.74
   6  -1   4   15.71    0.65
   6  -1   4   16.11    0.86
   6  -1   4   15.36    0.65
   6  -1   4   15.38    0.68
  -7   1  -4   25.08    1.18
   7  -1   4   24.95    1.10
   7  -1   4   27.71    1.31
   7  -1   4   27.02    1.15
   8  -1   4   45.74    1.94
   8  -1   4   45.73    2.10
  -9   1  -4    0.16    0.15
   9  -1   4   -0.02    0.14
   9  -1   4    0.29    0.21
   9  -1   4    0.29    0.12
  -9   0   4    0.22    0.15
  -9   0   4    0.25    0.18
  -8   0   4    0.68    0.17
  -8   0   4    0.50    0.18
  -7   0   4    0.05    0.12
  -7   0   4    0.27    0.14
   6   0  -4   13.38    0.58
  -6   0   4   13.85    0.72
  -6   0   4   15.15    0.69
   5   0  -4    4.26    0.30
   5   0  -4    4.13    0.20
   5   0  -4    4.24    0.20
   5   0  -4    4.24    0.20
  -5   0   4    4.29    0.28
  -5   0   4    4.45    0.31
   4   0  -4   17.31    0.70
  -4   0   4   16.36    0.76
  -4   0   4   17.09    0.79
   3   0  -4   28.04    1.15
   3   0  -4   28.16    1.21
  -3   0   4   29.13    1.19
  -3   0   4   27.19    1.13
  -3   0   4   28.63    1.20
   2   0  -4    0.07    0.06
   2   0  -4   -0.04    0.05
   2   0  -4    0.01    0.04
  -2   0   4    0.03    0.03
  -2   0   4    0.00    0.06
  -2   0   4   -0.01    0.05
  -2   0   4    0.10    0.03
   1   0  -4    3.96    0.21
   1   0  -4    4.22    0.21
   1   0  -4    4.13    0.24
  -1   0   4    3.94    0.23
  -1   0   4    3.80    0.20
  -1   0   4    3.99    0.21
   0   0  -4    4.08    0.23
   0   0  -4    4.17    0.24
   0   0  -4    4.27    0.19
   0   0   4    4.31    0.23
   0   0   4    4.17    0.19
   0   0   4    4.58    0.23
  -1   0  -4   13.77    0.56
  -1   0  -4   13.64    0.60
  -1   0  -4   13.35    0.61
   1   0   4   14.33    0.61
   1   0   4   13.70    0.60
   1   0   4   12.92    0.65
  -2   0  -4   28.42    1.12
  -2   0  -4   26.83    1.16
  -2   0  -4   27.72    1.18
   2   0   4   28.03    1.16
   2   0   4   28.01    1.18
   2   0   4   28.38    1.24
  -3   0  -4   37.54    1.57
  -3   0  -4   38.00    1.59
  -3   0  -4   39.00    1.54
   3   0   4   36.92    1.59
   3   0   4   36.74    1.53
   3   0   4   37.68    1.50
   3   0   4   38.99    1.67
   3   0   4   38.68    1.56
   3   0   4   37.84    1.51
   3   0   4   38.72    1.56
  -4   0  -4   14.99    0.64
  -4   0  -4   13.44    0.67
   4   0   4   14.66    0.65
   4   0   4   14.21    0.59
   4   0   4   14.82    0.63
   4   0   4   14.19    0.67
   4   0   4   13.60    0.75
   4   0   4   14.03    0.64
  -5   0  -4    9.02    0.43
   5   0   4    8.09    0.45
   5   0   4    8.30    0.41
   5   0   4    8.55    0.42
   5   0   4    8.27    0.59
   5   0   4    8.09    0.38
   5   0   4    8.39    0.41
   5   0   4    8.12    0.43
  -6   0  -4    5.55    0.34
   6   0   4    5.85    0.33
   6   0   4    5.94    0.33
   6   0   4    5.06    0.43
   6   0   4    5.34    0.29
   6   0   4    6.19    0.36
  -7   0  -4    7.56    0.44
   7   0   4    6.76    0.36
   7   0   4    7.47    0.42
   7   0   4    6.97    0.52
   7   0   4    7.24    0.39
   7   0   4    6.93    0.46
  -8   0  -4   43.57    1.81
   8   0   4   42.54    1.77
   8   0   4   42.23    1.93
   8   0   4   38.88    1.69
   8   0   4   41.22    1.71
   8   0   4   39.04    1.74
   9   0   4   17.07    1.07
   9   0   4   16.80    0.82
   9   0   4   18.45    0.87
 -10   0  -4    0.44    0.20
  10   0   4   -0.32    0.19
  -9   1   4    0.03    0.16
  -9   1   4    0.06    0.13
  -8   1   4    1.18    0.24
  -8   1   4    1.17    0.18
   7  -1  -4    1.90    0.16
  -7   1   4    1.99    0.22
  -7   1   4    2.37    0.29
   6  -1  -4    1.11    0.13
   6  -1  -4    1.01    0.21
  -6   1   4    1.33    0.17
  -6   1   4    0.95    0.18
   5  -1  -4    4.51    0.25
   5  -1  -4    4.67    0.31
  -5   1   4    4.67    0.32
  -5   1   4    4.54    0.28
  -5   1   4    3.88    0.27
   4  -1  -4    6.53    0.30
   4  -1  -4    5.33    0.34
  -4   1   4    6.21    0.32
  -4   1   4    5.50    0.35
  -4   1   4    5.89    0.32
   3  -1  -4    1.85    0.16
   3  -1  -4    1.81    0.13
   3  -1  -4    1.73    0.15
   3  -1  -4    1.73    0.09
   3  -1  -4    1.65    0.18
  -3   1   4    1.94    0.18
  -3   1   4    1.88    0.18
  -3   1   4    1.83    0.14
   2  -1  -4    0.44    0.08
   2  -1  -4    0.28    0.09
   2  -1  -4    0.38    0.06
   2  -1  -4    0.38    0.07
  -2   1   4    0.42    0.09
  -2   1   4    0.47    0.09
  -2   1   4    0.40    0.07
  -2   1   4    0.41    0.05
   1  -1  -4   91.97    3.86
   1  -1  -4   96.51    3.84
   1  -1  -4   95.77    3.83
  -1   1   4  100.77    3.86
   0  -1  -4  314.17   13.70
   0  -1  -4  268.22   14.00
   0   1   4  306.60   14.10
   0   1   4  302.95   13.80
  -1  -1  -4   31.81    1.33
  -1  -1  -4   32.64    1.33
  -1  -1  -4   31.64    1.28
   1   1   4   31.33    1.32
   1   1   4   31.15    1.33
  -2  -1  -4    6.62    0.36
  -2  -1  -4    6.74    0.30
  -2  -1  -4    6.95    0.36
   2   1   4    6.94    0.36
   2   1   4    6.99    0.30
   2   1   4    6.86    0.36
   2   1   4    7.05    0.30
   2   1   4    6.80    0.33
  -3  -1  -4   35.02    1.53
  -3  -1  -4   36.26    1.46
  -3  -1  -4   35.44    1.53
   3   1   4   36.75    1.45
   3   1   4   36.76    1.50
   3   1   4   36.87    1.47
   3   1   4   36.18    1.52
   3   1   4   35.61    1.53
  -4  -1  -4   41.97    1.70
   4   1   4   40.71    1.69
   4   1   4   39.22    1.83
   4   1   4   42.33    1.76
   4   1   4   40.19    1.74
   4   1   4   43.75    1.68
  -5  -1  -4    0.02    0.07
   5   1   4   -0.01    0.09
   5   1   4    0.03    0.13
   5   1   4    0.10    0.10
   5   1   4    0.19    0.08
   5   1   4    0.03    0.06
   5   1   4    0.03    0.08
  -6  -1  -4    2.36    0.22
   6   1   4    2.30    0.25
   6   1   4    2.36    0.20
   6   1   4    2.34    0.33
   6   1   4    2.31    0.25
  -7  -1  -4   18.49    0.87
   7   1   4   18.90    0.89
   7   1   4   18.08    0.85
   7   1   4   18.57    0.88
   7   1   4   17.71    0.99
  -8  -1  -4    8.96    0.55
   8   1   4   10.64    0.56
   8   1   4   10.77    0.69
   8   1   4    9.48    0.54
   8   1   4   10.06    0.56
  -9  -1  -4    0.70    0.19
   9   1   4    0.64    0.18
   9   1   4    0.66    0.17
   9   1   4    0.19    0.14
   9   1   4    0.32    0.21
 -10  -1  -4    1.90    0.28
  10   1   4    1.77    0.34
  -8   2   4    0.15    0.16
  -8   2   4    0.48    0.19
   7  -2  -4    6.25    0.37
  -7   2   4    6.97    0.47
  -7   2   4    6.60    0.35
   6  -2  -4    1.30    0.20
   6  -2  -4    1.66    0.18
  -6   2   4    1.70    0.23
  -6   2   4    1.46    0.16
  -6   2   4    1.43    0.22
   5  -2  -4    1.74    0.18
  -5   2   4    1.71    0.16
  -5   2   4    1.55    0.20
  -5   2   4    1.88    0.23
   4  -2  -4    3.89    0.25
   4  -2  -4    3.73    0.27
  -4   2   4    3.79    0.25
  -4   2   4    3.71    0.27
  -4   2   4    4.01    0.22
  -4   2   4    4.02    0.27
   3  -2  -4   22.52    1.02
   3  -2  -4   22.25    0.99
   3  -2  -4   22.43    1.01
   3  -2  -4   23.46    0.99
  -3   2   4   22.42    1.00
  -3   2   4   24.62    1.01
  -3   2   4   23.50    0.96
  -3   2   4   23.55    1.01
   2  -2  -4    1.38    0.16
   2  -2  -4    1.33    0.14
   2  -2  -4    1.33    0.14
  -2   2   4    1.21    0.09
  -2   2   4    1.42    0.15
  -2   2   4    1.16    0.13
  -2   2   4    1.35    0.14
   1  -2  -4   37.86    1.66
   1  -2  -4   40.06    1.65
   1  -2  -4   39.90    1.68
  -1   2   4   40.25    1.64
  -1   2   4   40.76    1.66
  -1   2   4   40.56    1.64
  -1   2   4   42.14    1.68
  -1   2   4   40.85    1.66
   0  -2  -4   12.31    0.53
   0  -2  -4   11.32    0.57
   0   2   4   12.01    0.56
   0   2   4   12.34    0.53
   0   2   4   12.34    0.55
   0   2   4   11.52    0.57
  -1  -2  -4    2.10    0.20
  -1  -2  -4    1.88    0.13
   1   2   4    2.19    0.17
   1   2   4    1.90    0.13
   1   2   4    1.87    0.17
  -2  -2  -4    2.16    0.21
  -2  -2  -4    1.85    0.13
   2   2   4    2.10    0.18
   2   2   4    1.84    0.14
   2   2   4    1.90    0.12
   2   2   4    2.17    0.18
  -3  -2  -4   49.47    2.02
  -3  -2  -4   48.97    2.09
   3   2   4   49.55    2.00
   3   2   4   48.54    2.07
   3   2   4   49.29    2.08
   3   2   4   52.26    2.05
   3   2   4   49.34    2.00
  -4  -2  -4    3.17    0.21
   4   2   4    3.04    0.19
   4   2   4    3.09    0.19
   4   2   4    3.36    0.26
   4   2   4    2.98    0.22
   4   2   4    3.18    0.25
  -5  -2  -4    1.31    0.15
  -5  -2  -4    1.52    0.18
   5   2   4    1.52    0.20
   5   2   4    1.53    0.21
   5   2   4    1.22    0.24
   5   2   4    1.46    0.16
   5   2   4    1.29    0.14
  -6  -2  -4   22.55    1.01
   6   2   4   22.89    1.00
   6   2   4   22.99    1.08
   6   2   4   22.69    1.07
   6   2   4   22.23    1.15
  -7  -2  -4    4.77    0.32
   7   2   4    3.99    0.35
   7   2   4    4.43    0.35
   7   2   4    4.27    0.30
   7   2   4    4.47    0.48
  -8  -2  -4   -0.06    0.12
   8   2   4    0.11    0.19
   8   2   4    0.00    0.13
   8   2   4   -0.12    0.11
   8   2   4   -0.14    0.10
  -9  -2  -4   -0.07    0.12
   9   2   4   -0.07    0.19
   9   2   4   -0.21    0.11
   9   2   4   -0.20    0.11
   9   2   4    0.07    0.16
 -10  -2  -4    8.25    0.52
  10   2   4    7.30    0.49
  10   2   4    7.58    0.62
  10   2   4    5.68    0.47
   8  -3  -4   -0.10    0.13
  -8   3   4   -0.05    0.15
   7  -3  -4    6.87    0.43
  -7   3   4    6.68    0.48
   6  -3  -4    2.95    0.29
   6  -3  -4    3.13    0.26
  -6   3   4    2.11    0.32
  -6   3   4    1.61    0.26
  -6   3   4    2.65    0.16
   5  -3  -4    9.44    0.50
   5  -3  -4    9.48    0.50
  -5   3   4    9.14    0.41
  -5   3   4    8.64    0.52
  -5   3   4    8.50    0.51
   4  -3  -4    0.77    0.15
   4  -3  -4    0.48    0.13
  -4   3   4    0.41    0.13
  -4   3   4    0.38    0.10
  -4   3   4    0.47    0.13
  -4   3   4    0.55    0.08
   3  -3  -4    2.29    0.21
   3  -3  -4    2.40    0.21
  -3   3   4    2.57    0.19
  -3   3   4    2.40    0.11
  -3   3   4    2.25    0.22
  -3   3   4    2.48    0.11
  -3   3   4    2.71    0.21
  -3   3   4    2.53    0.14
   2  -3  -4    3.22    0.22
   2  -3  -4    3.76    0.25
   2  -3  -4    3.64    0.24
  -2   3   4    3.63    0.24
  -2   3   4    3.61    0.22
  -2   3   4    3.42    0.23
  -2   3   4    3.36    0.24
  -2   3   4    3.64    0.20
   1  -3  -4  106.82    4.33
   1  -3  -4  106.83    4.30
   1  -3  -4  107.29    4.35
  -1   3   4  109.03    4.30
  -1   3   4  107.77    4.34
  -1   3   4  105.64    4.31
  -1   3   4  109.43    4.33
   0  -3  -4   10.67    0.49
   0  -3  -4   10.35    0.54
   0   3   4   10.50    0.47
   0   3   4   11.25    0.55
   0   3   4   10.81    0.52
   0   3   4   10.14    0.51
   0   3   4   11.60    0.50
  -1  -3  -4   31.80    1.41
  -1  -3  -4   33.53    1.35
   1   3   4   32.54    1.41
   1   3   4   31.83    1.34
   1   3   4   32.59    1.34
   1   3   4   32.45    1.39
  -2  -3  -4    1.29    0.18
  -2  -3  -4    1.33    0.14
   2   3   4    1.34    0.14
   2   3   4    1.12    0.12
   2   3   4    1.04    0.17
   2   3   4    1.38    0.17
  -3  -3  -4    3.27    0.28
  -3  -3  -4    3.56    0.23
  -3  -3  -4    3.75    0.23
   3   3   4    3.81    0.27
   3   3   4    3.48    0.23
   3   3   4    3.29    0.20
   3   3   4    3.62    0.21
   3   3   4    3.46    0.29
  -4  -3  -4    5.19    0.32
   4   3   4    5.81    0.31
   4   3   4    6.03    0.30
   4   3   4    5.43    0.38
   4   3   4    5.31    0.36
  -5  -3  -4    1.57    0.19
   5   3   4    1.36    0.16
   5   3   4    1.89    0.18
   5   3   4    1.09    0.20
   5   3   4    1.72    0.28
  -6  -3  -4    6.47    0.40
   6   3   4    6.58    0.52
   6   3   4    6.27    0.46
   6   3   4    6.68    0.38
   6   3   4    6.43    0.44
  -7  -3  -4    7.04    0.43
   7   3   4    7.34    0.51
   7   3   4    6.77    0.55
   7   3   4    7.37    0.48
   7   3   4    6.84    0.42
   8   3   4    2.95    0.41
   8   3   4    3.63    0.40
   8   3   4    3.24    0.35
   8   3   4    3.35    0.28
   9   3   4    0.24    0.19
   9   3   4    0.35    0.22
   9   3   4    0.18    0.15
   9   3   4    0.55    0.19
  10   3   4    2.74    0.35
  10   3   4    1.91    0.37
  10   3   4    2.28    0.30
  10   3   4    2.63    0.37
   8  -4  -4   -0.17    0.15
  -8   4   4   -0.05    0.16
   7  -4  -4    0.36    0.16
  -7   4   4    0.45    0.20
   6  -4  -4    1.22    0.19
   6  -4  -4    1.43    0.23
  -6   4   4    1.49    0.24
   5  -4  -4   26.67    1.24
   5  -4  -4   28.71    1.27
  -5   4   4   28.08    1.28
   4  -4  -4   62.90    2.67
   4  -4  -4   60.08    2.57
  -4   4   4   61.32    2.58
  -4   4   4   62.60    2.54
   3  -4  -4    4.27    0.31
   3  -4  -4    4.56    0.32
  -3   4   4    4.46    0.30
  -3   4   4    4.43    0.21
  -3   4   4    4.55    0.20
  -3   4   4    4.57    0.32
  -3   4   4    4.69    0.29
  -3   4   4    4.57    0.30
  -3   4   4    4.89    0.20
   2  -4  -4   21.56    0.97
   2  -4  -4   20.49    0.96
  -2   4   4   19.97    0.96
  -2   4   4   21.22    0.95
  -2   4   4   20.82    0.96
  -2   4   4   21.12    0.86
  -2   4   4   20.99    0.94
  -2   4   4   21.13    0.90
   1  -4  -4    9.82    0.51
   1  -4  -4    9.16    0.47
   1  -4  -4    9.33    0.51
  -1   4   4    9.57    0.50
  -1   4   4    9.62    0.47
  -1   4   4    9.90    0.53
  -1   4   4    9.27    0.42
   0  -4  -4    4.92    0.33
   0  -4  -4    4.61    0.29
   0  -4  -4    4.97    0.33
   0   4   4    5.05    0.28
   0   4   4    4.69    0.25
   0   4   4    4.66    0.32
  -1  -4  -4   22.11    1.14
  -1  -4  -4   23.42    1.02
   1   4   4   23.30    1.09
   1   4   4   23.83    1.09
   1   4   4   24.33    1.02
   1   4   4   24.21    1.01
  -2  -4  -4   53.71    2.24
  -2  -4  -4   53.48    2.33
  -2  -4  -4   56.17    2.23
   2   4   4   55.43    2.25
   2   4   4   52.97    2.28
   2   4   4   55.09    2.23
   2   4   4   55.14    2.32
  -3  -4  -4   19.29    1.01
  -3  -4  -4   21.48    0.94
  -3  -4  -4   22.19    0.94
   3   4   4   22.41    0.93
   3   4   4   19.73    0.98
   3   4   4   21.32    1.02
   3   4   4   21.54    0.95
  -4  -4  -4    2.61    0.22
  -4  -4  -4    2.98    0.26
   4   4   4    2.93    0.21
   4   4   4    2.89    0.21
   4   4   4    3.20    0.34
   4   4   4    3.28    0.27
  -5  -4  -4    0.09    0.10
   5   4   4   -0.03    0.14
   5   4   4   -0.04    0.11
   5   4   4    0.12    0.10
  -6  -4  -4    0.40    0.14
   6   4   4    0.34    0.18
   6   4   4    0.47    0.13
   6   4   4    0.56    0.19
  -7  -4  -4    0.38    0.15
   7   4   4    0.09    0.14
   7   4   4    0.23    0.13
   7   4   4    0.34    0.21
   7   4   4   -0.05    0.15
  -8  -4  -4    0.54    0.17
   8   4   4    1.18    0.31
   8   4   4    0.64    0.17
   8   4   4    1.26    0.24
   8   4   4    0.53    0.23
   9   4   4   12.25    0.66
   9   4   4   11.39    0.81
   9   4   4   11.39    0.73
   7  -5  -4    0.84    0.22
  -7   5   4    0.36    0.19
   6  -5  -4    1.46    0.26
  -6   5   4    2.13    0.29
   5  -5  -4   31.07    1.37
   5  -5  -4   25.95    1.35
  -5   5   4   29.79    1.26
  -5   5   4   29.99    1.35
   4  -5  -4    1.90    0.26
  -4   5   4    1.51    0.19
  -4   5   4    1.70    0.23
   3  -5  -4    4.18    0.33
   3  -5  -4    4.54    0.35
  -3   5   4    3.78    0.29
  -3   5   4    4.76    0.30
  -3   5   4    3.96    0.30
  -3   5   4    4.58    0.25
  -3   5   4    4.02    0.22
   2  -5  -4    2.31    0.26
   2  -5  -4    2.15    0.25
  -2   5   4    2.32    0.21
  -2   5   4    1.86    0.22
  -2   5   4    2.06    0.15
  -2   5   4    1.86    0.11
  -2   5   4    1.96    0.22
   1  -5  -4    2.41    0.26
   1  -5  -4    2.19    0.25
  -1   5   4    2.21    0.24
  -1   5   4    2.40    0.23
  -1   5   4    2.39    0.15
   0  -5  -4    1.76    0.24
   0   5   4    1.62    0.25
   0   5   4    1.78    0.14
   0   5   4    1.84    0.18
   0   5   4    1.74    0.23
  -1  -5  -4    0.27    0.13
  -1  -5  -4    0.19    0.09
   1   5   4    0.24    0.09
   1   5   4    0.21    0.11
   1   5   4    0.19    0.12
   1   5   4    0.22    0.08
  -2  -5  -4   64.85    2.67
  -2  -5  -4   65.09    2.70
   2   5   4   67.42    2.79
   2   5   4   66.79    2.68
   2   5   4   63.64    2.68
  -3  -5  -4    0.83    0.15
  -3  -5  -4    0.75    0.13
   3   5   4    0.67    0.18
   3   5   4    0.96    0.15
  -4  -5  -4    2.55    0.23
   4   5   4    3.09    0.36
   4   5   4    3.36    0.24
  -5  -5  -4   11.72    0.62
   5   5   4   12.23    0.73
   5   5   4   11.96    0.60
  -6  -5  -4    2.17    0.26
   6   5   4    1.96    0.23
   6   5   4    1.57    0.30
   6   5   4    2.01    0.29
  -7  -5  -4    0.06    0.13
   7   5   4   -0.09    0.13
   7   5   4    0.21    0.13
   7   5   4    0.13    0.16
  -8  -5  -4   -0.14    0.12
   8   5   4    0.15    0.17
   8   5   4    0.09    0.14
   8   5   4   -0.10    0.19
   8   5   4    0.17    0.25
   9   5   4    4.29    0.47
   9   5   4    4.67    0.63
   9   5   4    4.40    0.53
   7  -6  -4    0.22    0.21
  -7   6   4    0.24    0.18
   6  -6  -4    1.88    0.31
  -6   6   4    1.76    0.29
   5  -6  -4   12.74    0.74
  -5   6   4   12.71    0.61
  -5   6   4   12.18    0.70
   4  -6  -4    2.03    0.29
   4  -6  -4    1.78    0.25
  -4   6   4    2.13    0.16
  -4   6   4    1.83    0.25
  -4   6   4    2.19    0.22
  -4   6   4    2.05    0.29
   3  -6  -4   -0.22    0.10
   3  -6  -4   -0.22    0.13
  -3   6   4   -0.01    0.09
  -3   6   4   -0.08    0.09
  -3   6   4   -0.03    0.05
  -3   6   4    0.04    0.11
  -3   6   4    0.07    0.08
   2  -6  -4    1.19    0.22
   2  -6  -4    0.99    0.20
  -2   6   4    0.91    0.16
  -2   6   4    1.15    0.19
  -2   6   4    1.09    0.07
  -2   6   4    1.06    0.18
  -2   6   4    0.94    0.12
   1  -6  -4    1.74    0.24
  -1   6   4    1.80    0.24
  -1   6   4    1.45    0.20
  -1   6   4    1.73    0.14
   0  -6  -4    0.86    0.19
   0   6   4    0.96    0.15
   0   6   4    1.27    0.21
   0   6   4    0.83    0.12
   1   6   4    5.90    0.43
   1   6   4    5.99    0.34
   1   6   4    6.30    0.36
  -2  -6  -4    0.66    0.13
   2   6   4    0.67    0.20
   2   6   4    0.81    0.15
  -3  -6  -4    2.13    0.23
   3   6   4    2.60    0.25
   3   6   4    1.76    0.30
  -4  -6  -4    0.72    0.16
   4   6   4    0.61    0.14
   4   6   4    0.65    0.22
  -5  -6  -4    2.46    0.27
   5   6   4    2.38    0.26
   5   6   4    2.94    0.38
  -6  -6  -4    1.28    0.22
   6   6   4    1.42    0.26
   6   6   4    1.24    0.20
   6   6   4    1.05    0.29
  -7  -6  -4    1.57    0.25
   7   6   4    1.41    0.28
   7   6   4    1.68    0.25
   7   6   4    1.52    0.34
  -8  -6  -4    0.08    0.15
   8   6   4    0.21    0.20
   8   6   4    0.35    0.24
   8   6   4   -0.01    0.20
   9   6   4    0.06    0.21
   9   6   4   -0.05    0.16
   9   6   4    0.22    0.26
   9   6   4    0.50    0.28
   6  -7  -4    1.14    0.27
  -6   7   4    0.35    0.31
   5  -7  -4   -0.06    0.16
  -5   7   4    0.05    0.10
  -5   7   4    0.00    0.13
   4  -7  -4   -0.04    0.15
  -4   7   4   -0.03    0.06
  -4   7   4   -0.05    0.12
  -4   7   4    0.03    0.07
  -4   7   4   -0.06    0.12
   3  -7  -4    0.72    0.22
  -3   7   4    0.57    0.12
  -3   7   4    0.64    0.17
  -3   7   4    0.64    0.16
  -3   7   4    0.72    0.18
   2  -7  -4    4.07    0.41
  -2   7   4    4.27    0.33
  -2   7   4    3.63    0.28
  -2   7   4    3.67    0.30
  -2   7   4    3.61    0.25
   1  -7  -4    4.40    0.38
  -1   7   4    4.13    0.24
  -1   7   4    4.28    0.31
  -1   7   4    3.83    0.35
   0  -7  -4    1.20    0.25
   0   7   4    1.56    0.17
   0   7   4    1.95    0.28
   0   7   4    1.40    0.20
   1   7   4   74.10    3.14
   1   7   4   72.28    3.00
   1   7   4   73.61    3.03
  -2  -7  -4    4.26    0.29
   2   7   4    4.85    0.42
   2   7   4    4.30    0.31
  -3  -7  -4    0.33    0.12
   3   7   4    0.01    0.16
   3   7   4    0.04    0.11
  -4  -7  -4    3.57    0.29
   4   7   4    3.69    0.30
   4   7   4    2.84    0.41
  -5  -7  -4    3.46    0.30
   5   7   4    2.96    0.43
   5   7   4    3.54    0.30
  -6  -7  -4    1.05    0.22
   6   7   4    1.25    0.23
   6   7   4    1.27    0.32
  -7  -7  -4    0.59    0.19
   7   7   4    0.84    0.30
   7   7   4    0.68    0.24
   7   7   4    0.64    0.22
  -8  -7  -4    0.04    0.15
   8   7   4   -0.10    0.22
   8   7   4   -0.08    0.13
   8   7   4    0.14    0.20
   9   7   4   -0.07    0.24
   9   7   4   -0.29    0.27
   5  -8  -4    4.48    0.51
  -5   8   4    5.18    0.43
   4  -8  -4    5.46    0.48
  -4   8   4    4.82    0.40
  -4   8   4    4.95    0.41
  -4   8   4    4.67    0.35
  -4   8   4    5.53    0.32
   3  -8  -4    1.20    0.27
  -3   8   4    1.67    0.23
  -3   8   4    1.63    0.24
  -3   8   4    1.33    0.23
  -2   8   4    0.69    0.19
  -2   8   4    0.71    0.18
   1  -8  -4    4.45    0.47
  -1   8   4    5.16    0.36
  -1   8   4    4.74    0.26
  -1   8   4    4.80    0.41
   0  -8  -4    0.06    0.16
   0   8   4   -0.05    0.13
   0   8   4    0.10    0.10
   0   8   4    0.16    0.13
   1   8   4    5.62    0.47
   1   8   4    5.69    0.39
  -2  -8  -4    2.53    0.25
   2   8   4    2.15    0.26
   2   8   4    2.55    0.37
  -3  -8  -4    3.34    0.27
   3   8   4    3.21    0.32
   3   8   4    2.92    0.41
  -4  -8  -4    2.36    0.28
   4   8   4    2.93    0.32
  -5  -8  -4    0.78    0.19
   5   8   4    0.45    0.18
   5   8   4    0.54    0.27
  -6  -8  -4   -0.02    0.13
   6   8   4    0.06    0.14
   6   8   4   -0.31    0.19
  -7  -8  -4   -0.01    0.14
   7   8   4   -0.03    0.17
   7   8   4   -0.20    0.13
   7   8   4   -0.25    0.20
  -8  -8  -4   -0.12    0.16
   8   8   4   -0.20    0.28
   8   8   4    0.29    0.25
   8   8   4   -0.13    0.16
   4  -9  -4    1.58    0.34
  -4   9   4    2.47    0.33
  -4   9   4    1.87    0.24
  -4   9   4    2.52    0.32
   3  -9  -4    0.15    0.20
  -3   9   4   -0.25    0.12
  -3   9   4    0.15    0.15
  -3   9   4   -0.10    0.12
   2  -9  -4    2.96    0.41
  -2   9   4    2.48    0.31
  -2   9   4    2.62    0.33
   1  -9  -4    2.03    0.34
  -1   9   4    1.72    0.26
  -1   9   4    1.39    0.27
   0  -9  -4    7.03    0.58
   0   9   4    8.37    0.51
   0   9   4    8.21    0.58
   1   9   4    0.64    0.23
   1   9   4    0.12    0.13
   2   9   4    3.68    0.32
  -3  -9  -4    0.31    0.13
   3   9   4    0.50    0.17
   3   9   4   -0.13    0.16
  -4  -9  -4    0.24    0.15
   4   9   4    0.23    0.24
   4   9   4    0.12    0.14
  -5  -9  -4   -0.08    0.12
   5   9   4   -0.05    0.19
   5   9   4    0.07    0.13
  -6  -9  -4    1.02    0.23
   6   9   4    2.10    0.43
   6   9   4    1.32    0.24
   7   9   4    6.80    0.50
   7   9   4    6.04    0.65
   3 -10  -4    1.49    0.35
  -3  10   4    1.26    0.25
  -3  10   4    1.61    0.27
   2 -10  -4    0.71    0.28
  -2  10   4    1.39    0.23
  -2  10   4    0.86    0.22
  -2  10   4    0.88    0.23
   1 -10  -4    0.11    0.21
  -1  10   4    0.11    0.15
   0 -10  -4    2.95    0.44
   0  10   4    3.69    0.44
   0  10   4    3.24    0.36
   1  10   4    0.13    0.14
   1  10   4    0.07    0.18
   2  10   4    1.00    0.22
   2  10   4    0.96    0.29
   3  10   4    0.75    0.29
   3  10   4    0.33    0.17
  -4 -10  -4    0.10    0.13
   4  10   4   -0.20    0.12
   4  10   4   -0.22    0.20
  -5 -10  -4    1.34    0.25
   5  10   4    1.64    0.40
   5  10   4    1.76    0.29
  -6 -10  -4    4.35    0.51
   6  10   4    5.71    0.46
   6  10   4    5.68    0.69
   2 -11  -4    0.36    0.26
   1 -11  -4    2.72    0.44
  -1  11   4    2.79    0.41
  -1  11   4    3.04    0.37
   0  11   4    0.15    0.22
   1  11   4    0.24    0.21
   1  11   4    0.12    0.15
   2  11   4    0.00    0.15
   2  11   4   -0.12    0.23
   3  11   4    2.12    0.31
   3  11   4    1.44    0.36
   5  11   4    0.25    0.26
   5  11   4    0.71    0.22
   3  11  -5    1.28    0.28
  -3 -11   5    1.12    0.31
  -3 -11   5    1.01    0.25
   2  11  -5    0.46    0.29
  -2 -11   5    0.66    0.27
  -2 -11   5    0.26    0.20
   1  11  -5    1.16    0.26
   1  11  -5    1.38    0.36
  -1 -11   5    1.09    0.30
  -1 -11   5    1.32    0.25
   0  11  -5   -0.04    0.15
   0  11  -5   -0.14    0.22
   0 -11   5   -0.06    0.18
  -1  11  -5    0.35    0.25
  -1  11  -5    0.84    0.24
   1 -11   5    0.89    0.30
   1 -11   5    0.66    0.19
   2 -11   5    0.74    0.31
   5  10  -5    0.76    0.27
   5  10  -5    1.01    0.37
  -5 -10   5    0.44    0.22
   4  10  -5    1.17    0.27
   4  10  -5    1.47    0.38
  -4 -10   5    2.25    0.33
   3  10  -5    0.01    0.23
   3  10  -5   -0.12    0.15
  -3 -10   5    0.02    0.17
  -3 -10   5    0.03    0.15
   2  10  -5    1.04    0.24
   2  10  -5    0.88    0.34
  -2 -10   5    1.42    0.31
  -2 -10   5    1.29    0.25
   1  10  -5    2.80    0.47
   1  10  -5    3.04    0.35
  -1 -10   5    3.76    0.45
   0  10  -5    0.37    0.18
   0 -10   5    0.28    0.15
   0 -10   5    0.02    0.20
  -1  10  -5    0.31    0.21
  -1  10  -5    0.35    0.16
   1 -10   5    0.15    0.21
   1 -10   5    0.06    0.12
  -2  10  -5    1.91    0.31
  -2  10  -5    2.59    0.31
   2 -10   5    2.10    0.22
   2 -10   5    2.14    0.36
  -3  10  -5    0.43    0.16
   3 -10   5    0.46    0.28
   4 -10   5    0.57    0.27
   6   9  -5    0.52    0.35
   6   9  -5    0.30    0.24
  -6  -9   5    0.34    0.20
   5   9  -5    0.26    0.23
   5   9  -5    0.15    0.26
  -5  -9   5    0.00    0.16
   4   9  -5    1.15    0.35
   4   9  -5    1.08    0.26
  -4  -9   5    1.20    0.25
   3   9  -5    0.07    0.21
   3   9  -5    0.19    0.16
  -3  -9   5   -0.26    0.13
  -3  -9   5    0.08    0.15
   2   9  -5   23.95    1.15
   2   9  -5   23.23    1.28
  -2  -9   5   22.05    1.18
  -2  -9   5   23.07    1.17
   1   9  -5    2.40    0.30
   1   9  -5    2.48    0.40
  -1  -9   5    2.41    0.29
   0   9  -5    0.10    0.20
   0   9  -5    0.52    0.17
   0  -9   5    0.15    0.13
   0  -9   5   -0.09    0.17
  -1   9  -5    6.17    0.49
   1  -9   5    5.42    0.37
   1  -9   5    6.16    0.50
  -2   9  -5   -0.03    0.15
   2  -9   5    0.18    0.19
   2  -9   5    0.15    0.11
  -3   9  -5    0.18    0.13
  -3   9  -5    0.28    0.15
   3  -9   5    0.25    0.09
   3  -9   5    0.08    0.19
  -4   9  -5    0.36    0.16
  -4   9  -5    0.80    0.19
   4  -9   5    0.70    0.27
  -5   9  -5    9.69    0.82
   5  -9   5   10.45    0.76
   7   8  -5    0.45    0.34
   7   8  -5    0.28    0.23
  -7  -8   5    0.47    0.23
   6   8  -5    0.25    0.21
  -6  -8   5    0.09    0.17
   5   8  -5   11.49    0.71
  -5  -8   5   10.40    0.67
   4   8  -5    2.01    0.31
  -4  -8   5    2.20    0.30
   3   8  -5    1.58    0.26
  -3  -8   5    0.88    0.22
  -3  -8   5    1.32    0.24
   2   8  -5    1.83    0.27
  -2  -8   5    1.81    0.26
  -2  -8   5    1.92    0.26
   1   8  -5    0.90    0.19
  -1  -8   5    0.83    0.19
  -1  -8   5    1.07    0.22
   0   8  -5    8.16    0.50
   0   8  -5    8.13    0.58
   0  -8   5    9.06    0.57
   0  -8   5    8.55    0.48
  -1   8  -5    0.17    0.16
  -1   8  -5    0.19    0.11
   1  -8   5   -0.03    0.14
   1  -8   5    0.31    0.12
  -2   8  -5    1.87    0.26
  -2   8  -5    2.16    0.25
   2  -8   5    2.21    0.33
   2  -8   5    1.64    0.19
  -3   8  -5   -0.11    0.10
  -3   8  -5   -0.08    0.10
  -3   8  -5   -0.10    0.08
   3  -8   5   -0.01    0.07
   3  -8   5   -0.10    0.14
  -4   8  -5    0.29    0.13
  -4   8  -5    0.41    0.15
   4  -8   5    0.36    0.22
  -5   8  -5    0.88    0.21
  -5   8  -5    0.85    0.18
   5  -8   5    0.64    0.26
  -6   8  -5    0.89    0.22
   6  -8   5    0.74    0.28
   8   7  -5    0.16    0.32
   7   7  -5   -0.05    0.20
  -7  -7   5    0.01    0.17
   6   7  -5    0.97    0.26
  -6  -7   5    0.46    0.21
   5   7  -5    0.45    0.20
   5   7  -5    0.41    0.17
  -5  -7   5    0.15    0.15
   4   7  -5    8.73    0.63
  -4  -7   5    8.40    0.55
   3   7  -5   59.97    2.56
  -3  -7   5   60.04    2.53
  -3  -7   5   58.81    2.54
   2   7  -5    1.43    0.23
  -2  -7   5    1.35    0.22
  -2  -7   5    1.26    0.21
   1   7  -5    2.23    0.26
  -1  -7   5    2.08    0.27
  -1  -7   5    1.79    0.23
   0   7  -5    3.10    0.30
   0  -7   5    3.47    0.27
   0  -7   5    3.98    0.34
  -1   7  -5    3.06    0.28
  -1   7  -5    2.84    0.33
   1  -7   5    2.76    0.28
   1  -7   5    2.79    0.25
   1  -7   5    2.51    0.31
  -2   7  -5    0.92    0.15
  -2   7  -5    0.82    0.16
  -2   7  -5    1.13    0.20
   2  -7   5    1.33    0.25
   2  -7   5    0.87    0.16
   2  -7   5    0.92    0.14
  -3   7  -5    2.18    0.22
  -3   7  -5    2.34    0.23
  -3   7  -5    1.93    0.17
   3  -7   5    1.81    0.29
   3  -7   5    1.96    0.22
   3  -7   5    1.97    0.18
  -4   7  -5    3.63    0.29
  -4   7  -5    3.70    0.27
   4  -7   5    3.74    0.44
   4  -7   5    3.48    0.28
   4  -7   5    3.64    0.20
  -5   7  -5    0.35    0.15
  -5   7  -5    0.34    0.12
   5  -7   5    0.13    0.19
   5  -7   5    0.29    0.12
  -6   7  -5    1.89    0.27
   6  -7   5    1.81    0.35
  -7   7  -5    0.23    0.19
   7  -7   5    0.31    0.24
   7   6  -5   -0.10    0.17
  -7  -6   5    0.03    0.17
   6   6  -5    0.09    0.09
   6   6  -5   -0.16    0.15
  -6  -6   5   -0.06    0.14
   5   6  -5    2.69    0.24
   4   6  -5    0.44    0.18
  -4  -6   5    0.34    0.15
   3   6  -5   24.05    1.16
   3   6  -5   25.73    1.20
  -3  -6   5   25.79    1.18
  -3  -6   5   25.95    1.15
   2   6  -5    9.47    0.54
   2   6  -5    8.50    0.54
  -2  -6   5    9.55    0.57
  -2  -6   5    9.76    0.52
   1   6  -5    0.21    0.12
  -1  -6   5    0.18    0.11
  -1  -6   5    0.05    0.10
  -1  -6   5    0.24    0.13
   0   6  -5    2.25    0.23
   0  -6   5    2.02    0.22
   0  -6   5    1.88    0.25
   0  -6   5    1.88    0.21
  -1   6  -5    4.02    0.28
   1  -6   5    3.91    0.26
   1  -6   5    3.83    0.28
   1  -6   5    4.48    0.35
  -2   6  -5    4.21    0.27
  -2   6  -5    4.91    0.29
  -2   6  -5    4.57    0.32
   2  -6   5    3.78    0.26
   2  -6   5    4.90    0.39
   2  -6   5    4.35    0.29
  -3   6  -5    9.47    0.46
  -3   6  -5    8.46    0.42
  -3   6  -5    9.11    0.46
   3  -6   5    8.70    0.42
   3  -6   5    8.54    0.56
   3  -6   5    8.72    0.47
  -4   6  -5    3.33    0.27
  -4   6  -5    3.67    0.26
   4  -6   5    3.99    0.27
   4  -6   5    4.49    0.40
   4  -6   5    3.99    0.22
  -5   6  -5    0.22    0.10
  -5   6  -5    0.18    0.12
   5  -6   5    0.11    0.09
   5  -6   5    0.11    0.17
  -6   6  -5    0.01    0.12
   6  -6   5    0.30    0.19
   6  -6   5    0.02    0.09
  -7   6  -5    0.55    0.20
   7  -6   5    0.86    0.29
   7  -6   5    0.44    0.13
   8   5  -5    1.37    0.33
  -8  -5   5    0.64    0.23
   7   5  -5   15.05    0.90
  -7  -5   5   14.00    0.80
   6   5  -5    3.67    0.44
  -6  -5   5    4.18    0.37
   5   5  -5    3.52    0.40
   5   5  -5    3.26    0.22
  -5  -5   5    2.90    0.33
   4   5  -5   10.27    0.61
   4   5  -5    9.76    0.50
  -4  -5   5    9.94    0.57
   3   5  -5    5.66    0.34
   3   5  -5    5.09    0.38
  -3  -5   5    5.27    0.32
  -3  -5   5    5.12    0.36
   2   5  -5    0.91    0.16
   2   5  -5    0.67    0.17
  -2  -5   5    0.90    0.15
  -2  -5   5    1.06    0.15
  -2  -5   5    0.88    0.15
   1   5  -5    1.57    0.22
   1   5  -5    1.74    0.21
  -1  -5   5    1.83    0.20
  -1  -5   5    1.59    0.19
  -1  -5   5    1.55    0.19
   0   5  -5   17.31    0.89
   0   5  -5   18.89    0.83
   0  -5   5   18.68    0.87
   0  -5   5   17.98    0.81
   0  -5   5   17.99    0.82
   0  -5   5   16.96    0.85
  -1   5  -5    3.44    0.24
  -1   5  -5    3.89    0.25
   1  -5   5    3.69    0.30
   1  -5   5    3.64    0.25
   1  -5   5    3.50    0.26
   1  -5   5    3.75    0.23
  -2   5  -5   17.98    0.83
  -2   5  -5   19.08    0.84
   2  -5   5   19.09    0.90
   2  -5   5   19.48    0.86
   2  -5   5   19.13    0.95
  -3   5  -5   54.41    2.21
  -3   5  -5   56.36    2.24
  -3   5  -5   54.35    2.24
   3  -5   5   55.11    2.27
   3  -5   5   54.56    2.39
   3  -5   5   53.67    2.29
  -4   5  -5    1.35    0.16
  -4   5  -5    1.66    0.19
   4  -5   5    1.77    0.19
   4  -5   5    1.94    0.20
   4  -5   5    2.08    0.31
  -5   5  -5    0.04    0.10
  -5   5  -5    0.08    0.08
   5  -5   5    0.13    0.10
   5  -5   5   -0.05    0.08
   5  -5   5    0.24    0.17
   5  -5   5    0.09    0.06
  -6   5  -5    0.11    0.12
   6  -5   5    0.17    0.06
   6  -5   5    0.06    0.08
   6  -5   5    0.22    0.18
  -7   5  -5    0.01    0.15
   7  -5   5    0.02    0.19
   7  -5   5    0.02    0.09
  -8   5  -5    0.18    0.16
   8  -5   5   -0.16    0.22
   9   4  -5    0.10    0.23
   8   4  -5    0.76    0.28
  -8  -4   5    0.53    0.22
   7   4  -5    3.48    0.45
  -7  -4   5    2.48    0.32
   6   4  -5    1.22    0.28
  -6  -4   5    1.28    0.23
   5   4  -5    5.60    0.44
  -5  -4   5    4.15    0.35
   4   4  -5    0.12    0.14
  -4  -4   5    0.07    0.11
   3   4  -5    4.35    0.35
   3   4  -5    4.33    0.27
  -3  -4   5    4.28    0.25
  -3  -4   5    5.11    0.32
   2   4  -5    8.06    0.44
   2   4  -5    7.72    0.42
   2   4  -5    8.79    0.44
  -2  -4   5    8.65    0.42
  -2  -4   5    8.64    0.44
  -2  -4   5    8.16    0.45
   1   4  -5   90.39    3.58
   1   4  -5   86.31    3.59
   1   4  -5   82.88    3.56
  -1  -4   5   89.21    3.55
  -1  -4   5   88.34    3.55
  -1  -4   5   89.89    3.57
   0   4  -5   20.12    0.92
   0   4  -5   20.99    0.91
   0   4  -5   19.11    0.91
   0   4  -5   20.12    0.97
   0  -4   5   21.51    0.95
   0  -4   5   18.65    0.92
   0  -4   5   21.81    0.91
   0  -4   5   21.76    0.90
  -1   4  -5    3.11    0.21
  -1   4  -5    3.23    0.23
  -1   4  -5    3.04    0.32
  -1   4  -5    3.42    0.22
   1  -4   5    3.16    0.22
   1  -4   5    3.04    0.25
   1  -4   5    3.54    0.23
  -2   4  -5    3.82    0.26
  -2   4  -5    3.47    0.22
  -2   4  -5    4.24    0.23
   2  -4   5    3.94    0.32
   2  -4   5    4.02    0.25
   2  -4   5    3.86    0.25
  -3   4  -5    6.91    0.41
  -3   4  -5    7.40    0.36
   3  -4   5    7.09    0.39
   3  -4   5    8.88    0.51
   3  -4   5    7.33    0.37
  -4   4  -5    0.26    0.11
  -4   4  -5    0.08    0.07
  -4   4  -5    0.09    0.08
   4  -4   5    0.17    0.10
   4  -4   5   -0.04    0.12
   4  -4   5    0.05    0.07
  -5   4  -5    3.07    0.25
   5  -4   5    3.03    0.20
   5  -4   5    4.24    0.44
   5  -4   5    3.49    0.24
   5  -4   5    3.01    0.21
  -6   4  -5    0.46    0.15
   6  -4   5    0.11    0.08
   6  -4   5    0.11    0.09
   6  -4   5    0.46    0.20
   7  -4   5   -0.14    0.07
   7  -4   5    0.04    0.17
  -8   4  -5   -0.05    0.14
   8  -4   5   -0.12    0.19
  -9  -3   5   -0.02    0.18
   8   3  -5    1.54    0.36
  -8  -3   5    1.09    0.24
  -8  -3   5    0.78    0.23
   7   3  -5    3.28    0.44
  -7  -3   5    3.13    0.33
   6   3  -5    0.82    0.24
  -6  -3   5   -0.06    0.11
  -6  -3   5    0.20    0.15
   5   3  -5    5.11    0.32
   5   3  -5    5.70    0.45
  -5  -3   5    5.65    0.36
  -5  -3   5    5.59    0.38
   4   3  -5    6.79    0.48
   4   3  -5    6.62    0.36
  -4  -3   5    7.08    0.41
   3   3  -5    8.91    0.45
   3   3  -5    8.53    0.41
   3   3  -5    9.25    0.53
  -3  -3   5    9.28    0.48
   2   3  -5    0.75    0.12
   2   3  -5    0.86    0.14
   2   3  -5    0.76    0.11
   2   3  -5    0.65    0.13
   2   3  -5    0.85    0.15
  -2  -3   5    0.63    0.09
  -2  -3   5    0.76    0.12
  -2  -3   5    0.81    0.11
   1   3  -5   48.43    2.07
   1   3  -5   50.56    2.09
   1   3  -5   51.28    2.05
   1   3  -5   49.62    2.09
   1   3  -5   51.15    2.10
  -1  -3   5   50.49    2.06
  -1  -3   5   50.67    2.07
  -1  -3   5   50.73    2.07
   0   3  -5    0.44    0.10
   0   3  -5    0.65    0.11
   0   3  -5    0.22    0.11
   0   3  -5    0.50    0.10
   0  -3   5    0.48    0.09
   0  -3   5    0.40    0.10
  -1   3  -5  172.86    6.83
  -1   3  -5  167.74    6.89
  -1   3  -5  170.23    6.80
   1  -3   5  167.11    6.80
   1  -3   5  177.76    6.88
  -2   3  -5  203.97    8.03
  -2   3  -5  196.80    8.08
  -2   3  -5  199.26    8.17
   2  -3   5  211.07    8.15
  -3   3  -5    4.00    0.20
  -3   3  -5    3.35    0.25
  -3   3  -5    3.75    0.20
  -3   3  -5    3.81    0.22
   3  -3   5    3.91    0.31
   3  -3   5    4.02    0.21
   3  -3   5    4.07    0.25
  -4   3  -5   25.37    1.08
  -4   3  -5   23.18    1.11
   4  -3   5   24.85    1.04
   4  -3   5   26.10    1.22
   4  -3   5   25.63    1.09
  -5   3  -5   27.16    1.28
  -5   3  -5   29.76    1.26
   5  -3   5   29.07    1.40
   5  -3   5   28.23    1.22
   5  -3   5   30.87    1.26
   5  -3   5   28.76    1.20
  -6   3  -5    1.35    0.20
  -6   3  -5    1.04    0.19
   6  -3   5    1.29    0.17
   6  -3   5    1.61    0.28
   6  -3   5    1.34    0.14
  -7   3  -5    1.27    0.21
   7  -3   5    1.63    0.18
   7  -3   5    1.95    0.33
   7  -3   5    1.77    0.19
   7  -3   5    1.80    0.17
  -8   3  -5    0.53    0.19
   8  -3   5    0.72    0.26
   8  -3   5    0.86    0.14
  -9   3  -5    2.89    0.34
   9  -3   5    2.78    0.44
   9   2  -5   -0.19    0.20
  -9  -2   5   -0.07    0.16
  -9  -2   5   -0.20    0.16
   8   2  -5    0.42    0.24
  -8  -2   5    0.24    0.16
  -8  -2   5    0.11    0.15
   7   2  -5   -0.04    0.07
  -7  -2   5    0.20    0.14
  -7  -2   5    0.30    0.16
   6   2  -5    2.11    0.17
  -6  -2   5    2.06    0.26
  -6  -2   5    1.63    0.24
   5   2  -5    0.91    0.13
  -5  -2   5    0.99    0.18
  -5  -2   5    1.28    0.20
   4   2  -5   14.35    0.66
  -4  -2   5   14.64    0.70
  -4  -2   5   14.71    0.70
   3   2  -5    1.22    0.17
   3   2  -5    1.25    0.15
   3   2  -5    1.65    0.15
  -3  -2   5    1.82    0.18
  -3  -2   5    1.12    0.16
  -3  -2   5    1.56    0.13
   2   2  -5    1.70    0.14
   2   2  -5    1.72    0.15
   2   2  -5    1.40    0.12
  -2  -2   5    1.59    0.10
  -2  -2   5    1.73    0.13
  -2  -2   5    1.83    0.18
   1   2  -5   12.96    0.60
   1   2  -5   12.98    0.59
   1   2  -5   13.51    0.58
   1   2  -5   11.33    0.62
   1   2  -5   13.08    0.62
  -1  -2   5   13.56    0.59
  -1  -2   5   13.60    0.59
   0   2  -5   70.31    2.88
   0   2  -5   70.40    2.88
   0   2  -5   73.30    2.89
   0   2  -5   68.83    2.91
   0  -2   5   74.11    2.90
   0  -2   5   70.10    2.87
  -1   2  -5   10.36    0.48
  -1   2  -5   10.19    0.45
  -1   2  -5   10.46    0.50
  -1   2  -5    9.86    0.54
   1  -2   5   10.07    0.53
   1  -2   5   10.29    0.49
  -2   2  -5    7.89    0.37
  -2   2  -5    7.62    0.41
  -2   2  -5    7.86    0.47
  -2   2  -5    7.63    0.35
   2  -2   5    7.31    0.35
   2  -2   5    7.49    0.45
   2  -2   5    8.09    0.40
   2  -2   5    7.84    0.36
  -3   2  -5    0.91    0.14
  -3   2  -5    0.96    0.07
  -3   2  -5    0.99    0.10
  -3   2  -5    1.00    0.11
  -3   2  -5    1.16    0.20
   3  -2   5    1.29    0.15
   3  -2   5    0.85    0.08
   3  -2   5    1.16    0.20
   3  -2   5    0.90    0.08
  -4   2  -5    4.83    0.27
   4  -2   5    4.96    0.30
   4  -2   5    4.66    0.26
   4  -2   5    4.72    0.38
   4  -2   5    4.78    0.23
  -5   2  -5    2.44    0.21
  -5   2  -5    2.72    0.23
   5  -2   5    2.22    0.22
   5  -2   5    2.86    0.35
   5  -2   5    2.55    0.15
   5  -2   5    2.40    0.19
  -6   2  -5    4.02    0.31
  -6   2  -5    4.36    0.30
   6  -2   5    4.10    0.28
   6  -2   5    4.36    0.45
   6  -2   5    4.26    0.23
   6  -2   5    4.29    0.29
  -7   2  -5   31.53    1.41
   7  -2   5   32.96    1.55
   7  -2   5   30.44    1.31
   7  -2   5   31.90    1.37
   8  -2   5    0.50    0.13
   8  -2   5    0.15    0.18
   8  -2   5    0.48    0.13
  -9   2  -5    5.97    0.45
   9  -2   5    6.69    0.58
   9   1  -5    1.08    0.32
  -9  -1   5    0.77    0.22
  -9  -1   5    0.74    0.21
  -8  -1   5    0.00    0.13
  -8  -1   5   -0.13    0.14
  -7  -1   5   -0.24    0.10
  -7  -1   5    0.06    0.13
   6   1  -5    0.15    0.07
  -6  -1   5    0.31    0.13
  -6  -1   5    0.49    0.15
   5   1  -5    3.56    0.21
  -5  -1   5    3.51    0.27
  -5  -1   5    4.08    0.30
   4   1  -5    4.75    0.26
   4   1  -5    4.91    0.37
  -4  -1   5    4.99    0.31
  -4  -1   5    5.19    0.32
   3   1  -5    7.80    0.43
   3   1  -5    7.36    0.37
   3   1  -5    7.37    0.40
  -3  -1   5    8.43    0.37
  -3  -1   5    7.76    0.41
  -3  -1   5    8.28    0.41
   2   1  -5    0.64    0.10
   2   1  -5    0.75    0.13
   2   1  -5    0.78    0.11
  -2  -1   5    0.66    0.09
  -2  -1   5    0.78    0.11
  -2  -1   5    0.72    0.05
   1   1  -5    0.56    0.11
   1   1  -5    0.51    0.09
   1   1  -5    0.33    0.07
  -1  -1   5    0.47    0.07
  -1  -1   5    0.57    0.09
  -1  -1   5    0.31    0.09
  -1  -1   5    0.48    0.09
   0   1  -5    0.36    0.08
   0   1  -5    0.49    0.06
   0   1  -5    0.42    0.09
   0   1  -5    0.33    0.09
   0  -1   5    0.45    0.08
   0  -1   5    0.39    0.09
   0  -1   5    0.24    0.09
  -1   1  -5   11.53    0.53
  -1   1  -5   10.93    0.58
  -1   1  -5   11.78    0.55
  -1   1  -5   10.70    0.50
   1  -1   5   12.39    0.54
   1  -1   5   11.37    0.53
   1  -1   5   12.80    0.60
  -2   1  -5   55.57    2.15
  -2   1  -5   55.10    2.12
  -2   1  -5   52.69    2.18
  -2   1  -5   52.58    2.21
  -2   1  -5   51.65    2.28
   2  -1   5   52.86    2.21
   2  -1   5   53.40    2.18
   2  -1   5   56.24    2.29
  -3   1  -5   21.28    0.87
  -3   1  -5   20.14    0.93
  -3   1  -5   21.36    0.89
   3  -1   5   20.22    0.92
   3  -1   5   21.38    1.01
   3  -1   5   20.80    0.88
  -4   1  -5    0.26    0.07
  -4   1  -5    0.09    0.09
  -4   1  -5    0.09    0.12
   4  -1   5    0.09    0.06
   4  -1   5    0.15    0.05
   4  -1   5    0.19    0.13
   4  -1   5   -0.04    0.06
   4  -1   5    0.15    0.03
  -5   1  -5    5.83    0.34
  -5   1  -5    6.36    0.37
   5  -1   5    5.77    0.33
   5  -1   5    6.34    0.46
   5  -1   5    6.25    0.29
   5  -1   5    6.28    0.36
   5  -1   5    5.87    0.27
  -6   1  -5    5.28    0.33
  -6   1  -5    5.07    0.35
   6  -1   5    5.95    0.46
   6  -1   5    5.03    0.25
   6  -1   5    5.67    0.34
   6  -1   5    4.71    0.28
  -7   1  -5    0.00    0.10
   7  -1   5   -0.04    0.09
   7  -1   5   -0.03    0.14
   7  -1   5    0.14    0.11
   7  -1   5    0.08    0.06
  -8   1  -5   17.55    0.88
   8  -1   5   18.64    1.03
   8  -1   5   17.67    0.83
   8  -1   5   18.28    0.85
  -9   1  -5    3.28    0.35
   9  -1   5    3.85    0.48
   9  -1   5    3.65    0.28
   9  -1   5    3.99    0.44
  -9   0   5    0.95    0.24
  -8   0   5    0.30    0.15
  -8   0   5    0.89    0.22
  -7   0   5    1.68    0.25
  -7   0   5    1.88    0.23
  -6   0   5    4.57    0.32
  -6   0   5    4.98    0.36
   5   0  -5    2.93    0.15
  -5   0   5    2.95    0.28
   4   0  -5    0.11    0.09
  -4   0   5    0.16    0.10
  -4   0   5    0.09    0.09
   3   0  -5    1.79    0.23
   3   0  -5    1.72    0.13
   3   0  -5    1.93    0.18
  -3   0   5    2.19    0.18
  -3   0   5    2.11    0.17
  -3   0   5    1.89    0.12
   2   0  -5    7.40    0.37
   2   0  -5    7.59    0.36
   2   0  -5    7.54    0.41
  -2   0   5    7.80    0.41
  -2   0   5    8.03    0.35
  -2   0   5    7.65    0.33
  -2   0   5    7.73    0.38
   1   0  -5   36.85    1.56
   1   0  -5   37.36    1.53
   1   0  -5   38.13    1.52
  -1   0   5   37.99    1.56
  -1   0   5   37.01    1.52
  -1   0   5   36.32    1.52
   0   0  -5   48.20    2.01
   0   0  -5   50.16    1.96
   0   0  -5   48.90    2.02
   0   0   5   48.51    2.00
   0   0   5   49.05    2.02
   0   0   5   49.97    1.96
  -1   0  -5  201.74   10.21
  -1   0  -5  202.49    9.63
   1   0   5  197.74    9.72
   1   0   5  211.71   10.05
  -2   0  -5   40.67    1.58
  -2   0  -5   41.02    1.56
  -2   0  -5   39.59    1.66
  -2   0  -5   39.90    1.65
   2   0   5   38.41    1.64
   2   0   5   39.85    1.66
   2   0   5   37.48    1.72
  -3   0  -5   10.95    0.48
  -3   0  -5   10.37    0.54
  -3   0  -5   11.26    0.53
   3   0   5   10.92    0.47
   3   0   5   11.45    0.55
   3   0   5   11.84    0.63
   3   0   5   11.26    0.52
  -4   0  -5   56.19    2.33
  -4   0  -5   57.32    2.30
  -4   0  -5   54.58    2.36
   4   0   5   58.16    2.25
   4   0   5   56.70    2.24
   4   0   5   57.12    2.36
   4   0   5   57.10    2.28
   4   0   5   57.22    2.46
   4   0   5   56.10    2.35
   4   0   5   56.93    2.32
  -5   0  -5    0.39    0.13
  -5   0  -5    0.71    0.11
   5   0   5    0.63    0.19
   5   0   5    0.62    0.11
   5   0   5    0.42    0.12
   5   0   5    0.57    0.07
   5   0   5    0.49    0.09
   5   0   5    0.56    0.07
   5   0   5    0.54    0.11
  -6   0  -5    0.01    0.08
   6   0   5   -0.02    0.05
   6   0   5   -0.03    0.07
   6   0   5   -0.03    0.06
   6   0   5   -0.04    0.13
  -7   0  -5    3.19    0.25
   7   0   5    2.87    0.19
   7   0   5    3.28    0.23
   7   0   5    3.37    0.28
   7   0   5    2.68    0.22
   7   0   5    3.70    0.44
  -8   0  -5    1.18    0.21
   8   0   5    1.01    0.14
   8   0   5    1.13    0.17
   8   0   5    0.72    0.12
   8   0   5    1.19    0.30
   8   0   5    1.12    0.19
  -9   0  -5    0.05    0.15
   9   0   5    0.22    0.20
   9   0   5    0.11    0.13
  10   0   5    0.45    0.27
  -8   1   5    3.29    0.37
  -8   1   5    3.37    0.28
  -7   1   5    3.22    0.34
  -7   1   5    2.66    0.26
  -6   1   5    8.44    0.51
   5  -1  -5    0.13    0.12
   5  -1  -5    0.34    0.07
  -5   1   5    0.19    0.12
  -5   1   5    0.30    0.10
   4  -1  -5    7.81    0.46
  -4   1   5    8.72    0.46
  -4   1   5    8.39    0.42
   3  -1  -5   30.05    1.29
   3  -1  -5   31.09    1.33
   3  -1  -5   29.15    1.31
   3  -1  -5   31.57    1.24
  -3   1   5   31.01    1.31
  -3   1   5   29.83    1.32
  -3   1   5   31.35    1.28
  -3   1   5   30.59    1.23
   2  -1  -5   10.41    0.48
   2  -1  -5    9.87    0.52
   2  -1  -5   10.74    0.50
  -2   1   5    9.57    0.47
  -2   1   5   11.11    0.52
  -2   1   5   10.56    0.45
  -2   1   5   10.59    0.49
   1  -1  -5   51.40    2.12
   1  -1  -5   50.27    2.09
   1  -1  -5   51.63    2.07
   1  -1  -5   52.51    2.09
  -1   1   5   51.45    2.12
  -1   1   5   51.52    2.08
  -1   1   5   50.43    2.08
  -1   1   5   51.64    2.07
   0  -1  -5   68.15    2.79
   0  -1  -5   69.18    2.74
   0  -1  -5   67.97    2.77
   0   1   5   68.42    2.77
   0   1   5   69.15    2.73
   0   1   5   68.25    2.79
  -1  -1  -5   10.57    0.51
  -1  -1  -5    9.87    0.45
  -1  -1  -5   10.22    0.50
   1   1   5   10.35    0.50
   1   1   5   11.03    0.51
   1   1   5   10.72    0.45
   1   1   5   10.58    0.42
  -2  -1  -5    3.25    0.16
  -2  -1  -5    3.46    0.24
  -2  -1  -5    3.44    0.23
   2   1   5    3.49    0.24
   2   1   5    3.42    0.15
   2   1   5    3.37    0.16
   2   1   5    3.22    0.22
  -3  -1  -5    0.53    0.07
  -3  -1  -5    0.57    0.12
  -3  -1  -5    0.57    0.07
  -3  -1  -5    0.59    0.12
   3   1   5    0.67    0.14
   3   1   5    0.80    0.11
   3   1   5    0.66    0.06
   3   1   5    0.63    0.12
  -4  -1  -5  185.36    7.51
   4   1   5  192.76    7.52
   4   1   5  189.88    7.43
   4   1   5  183.17    7.61
   4   1   5  187.60    7.48
  -5  -1  -5    5.87    0.32
   5   1   5    5.82    0.29
   5   1   5    6.50    0.39
   5   1   5    5.92    0.36
   5   1   5    5.62    0.45
   5   1   5    5.64    0.31
  -6  -1  -5    0.17    0.10
   6   1   5    0.14    0.16
   6   1   5   -0.02    0.07
   6   1   5    0.06    0.10
   6   1   5    0.09    0.10
  -7  -1  -5    0.83    0.16
   7   1   5    0.35    0.09
   7   1   5    0.52    0.21
   7   1   5    0.41    0.15
   7   1   5    0.42    0.14
   7   1   5    0.39    0.11
  -8  -1  -5    1.60    0.23
   8   1   5    2.23    0.25
   8   1   5    2.07    0.18
   8   1   5    1.98    0.35
   8   1   5    2.41    0.23
   8   1   5    2.73    0.29
  -9  -1  -5    3.05    0.33
   9   1   5    3.09    0.32
   9   1   5    3.14    0.28
   9   1   5    3.17    0.27
   9   1   5    3.08    0.43
 -10  -1  -5    0.07    0.17
  10   1   5    0.17    0.24
  -8   2   5    0.09    0.11
  -8   2   5    0.19    0.15
   7  -2  -5   -0.01    0.09
  -7   2   5   -0.03    0.13
  -7   2   5    0.27    0.11
   6  -2  -5    0.57    0.12
  -6   2   5    0.72    0.16
  -6   2   5    1.06    0.23
  -6   2   5    0.71    0.13
   5  -2  -5    4.99    0.34
   5  -2  -5    4.61    0.28
  -5   2   5    3.98    0.33
  -5   2   5    4.98    0.28
  -5   2   5    4.71    0.31
   4  -2  -5    6.24    0.33
   4  -2  -5    5.86    0.37
  -4   2   5    5.78    0.36
  -4   2   5    5.69    0.31
  -4   2   5    5.97    0.35
  -4   2   5    5.65    0.33
   3  -2  -5    1.74    0.19
   3  -2  -5    1.81    0.20
   3  -2  -5    1.87    0.16
  -3   2   5    1.36    0.17
  -3   2   5    1.73    0.09
  -3   2   5    1.91    0.14
  -3   2   5    1.75    0.17
   2  -2  -5   11.84    0.59
   2  -2  -5   12.11    0.56
  -2   2   5   11.55    0.57
  -2   2   5   11.90    0.55
  -2   2   5   12.07    0.52
  -2   2   5   12.07    0.55
   1  -2  -5   57.13    2.34
   1  -2  -5   57.08    2.30
  -1   2   5   56.21    2.29
  -1   2   5   57.54    2.31
  -1   2   5   56.07    2.29
  -1   2   5   54.93    2.30
  -1   2   5   57.65    2.34
   0  -2  -5  533.40   22.86
   0  -2  -5  466.07   23.38
   0   2   5  518.65   23.42
   0   2   5  507.46   23.06
  -1  -2  -5  101.80    4.10
   1   2   5  100.73    4.10
  -2  -2  -5    8.94    0.40
  -2  -2  -5    9.35    0.48
   2   2   5    8.44    0.47
   2   2   5    8.79    0.42
   2   2   5    8.91    0.39
   2   2   5    8.76    0.47
  -3  -2  -5    0.24    0.07
  -3  -2  -5    0.27    0.11
   3   2   5    0.27    0.06
   3   2   5    0.30    0.11
   3   2   5    0.36    0.12
   3   2   5    0.21    0.05
  -4  -2  -5   11.27    0.61
   4   2   5   11.91    0.52
   4   2   5   11.98    0.62
   4   2   5   12.31    0.62
   4   2   5   11.63    0.53
   4   2   5   11.61    0.57
  -5  -2  -5    0.93    0.12
   5   2   5    1.28    0.13
   5   2   5    1.13    0.19
   5   2   5    1.02    0.24
   5   2   5    1.09    0.13
   5   2   5    0.91    0.17
  -6  -2  -5    0.57    0.11
   6   2   5    0.53    0.22
   6   2   5    0.25    0.14
   6   2   5    0.43    0.10
   6   2   5    0.50    0.16
  -7  -2  -5    6.52    0.40
   7   2   5    6.75    0.46
   7   2   5    7.97    0.58
   7   2   5    7.25    0.39
   7   2   5    7.08    0.47
  -8  -2  -5    0.01    0.12
   8   2   5    0.16    0.17
   8   2   5   -0.05    0.12
   8   2   5    0.25    0.15
  -9  -2  -5   -0.30    0.12
   9   2   5   -0.14    0.11
   9   2   5    0.18    0.17
   9   2   5    0.01    0.15
  10   2   5    5.10    0.58
  10   2   5    6.66    0.47
   7  -3  -5    0.18    0.14
  -7   3   5    0.48    0.08
  -7   3   5    0.05    0.14
   6  -3  -5    0.85    0.16
  -6   3   5    1.03    0.20
  -6   3   5    1.10    0.22
  -6   3   5    1.23    0.12
   5  -3  -5    1.68    0.20
   5  -3  -5    1.46    0.21
  -5   3   5    1.50    0.14
  -5   3   5    1.51    0.22
  -5   3   5    1.25    0.21
   4  -3  -5   24.62    1.12
   4  -3  -5   24.00    1.09
  -4   3   5   24.02    1.11
  -4   3   5   23.58    1.11
  -4   3   5   24.95    1.10
  -4   3   5   25.98    1.03
   3  -3  -5   -0.04    0.09
  -3   3   5    0.14    0.09
  -3   3   5   -0.04    0.04
  -3   3   5    0.01    0.07
  -3   3   5    0.00    0.03
  -3   3   5    0.01    0.08
   2  -3  -5    0.16    0.09
   2  -3  -5    0.28    0.09
   2  -3  -5    0.32    0.11
  -2   3   5    0.23    0.08
  -2   3   5    0.24    0.09
  -2   3   5    0.27    0.07
  -2   3   5    0.21    0.09
  -2   3   5    0.11    0.09
   1  -3  -5   -0.05    0.05
   1  -3  -5    0.01    0.08
  -1   3   5   -0.01    0.06
  -1   3   5    0.06    0.07
  -1   3   5   -0.01    0.05
  -1   3   5    0.03    0.07
  -1   3   5   -0.04    0.06
   0  -3  -5   40.94    1.68
   0  -3  -5   40.46    1.74
   0   3   5   40.98    1.68
   0   3   5   41.53    1.72
   0   3   5   40.77    1.70
   0   3   5   39.51    1.73
  -1  -3  -5   22.85    1.04
  -1  -3  -5   22.89    0.96
   1   3   5   22.32    1.01
   1   3   5   21.91    1.01
   1   3   5   22.30    1.03
   1   3   5   23.34    0.96
   1   3   5   23.02    0.96
  -2  -3  -5    9.13    0.44
  -2  -3  -5    9.69    0.52
   2   3   5    8.87    0.49
   2   3   5    9.36    0.51
   2   3   5    9.10    0.43
   2   3   5    9.27    0.45
  -3  -3  -5   22.37    0.95
  -3  -3  -5   21.24    1.03
   3   3   5   22.59    1.04
   3   3   5   21.00    0.97
   3   3   5   22.52    0.94
   3   3   5   22.25    1.02
   3   3   5   22.42    0.93
  -4  -3  -5    1.53    0.16
  -4  -3  -5    1.12    0.20
   4   3   5    1.36    0.21
   4   3   5    1.38    0.14
   4   3   5    1.28    0.23
   4   3   5    1.54    0.14
   5   3   5    4.42    0.34
   5   3   5    4.67    0.27
   5   3   5    4.07    0.26
   5   3   5    4.93    0.37
   6   3   5    0.33    0.16
   6   3   5    0.19    0.10
   6   3   5    0.33    0.17
   6   3   5    0.18    0.18
   7   3   5    0.63    0.20
   7   3   5    0.36    0.12
   7   3   5    0.43    0.18
   7   3   5    0.59    0.23
   8   3   5    0.16    0.15
   8   3   5    0.31    0.13
   8   3   5    0.54    0.19
   8   3   5    0.53    0.26
   9   3   5    0.82    0.18
   9   3   5    0.63    0.22
   9   3   5    0.68    0.22
   9   3   5    0.45    0.28
  10   3   5    1.41    0.29
  10   3   5    1.71    0.30
  10   3   5    1.08    0.35
  -8   4   5   -0.18    0.15
   7  -4  -5    1.38    0.22
  -7   4   5    1.35    0.25
   6  -4  -5    4.97    0.37
  -6   4   5    4.90    0.39
   5  -4  -5   10.42    0.57
   5  -4  -5   10.09    0.57
  -5   4   5    9.58    0.57
  -5   4   5    9.99    0.52
   4  -4  -5   48.32    2.07
   4  -4  -5   45.39    1.99
  -4   4   5   49.29    1.97
  -4   4   5   38.26    2.06
  -4   4   5   50.68    2.00
   3  -4  -5    2.17    0.25
   3  -4  -5    2.40    0.25
  -3   4   5    2.65    0.25
  -3   4   5    2.15    0.13
  -3   4   5    2.19    0.23
  -3   4   5    2.19    0.25
  -3   4   5    2.02    0.14
  -3   4   5    1.89    0.15
   2  -4  -5    1.04    0.19
   2  -4  -5    1.21    0.18
  -2   4   5    1.25    0.17
  -2   4   5    1.05    0.16
  -2   4   5    1.02    0.13
  -2   4   5    1.22    0.18
  -2   4   5    1.14    0.15
   1  -4  -5   57.20    2.46
   1  -4  -5   56.77    2.45
   1  -4  -5   57.06    2.48
  -1   4   5   60.67    2.40
  -1   4   5   61.90    2.47
  -1   4   5   59.31    2.42
  -1   4   5   61.33    2.46
  -1   4   5   57.79    2.37
   0  -4  -5   18.28    0.90
   0  -4  -5   18.65    0.83
   0   4   5   18.77    0.83
   0   4   5   19.17    0.89
   0   4   5   17.78    0.86
   0   4   5   18.25    0.80
   0   4   5   19.24    0.86
  -1  -4  -5    0.19    0.12
   1   4   5    0.05    0.09
   1   4   5    0.09    0.10
   1   4   5   -0.08    0.07
   1   4   5    0.01    0.06
   1   4   5    0.22    0.08
  -2  -4  -5    7.73    0.47
  -2  -4  -5    6.96    0.38
   2   4   5    8.12    0.46
   2   4   5    7.77    0.38
   2   4   5    7.40    0.39
   2   4   5    6.78    0.43
   2   4   5    7.49    0.44
  -3  -4  -5   12.28    0.75
  -3  -4  -5   11.82    0.60
   3   4   5   14.08    0.68
   3   4   5   13.02    0.65
   3   4   5   12.85    0.59
   4   4   5   -0.06    0.11
   4   4   5    0.11    0.06
   4   4   5    0.28    0.14
   4   4   5    0.00    0.08
  -5  -4  -5    1.12    0.18
  -5  -4  -5    1.38    0.19
   5   4   5    1.45    0.16
   5   4   5    1.69    0.25
   5   4   5    1.26    0.17
   5   4   5    1.86    0.28
  -6  -4  -5    8.99    0.51
   6   4   5    8.63    0.59
   6   4   5    9.33    0.57
   7   4   5    0.37    0.13
   7   4   5    0.11    0.16
   7   4   5    0.01    0.14
   7   4   5    0.19    0.20
   8   4   5    5.36    0.58
   8   4   5    5.97    0.49
   8   4   5    4.60    0.35
   8   4   5    4.44    0.46
   9   4   5    2.76    0.37
   9   4   5    2.20    0.40
   9   4   5    2.59    0.29
   7  -5  -5   -0.11    0.14
  -7   5   5   -0.03    0.15
   6  -5  -5    0.17    0.16
  -6   5   5   -0.08    0.13
   5  -5  -5    0.48    0.17
   5  -5  -5    0.20    0.15
  -5   5   5    0.23    0.14
  -5   5   5    0.37    0.12
   4  -5  -5    6.63    0.46
   4  -5  -5    7.90    0.49
  -4   5   5    7.00    0.45
  -4   5   5    7.77    0.43
   3  -5  -5   17.93    0.87
   3  -5  -5   16.30    0.85
  -3   5   5   16.85    0.83
  -3   5   5   17.07    0.72
  -3   5   5   17.95    0.83
  -3   5   5   16.44    0.81
  -3   5   5   17.16    0.75
   2  -5  -5   25.96    1.24
   2  -5  -5   27.48    1.24
  -2   5   5   26.43    1.20
  -2   5   5   27.69    1.22
  -2   5   5   27.14    1.10
  -2   5   5   26.81    1.18
  -2   5   5   26.60    1.16
   1  -5  -5    0.36    0.14
   1  -5  -5    0.25    0.13
  -1   5   5    0.31    0.09
  -1   5   5    0.37    0.08
  -1   5   5    0.28    0.10
  -1   5   5    0.18    0.11
   0  -5  -5    6.79    0.44
   0   5   5    6.25    0.46
   0   5   5    6.82    0.38
   0   5   5    6.68    0.34
   1   5   5    0.25    0.11
   1   5   5    0.52    0.15
  -2  -5  -5   11.39    0.58
   2   5   5   11.32    0.57
   2   5   5   12.12    0.57
   2   5   5   12.05    0.66
  -3  -5  -5    0.04    0.08
   3   5   5    0.11    0.11
   3   5   5   -0.05    0.12
  -4  -5  -5    8.27    0.45
   4   5   5    7.87    0.43
   4   5   5    8.43    0.56
   4   5   5    8.20    0.52
   4   5   5    7.67    0.41
  -5  -5  -5    5.28    0.34
   5   5   5    4.15    0.45
   5   5   5    4.49    0.31
   5   5   5    4.81    0.40
  -6  -5  -5    0.27    0.14
   6   5   5    0.55    0.14
   6   5   5    0.49    0.23
   6   5   5   -0.05    0.14
  -7  -5  -5   -0.04    0.11
   7   5   5   -0.01    0.14
   7   5   5    0.12    0.17
   7   5   5   -0.07    0.11
   8   5   5    0.47    0.21
   8   5   5    0.30    0.23
   8   5   5    0.27    0.26
   8   5   5    0.56    0.17
   9   5   5    0.01    0.22
   9   5   5    0.11    0.25
   9   5   5   -0.09    0.14
   9   5   5    0.05    0.20
   7  -6  -5    0.50    0.23
  -7   6   5    0.61    0.21
   6  -6  -5    2.08    0.32
  -6   6   5    2.26    0.32
   5  -6  -5    7.14    0.52
  -5   6   5    7.52    0.50
   4  -6  -5    0.34    0.17
  -4   6   5    0.49    0.14
  -4   6   5    0.44    0.05
  -4   6   5    0.51    0.16
   3  -6  -5    8.10    0.51
  -3   6   5    7.54    0.45
  -3   6   5    7.35    0.39
  -3   6   5    7.30    0.46
  -3   6   5    7.28    0.45
  -3   6   5    7.12    0.35
   2  -6  -5   18.41    0.96
  -2   6   5   19.56    0.93
  -2   6   5   20.85    0.93
  -2   6   5   19.57    0.89
  -2   6   5   19.28    0.89
  -2   6   5   17.82    0.86
   1  -6  -5    2.25    0.29
  -1   6   5    2.11    0.16
  -1   6   5    1.47    0.20
  -1   6   5    2.57    0.28
   0  -6  -5   25.75    1.23
   0   6   5   26.93    1.23
   0   6   5   24.97    1.10
   0   6   5   25.89    1.15
   1   6   5    0.55    0.12
   1   6   5    0.43    0.12
   1   6   5    0.52    0.17
   2   6   5   17.83    0.98
   2   6   5   20.22    0.89
   3   6   5   26.37    1.31
   3   6   5   27.06    1.19
  -4  -6  -5    0.86    0.17
   4   6   5    0.60    0.14
   4   6   5    0.50    0.20
  -5  -6  -5   26.63    1.23
   5   6   5   26.12    1.31
   5   6   5   27.01    1.21
   5   6   5   28.15    1.38
   6   6   5    0.84    0.18
   6   6   5    0.82    0.25
   6   6   5    0.44    0.21
  -7  -6  -5    0.19    0.15
   7   6   5    0.13    0.21
   7   6   5    0.18    0.13
   7   6   5    0.01    0.16
   8   6   5   -0.06    0.22
   8   6   5   -0.06    0.16
   8   6   5   -0.04    0.13
   9   6   5    0.27    0.28
   9   6   5    0.16    0.24
   9   6   5    0.17    0.16
   9   6   5    0.25    0.27
   6  -7  -5    1.19    0.29
  -6   7   5    1.66    0.30
   5  -7  -5    0.51    0.23
  -5   7   5    0.80    0.21
  -5   7   5    0.58    0.15
   4  -7  -5    0.03    0.18
  -4   7   5   -0.20    0.11
  -4   7   5    0.01    0.06
  -4   7   5    0.18    0.14
  -4   7   5   -0.01    0.11
  -4   7   5    0.03    0.06
   3  -7  -5   -0.17    0.15
  -3   7   5   -0.09    0.12
  -3   7   5    0.06    0.12
  -3   7   5    0.06    0.12
  -3   7   5    0.08    0.10
   2  -7  -5    0.43    0.18
  -2   7   5    0.11    0.13
  -2   7   5    0.15    0.11
  -2   7   5    0.23    0.07
  -2   7   5   -0.01    0.12
  -2   7   5    0.19    0.10
   1  -7  -5    0.63    0.20
  -1   7   5    0.74    0.19
  -1   7   5    0.61    0.10
  -1   7   5    0.49    0.14
   0  -7  -5    3.62    0.38
   0   7   5    3.12    0.27
   0   7   5    3.03    0.35
   0   7   5    3.11    0.23
   1   7   5   28.61    1.26
   1   7   5   27.37    1.35
   2   7   5    0.76    0.15
   2   7   5    0.65    0.20
   3   7   5    5.42    0.47
   3   7   5    5.66    0.37
  -4  -7  -5    0.22    0.14
   4   7   5    0.08    0.11
   4   7   5    0.40    0.21
  -5  -7  -5    2.96    0.31
   5   7   5    2.80    0.42
   5   7   5    2.06    0.25
  -6  -7  -5    1.12    0.22
   6   7   5    0.63    0.27
   6   7   5    0.99    0.20
   6   7   5    1.04    0.27
  -7  -7  -5    5.66    0.44
   7   7   5    6.44    0.48
   7   7   5    7.00    0.56
   7   7   5    7.07    0.62
  -8  -7  -5    0.57    0.19
   8   7   5    0.05    0.15
   8   7   5    0.34    0.24
   8   7   5    0.16    0.28
   5  -8  -5    0.87    0.29
  -5   8   5    1.19    0.19
   4  -8  -5    0.43    0.23
  -4   8   5    0.17    0.16
  -4   8   5    0.12    0.13
  -4   8   5    0.32    0.11
  -4   8   5    0.42    0.17
   3  -8  -5    2.19    0.34
  -3   8   5    2.36    0.36
  -3   8   5    2.28    0.30
  -3   8   5    1.76    0.26
  -3   8   5    2.49    0.28
   2  -8  -5    0.29    0.19
  -2   8   5    0.29    0.15
  -2   8   5    0.54    0.15
  -2   8   5    0.34    0.16
   1  -8  -5    1.76    0.30
  -1   8   5    1.77    0.15
  -1   8   5    2.38    0.32
   0  -8  -5    0.42    0.20
   0   8   5    0.04    0.09
   0   8   5   -0.22    0.12
   0   8   5    0.09    0.12
   1   8   5   35.66    1.71
   1   8   5   36.59    1.60
   2   8   5   13.17    0.82
   2   8   5   14.59    0.73
   3   8   5    0.23    0.13
   3   8   5    0.29    0.20
  -4  -8  -5    0.13    0.12
   4   8   5    0.00    0.12
   4   8   5   -0.16    0.15
  -5  -8  -5    0.98    0.20
   5   8   5    1.18    0.25
   5   8   5    1.05    0.30
  -6  -8  -5    0.00    0.13
   6   8   5    0.00    0.18
   6   8   5   -0.10    0.21
   6   8   5    0.34    0.17
  -7  -8  -5    2.07    0.29
   7   8   5    1.05    0.28
   7   8   5    1.77    0.40
   7   8   5    1.34    0.24
   8   8   5    5.49    0.71
   8   8   5    6.81    0.49
   8   8   5    6.06    0.79
   4  -9  -5    0.41    0.28
  -4   9   5    0.59    0.26
  -4   9   5    0.24    0.16
   3  -9  -5    4.22    0.49
  -3   9   5    4.29    0.38
  -3   9   5    4.63    0.35
  -3   9   5    3.43    0.39
  -3   9   5    3.77    0.38
   2  -9  -5    0.14    0.21
  -2   9   5    0.46    0.17
  -2   9   5    0.55    0.17
  -2   9   5    0.40    0.18
   1  -9  -5    0.20    0.20
  -1   9   5    0.24    0.15
  -1   9   5   -0.17    0.12
  -1   9   5    0.06    0.08
   0   9   5    1.16    0.22
   0   9   5    1.37    0.27
   1   9   5    0.01    0.17
   1   9   5   -0.02    0.11
   2   9   5   -0.06    0.10
   2   9   5   -0.19    0.14
   3   9   5    4.37    0.52
   3   9   5    4.69    0.37
   4   9   5    1.12    0.22
   4   9   5    1.83    0.36
  -5  -9  -5    1.46    0.26
   5   9   5    1.88    0.38
   5   9   5    2.03    0.28
  -6  -9  -5    0.13    0.16
   6   9   5    0.36    0.24
   6   9   5   -0.06    0.14
   6   9   5    0.15    0.25
  -7  -9  -5   19.24    1.11
   7   9   5   20.20    1.02
  -3  10   5    2.20    0.33
  -3  10   5    2.22    0.30
  -3  10   5    2.38    0.32
  -3  10   5    2.31    0.32
   2 -10  -5    0.63    0.29
  -2  10   5    0.64    0.19
  -2  10   5    0.82    0.23
  -2  10   5    0.64    0.23
   1 -10  -5   -0.02    0.20
  -1  10   5   -0.13    0.16
  -1  10   5   -0.11    0.12
   0  10   5    4.66    0.39
   0  10   5    4.18    0.49
   1  10   5   -0.01    0.17
   1  10   5   -0.32    0.11
   2  10   5    0.90    0.21
   2  10   5    0.35    0.23
   3  10   5    1.21    0.24
   3  10   5    1.25    0.33
   4  10   5    0.41    0.27
   4  10   5    0.32    0.17
   5  10   5    1.74    0.29
   5  10   5    1.54    0.40
   6  10   5    1.12    0.26
   6  10   5    1.67    0.42
  -1  11   5    1.19    0.26
  -1  11   5    1.03    0.29
   0  11   5    3.56    0.40
   0  11   5    3.22    0.45
   1  11   5    0.62    0.27
   1  11   5    1.11    0.28
   2  11   5    4.04    0.41
   2  11   5    2.97    0.46
   3  11   5    0.16    0.21
   3  11   5    0.72    0.31
   4  11   5    1.52    0.39
   5  11   5    0.98    0.37
   5  11   5    0.46    0.21
   3  11  -6    1.03    0.39
  -3 -11   6    0.50    0.28
   2  11  -6    0.40    0.21
   2  11  -6    0.17    0.30
  -2 -11   6    0.40    0.28
  -2 -11   6    0.49    0.20
   1  11  -6    0.11    0.25
   1  11  -6    0.11    0.17
  -1 -11   6    0.06    0.17
  -1 -11   6    0.18    0.25
   0  11  -6    0.13    0.25
   0  11  -6    0.52    0.21
   0 -11   6    0.13    0.17
  -1  11  -6    1.55    0.34
  -1  11  -6    1.46    0.27
   1 -11   6    1.37    0.22
   1 -11   6    1.62    0.35
   5  10  -6    0.67    0.36
   5  10  -6    1.00    0.29
  -5 -10   6    0.59    0.24
   4  10  -6   -0.03    0.30
  -4 -10   6    0.03    0.18
   3  10  -6    0.44    0.29
   3  10  -6   -0.45    0.15
  -3 -10   6   -0.11    0.16
  -3 -10   6    0.05    0.17
   2  10  -6    1.35    0.37
   2  10  -6    1.26    0.26
  -2 -10   6    1.43    0.27
  -2 -10   6    1.03    0.27
   1  10  -6    2.24    0.31
   1  10  -6    2.35    0.41
  -1 -10   6    1.83    0.33
  -1 -10   6    2.86    0.32
   0  10  -6    0.22    0.23
   0  10  -6   -0.19    0.12
   0 -10   6   -0.03    0.18
   0 -10   6    0.09    0.15
  -1  10  -6   -0.01    0.14
  -1  10  -6   -0.11    0.18
   1 -10   6   -0.16    0.16
   1 -10   6    0.19    0.14
  -2  10  -6    0.44    0.17
  -2  10  -6    0.45    0.21
   2 -10   6    0.30    0.23
   2 -10   6    0.63    0.15
  -3  10  -6    2.64    0.32
   3 -10   6    2.33    0.41
   6   9  -6    1.13    0.40
   6   9  -6    1.26    0.31
  -6  -9   6    1.55    0.31
   5   9  -6    0.21    0.22
  -5  -9   6    0.04    0.18
   4   9  -6   -0.09    0.15
  -4  -9   6    0.32    0.19
   3   9  -6    2.57    0.35
  -3  -9   6    2.80    0.36
  -3  -9   6    1.96    0.30
   2   9  -6   10.26    0.64
  -2  -9   6   10.41    0.62
  -2  -9   6   10.29    0.66
   1   9  -6   -0.05    0.12
  -1  -9   6    0.07    0.13
  -1  -9   6    0.29    0.19
   0   9  -6    0.38    0.16
   0   9  -6    0.32    0.21
   0  -9   6    0.24    0.22
   0  -9   6    0.31    0.15
  -1   9  -6    0.59    0.22
  -1   9  -6    0.36    0.23
   1  -9   6   -0.04    0.15
   1  -9   6    0.12    0.12
  -2   9  -6    1.66    0.28
   2  -9   6    2.33    0.36
   2  -9   6    1.92    0.22
  -3   9  -6   -0.08    0.13
  -3   9  -6   -0.21    0.11
   3  -9   6    0.00    0.09
   3  -9   6    0.27    0.21
  -4   9  -6    0.19    0.16
  -4   9  -6    0.25    0.15
   4  -9   6    0.10    0.20
  -5   9  -6    0.04    0.17
  -5   9  -6    0.04    0.14
   5  -9   6   -0.02    0.21
   7   8  -6    0.64    0.27
  -7  -8   6   -0.01    0.18
   6   8  -6   -0.08    0.19
  -6  -8   6    0.63    0.24
   5   8  -6    1.45    0.30
  -5  -8   6    1.92    0.31
   4   8  -6    2.86    0.37
  -4  -8   6    2.56    0.34
   3   8  -6    0.79    0.21
  -3  -8   6    0.96    0.21
  -3  -8   6    0.72    0.20
   2   8  -6   11.07    0.72
  -2  -8   6   11.41    0.66
   1   8  -6    0.24    0.14
  -1  -8   6    0.37    0.17
  -1  -8   6    0.31    0.15
   0   8  -6    0.60    0.17
   0  -8   6    0.27    0.18
   0  -8   6    0.87    0.18
  -1   8  -6    0.57    0.16
  -1   8  -6    0.64    0.21
   1  -8   6    0.27    0.13
   1  -8   6    0.24    0.17
  -2   8  -6    0.10    0.16
  -2   8  -6    0.30    0.12
   2  -8   6    0.47    0.20
   2  -8   6    0.52    0.15
   2  -8   6    0.13    0.11
  -3   8  -6    0.12    0.11
  -3   8  -6    0.08    0.12
   3  -8   6   -0.11    0.08
   3  -8   6    0.23    0.15
   3  -8   6   -0.03    0.13
  -4   8  -6    0.35    0.14
  -4   8  -6   -0.13    0.10
   4  -8   6   -0.03    0.06
   4  -8   6   -0.06    0.16
  -5   8  -6   -0.13    0.10
  -5   8  -6   -0.02    0.13
   5  -8   6    0.12    0.21
  -6   8  -6    0.01    0.14
   6  -8   6    0.19    0.23
   7   7  -6    1.28    0.36
  -7  -7   6    1.68    0.50
   6   7  -6    2.43    0.38
  -6  -7   6    2.10    0.33
   5   7  -6    3.47    0.42
  -5  -7   6    2.28    0.32
   4   7  -6    0.17    0.16
  -4  -7   6    0.10    0.15
   3   7  -6   22.81    1.10
  -3  -7   6   22.02    1.07
  -3  -7   6   21.64    1.04
   2   7  -6    0.70    0.18
  -2  -7   6    0.99    0.20
  -2  -7   6    0.71    0.18
   1   7  -6    4.33    0.32
  -1  -7   6    3.48    0.29
  -1  -7   6    3.51    0.32
   0   7  -6    0.99    0.18
   0  -7   6    1.21    0.23
   0  -7   6    1.46    0.20
   0  -7   6    1.03    0.17
  -1   7  -6    1.76    0.21
   1  -7   6    1.14    0.18
   1  -7   6    0.78    0.17
   1  -7   6    1.10    0.24
  -2   7  -6    0.05    0.10
  -2   7  -6    0.15    0.11
  -2   7  -6   -0.09    0.11
   2  -7   6   -0.11    0.09
   2  -7   6   -0.01    0.14
  -3   7  -6    0.13    0.10
  -3   7  -6    0.01    0.08
  -3   7  -6   -0.04    0.09
   3  -7   6   -0.09    0.10
   3  -7   6   -0.06    0.08
   3  -7   6    0.31    0.17
  -4   7  -6    5.77    0.36
  -4   7  -6    5.80    0.39
   4  -7   6    6.73    0.53
   4  -7   6    5.85    0.31
   4  -7   6    5.90    0.39
  -5   7  -6    0.34    0.12
  -5   7  -6    0.25    0.14
   5  -7   6    0.27    0.13
   5  -7   6    0.19    0.16
  -6   7  -6    0.07    0.13
   6  -7   6   -0.01    0.19
   6  -7   6   -0.14    0.10
  -7   7  -6   -0.08    0.16
   7  -7   6   -0.02    0.21
   8   6  -6    1.26    0.35
  -8  -6   6    1.01    0.27
   7   6  -6    1.01    0.30
  -7  -6   6    1.91    0.31
   6   6  -6    1.64    0.32
  -6  -6   6    1.37    0.26
   5   6  -6    0.25    0.17
   5   6  -6    0.02    0.10
  -5  -6   6   -0.07    0.13
   4   6  -6    0.63    0.21
   4   6  -6    0.63    0.15
  -4  -6   6    0.69    0.18
   3   6  -6    5.87    0.40
   3   6  -6    5.29    0.42
  -3  -6   6    5.99    0.37
  -3  -6   6    5.72    0.40
   2   6  -6    5.86    0.39
   2   6  -6    4.37    0.48
  -2  -6   6    5.00    0.36
   1   6  -6    2.07    0.24
  -1  -6   6    1.87    0.23
  -1  -6   6    1.55    0.22
  -1  -6   6    1.92    0.23
   0   6  -6    8.91    0.48
   0  -6   6    8.48    0.47
   0  -6   6    8.06    0.50
   0  -6   6    7.76    0.44
  -1   6  -6    0.42    0.12
  -1   6  -6    0.39    0.13
   1  -6   6    0.35    0.10
   1  -6   6    0.29    0.11
   1  -6   6    0.46    0.16
  -2   6  -6    0.66    0.13
  -2   6  -6    0.56    0.14
   2  -6   6    0.59    0.14
   2  -6   6    0.73    0.20
   2  -6   6    0.56    0.12
  -3   6  -6    0.53    0.10
  -3   6  -6    0.82    0.14
   3  -6   6    0.73    0.11
   3  -6   6    1.02    0.16
  -4   6  -6    6.04    0.36
  -4   6  -6    5.71    0.33
   4  -6   6    5.03    0.29
   4  -6   6    5.69    0.36
   4  -6   6    6.30    0.49
  -5   6  -6    2.97    0.22
  -5   6  -6    3.39    0.27
   5  -6   6    2.91    0.25
   5  -6   6    2.61    0.18
   5  -6   6    2.54    0.17
   5  -6   6    2.72    0.38
  -6   6  -6    0.26    0.14
   6  -6   6    0.33    0.21
   6  -6   6    0.02    0.11
  -7   6  -6    2.01    0.31
   7  -6   6    3.14    0.45
   7  -6   6    2.40    0.24
   8   5  -6    0.67    0.33
  -8  -5   6    0.42    0.22
   7   5  -6    4.16    0.51
  -7  -5   6    3.38    0.40
   6   5  -6    1.27    0.30
  -6  -5   6    1.36    0.27
   5   5  -6    0.84    0.23
   5   5  -6    0.61    0.09
  -5  -5   6    0.38    0.17
   4   5  -6    1.43    0.18
   4   5  -6    1.50    0.27
  -4  -5   6    1.46    0.24
   3   5  -6    0.36    0.12
   3   5  -6    0.30    0.13
  -3  -5   6    0.30    0.14
  -3  -5   6   -0.01    0.09
   2   5  -6    0.32    0.14
   2   5  -6    0.26    0.12
  -2  -5   6    0.50    0.13
  -2  -5   6    0.57    0.15
  -2  -5   6    0.52    0.12
   1   5  -6    0.10    0.12
   1   5  -6    0.18    0.11
  -1  -5   6    0.04    0.09
  -1  -5   6    0.28    0.11
  -1  -5   6    0.37    0.12
   0   5  -6   12.21    0.60
   0   5  -6   12.40    0.61
   0  -5   6   10.45    0.61
   0  -5   6   12.79    0.60
   0  -5   6   12.81    0.70
  -1   5  -6    6.02    0.33
  -1   5  -6    5.76    0.35
   1  -5   6    5.37    0.36
   1  -5   6    5.97    0.33
   1  -5   6    5.74    0.35
   1  -5   6    5.80    0.40
  -2   5  -6   19.89    0.89
  -2   5  -6   20.17    0.89
   2  -5   6   19.49    1.00
   2  -5   6   21.46    0.92
   2  -5   6   19.79    0.95
  -3   5  -6   10.87    0.50
  -3   5  -6   10.29    0.49
   3  -5   6   10.14    0.53
   3  -5   6   10.37    0.54
   3  -5   6   11.79    0.66
  -4   5  -6    0.15    0.08
  -4   5  -6    0.17    0.10
   4  -5   6   -0.11    0.13
   4  -5   6    0.06    0.09
   4  -5   6    0.12    0.10
  -5   5  -6    1.72    0.21
  -5   5  -6    1.83    0.16
   5  -5   6    1.50    0.29
   5  -5   6    1.65    0.19
   5  -5   6    1.72    0.15
  -6   5  -6    1.20    0.19
   6  -5   6    1.22    0.28
   6  -5   6    1.28    0.18
  -7   5  -6    5.86    0.43
   7  -5   6    5.45    0.34
   7  -5   6    5.15    0.56
  -8   5  -6    0.30    0.18
   8  -5   6    0.44    0.25
   8   4  -6    0.07    0.22
  -8  -4   6    0.30    0.20
   7   4  -6    1.91    0.36
  -7  -4   6    2.14    0.31
   6   4  -6   16.88    0.97
   5   4  -6    0.28    0.18
  -5  -4   6   -0.06    0.11
   4   4  -6    0.25    0.07
   4   4  -6    0.13    0.16
  -4  -4   6    0.42    0.13
   3   4  -6    0.41    0.11
   3   4  -6    0.35    0.16
  -3  -4   6    0.59    0.10
  -3  -4   6    0.69    0.13
  -3  -4   6    0.86    0.17
   2   4  -6    6.10    0.40
   2   4  -6    5.72    0.36
  -2  -4   6    5.82    0.34
  -2  -4   6    6.62    0.34
  -2  -4   6    6.56    0.37
   1   4  -6    4.16    0.29
   1   4  -6    4.07    0.30
   1   4  -6    4.44    0.31
  -1  -4   6    4.28    0.27
  -1  -4   6    4.62    0.28
   0   4  -6   13.02    0.72
   0   4  -6   13.60    0.66
   0   4  -6   13.84    0.67
   0  -4   6   15.43    0.72
   0  -4   6   14.82    0.70
  -1   4  -6    6.91    0.37
  -1   4  -6    7.04    0.35
  -1   4  -6    6.06    0.44
   1  -4   6    6.20    0.37
   1  -4   6    6.57    0.40
   1  -4   6    6.56    0.42
  -2   4  -6    1.91    0.15
  -2   4  -6    2.05    0.17
   2  -4   6    1.76    0.19
   2  -4   6    2.25    0.18
   2  -4   6    1.98    0.26
  -3   4  -6   51.43    2.09
  -3   4  -6   51.07    2.10
   3  -4   6   52.53    2.16
   3  -4   6   54.37    2.28
   3  -4   6   49.92    2.12
  -4   4  -6    0.57    0.12
  -4   4  -6    0.46    0.09
   4  -4   6    0.34    0.17
   4  -4   6    0.62    0.12
   4  -4   6    0.40    0.10
  -5   4  -6    4.56    0.29
   5  -4   6    3.84    0.25
   5  -4   6    4.45    0.29
   5  -4   6    3.70    0.43
   5  -4   6    4.29    0.25
  -6   4  -6    1.83    0.23
   6  -4   6    1.28    0.17
   6  -4   6    1.28    0.15
   6  -4   6    1.06    0.27
  -7   4  -6    0.66    0.17
   7  -4   6    0.72    0.25
   7  -4   6    0.54    0.14
  -8   4  -6   -0.05    0.15
   8  -4   6    0.25    0.23
   8  -4   6    0.11    0.10
   8   3  -6   -0.07    0.21
  -8  -3   6   -0.20    0.13
  -8  -3   6    0.08    0.16
   7   3  -6    0.46    0.22
  -7  -3   6    0.39    0.17
  -7  -3   6    0.60    0.19
   6   3  -6    0.43    0.21
  -6  -3   6    0.49    0.18
  -6  -3   6    0.36    0.16
   5   3  -6    8.68    0.60
  -5  -3   6    8.05    0.50
  -5  -3   6    8.79    0.49
   4   3  -6    0.66    0.12
   4   3  -6    0.53    0.19
  -4  -3   6    0.81    0.17
   3   3  -6   13.10    0.63
   3   3  -6   12.87    0.58
   3   3  -6   12.77    0.71
  -3  -3   6   13.83    0.62
  -3  -3   6   13.27    0.65
  -3  -3   6   13.23    0.56
   2   3  -6   12.44    0.60
   2   3  -6   12.84    0.60
   2   3  -6   12.49    0.66
   2   3  -6   12.53    0.60
  -2  -3   6   12.99    0.57
  -2  -3   6   12.94    0.60
   1   3  -6    5.02    0.28
   1   3  -6    5.27    0.32
   1   3  -6    4.77    0.32
   1   3  -6    5.11    0.30
   1   3  -6    5.31    0.33
  -1  -3   6    5.12    0.29
  -1  -3   6    5.17    0.30
   0   3  -6   11.43    0.56
   0   3  -6   10.74    0.59
   0   3  -6   11.05    0.54
   0   3  -6   11.19    0.56
   0  -3   6   11.98    0.58
   0  -3   6   11.67    0.54
  -1   3  -6   51.51    2.10
  -1   3  -6   50.59    2.15
  -1   3  -6   51.40    2.13
   1  -3   6   50.74    2.13
   1  -3   6   54.13    2.20
  -2   3  -6    2.03    0.27
  -2   3  -6    2.09    0.14
  -2   3  -6    1.97    0.16
  -2   3  -6    2.29    0.22
   2  -3   6    2.14    0.18
   2  -3   6    2.36    0.27
   2  -3   6    1.88    0.15
  -3   3  -6    1.70    0.11
  -3   3  -6    1.69    0.13
  -3   3  -6    1.43    0.19
   3  -3   6    1.96    0.19
   3  -3   6    1.39    0.23
   3  -3   6    1.54    0.13
  -4   3  -6    1.07    0.14
  -4   3  -6    0.91    0.08
   4  -3   6    1.09    0.22
   4  -3   6    1.10    0.11
  -5   3  -6    0.96    0.15
   5  -3   6    1.08    0.13
   5  -3   6    1.06    0.16
   5  -3   6    0.86    0.10
   5  -3   6    0.51    0.20
  -6   3  -6    0.35    0.13
   6  -3   6    0.80    0.24
   6  -3   6    0.35    0.08
   6  -3   6    0.36    0.12
   6  -3   6    0.39    0.11
  -7   3  -6    0.15    0.13
   7  -3   6    0.03    0.10
   7  -3   6    0.07    0.07
   7  -3   6    0.38    0.20
  -8   3  -6    0.66    0.19
   8  -3   6    1.12    0.30
   8  -3   6    1.03    0.16
  -9   3  -6   10.07    0.63
   9  -3   6    9.86    0.75
   8   2  -6    1.73    0.38
  -8  -2   6    1.80    0.29
  -8  -2   6    1.73    0.27
  -7  -2   6    1.47    0.25
  -7  -2   6    1.53    0.25
   6   2  -6    7.49    0.43
  -6  -2   6    7.44    0.47
  -6  -2   6    8.00    0.48
   5   2  -6   19.01    0.86
  -5  -2   6   19.18    0.92
  -5  -2   6   19.65    0.92
   4   2  -6    0.06    0.07
  -4  -2   6    0.18    0.11
  -4  -2   6    0.11    0.09
   3   2  -6    0.36    0.10
   3   2  -6    0.25    0.08
  -3  -2   6    0.29    0.10
  -3  -2   6    0.46    0.09
  -3  -2   6    0.49    0.12
   2   2  -6   80.92    3.29
   2   2  -6   79.84    3.33
   2   2  -6   80.45    3.28
  -2  -2   6   80.97    3.27
  -2  -2   6   84.11    3.30
   1   2  -6   27.89    1.21
   1   2  -6   29.13    1.24
   1   2  -6   28.86    1.19
   1   2  -6   27.41    1.22
  -1  -2   6   28.89    1.20
  -1  -2   6   28.28    1.20
   0   2  -6    5.04    0.30
   0   2  -6    5.01    0.33
   0   2  -6    5.61    0.31
   0   2  -6    5.07    0.30
   0   2  -6    5.60    0.26
   0  -2   6    5.15    0.32
   0  -2   6    4.86    0.29
  -1   2  -6   32.84    1.38
  -1   2  -6   32.55    1.35
  -1   2  -6   33.31    1.40
  -1   2  -6   32.36    1.46
   1  -2   6   31.86    1.37
   1  -2   6   33.55    1.44
   1  -2   6   32.72    1.38
  -2   2  -6   10.59    0.51
  -2   2  -6   11.39    0.63
   2  -2   6   10.61    0.50
   2  -2   6   11.13    0.53
   2  -2   6   10.97    0.60
  -3   2  -6   39.56    1.65
  -3   2  -6   39.15    1.71
  -3   2  -6   39.53    1.81
  -3   2  -6   41.53    1.63
  -3   2  -6   40.56    1.59
   3  -2   6   39.69    1.64
   3  -2   6   40.24    1.69
   3  -2   6   40.10    1.80
  -4   2  -6    9.61    0.45
  -4   2  -6    9.42    0.46
  -4   2  -6   10.23    0.53
   4  -2   6    9.50    0.40
   4  -2   6    8.66    0.58
   4  -2   6    9.56    0.42
   4  -2   6   10.16    0.51
  -5   2  -6    0.47    0.11
   5  -2   6    0.45    0.12
   5  -2   6    0.48    0.05
   5  -2   6    0.17    0.16
   5  -2   6    0.39    0.10
  -6   2  -6    4.42    0.30
   6  -2   6    4.16    0.47
   6  -2   6    4.33    0.31
  -7   2  -6    0.20    0.13
   7  -2   6    0.01    0.06
   7  -2   6   -0.09    0.10
   7  -2   6    0.10    0.17
   7  -2   6    0.06    0.05
  -8   2  -6   -0.12    0.13
   8  -2   6    0.12    0.11
   8  -2   6    0.04    0.08
   8  -2   6    0.21    0.20
  -9   2  -6   14.01    0.73
   9  -2   6   12.40    0.86
   9  -2   6   11.92    0.63
  -8  -1   6    5.62    0.45
  -8  -1   6    6.54    0.52
  -7  -1   6    1.75    0.27
  -7  -1   6    1.89    0.25
   6   1  -6   10.35    0.49
  -6  -1   6   11.03    0.59
  -6  -1   6   10.86    0.60
   5   1  -6    5.25    0.28
  -5  -1   6    5.20    0.35
  -5  -1   6    4.78    0.33
   4   1  -6    4.19    0.24
  -4  -1   6    3.72    0.28
  -4  -1   6    4.09    0.28
   3   1  -6    2.08    0.23
   3   1  -6    1.94    0.16
   3   1  -6    2.25    0.21
  -3  -1   6    2.17    0.18
  -3  -1   6    2.33    0.21
  -3  -1   6    2.44    0.15
   2   1  -6   38.34    1.67
   2   1  -6   39.40    1.63
   2   1  -6   39.85    1.63
  -2  -1   6   39.66    1.58
  -2  -1   6   39.98    1.61
  -2  -1   6   38.03    1.62
   1   1  -6   47.23    1.94
   1   1  -6   47.37    1.97
   1   1  -6   46.83    1.91
  -1  -1   6   47.66    1.94
  -1  -1   6   46.49    1.91
  -1  -1   6   47.14    1.97
  -1  -1   6   47.69    1.93
   0   1  -6    3.70    0.23
   0   1  -6    3.36    0.23
   0   1  -6    3.41    0.18
   0  -1   6    3.70    0.22
   0  -1   6    3.72    0.24
   0  -1   6    3.10    0.24
  -1   1  -6   72.09    2.87
  -1   1  -6   69.05    2.88
   1  -1   6   70.36    2.87
   1  -1   6   68.24    2.87
   1  -1   6   73.61    2.94
  -2   1  -6    4.25    0.26
  -2   1  -6    4.39    0.19
  -2   1  -6    4.11    0.27
  -2   1  -6    4.06    0.33
  -2   1  -6    4.28    0.19
   2  -1   6    4.55    0.27
   2  -1   6    3.97    0.33
   2  -1   6    3.98    0.24
  -3   1  -6   51.32    2.14
  -3   1  -6   51.37    2.09
   3  -1   6   53.17    2.17
   3  -1   6   53.62    2.28
   3  -1   6   51.95    2.13
  -4   1  -6    0.74    0.10
  -4   1  -6    0.82    0.15
  -4   1  -6    0.98    0.13
   4  -1   6    0.92    0.15
   4  -1   6    0.93    0.11
   4  -1   6    0.91    0.21
   4  -1   6    1.12    0.13
  -5   1  -6   50.06    2.24
  -5   1  -6   53.25    2.17
   5  -1   6   54.66    2.36
   5  -1   6   50.90    2.18
   5  -1   6   55.49    2.15
  -6   1  -6   15.77    0.73
   6  -1   6   16.12    0.90
   6  -1   6   15.50    0.65
   6  -1   6   15.31    0.64
   6  -1   6   15.93    0.67
   6  -1   6   15.49    0.77
  -7   1  -6    7.90    0.45
   7  -1   6    7.47    0.58
   7  -1   6    7.59    0.35
   7  -1   6    7.69    0.46
   7  -1   6    7.75    0.36
  -8   1  -6   19.62    0.93
   8  -1   6   19.13    0.91
   8  -1   6   19.49    1.10
   8  -1   6   18.28    0.81
  -9   1  -6    0.06    0.14
   9  -1   6   -0.01    0.12
   9  -1   6   -0.28    0.16
  -8   0   6    3.81    0.35
  -8   0   6    3.15    0.37
  -7   0   6    3.51    0.30
  -7   0   6    3.01    0.34
  -6   0   6   36.01    1.54
  -6   0   6   34.07    1.57
   5   0  -6    1.06    0.10
  -5   0   6    1.15    0.19
  -5   0   6    1.10    0.17
   4   0  -6    1.15    0.12
  -4   0   6    1.00    0.16
  -4   0   6    1.33    0.17
   3   0  -6    8.66    0.47
   3   0  -6    8.63    0.41
   3   0  -6    8.00    0.43
  -3   0   6    8.21    0.44
  -3   0   6    8.78    0.43
  -3   0   6    8.40    0.38
  -3   0   6    9.08    0.47
   2   0  -6   43.29    1.82
   2   0  -6   45.24    1.83
  -2   0   6   44.57    1.79
  -2   0   6   43.66    1.87
  -2   0   6   44.78    1.83
  -2   0   6   45.48    1.81
   1   0  -6    1.82    0.13
   1   0  -6    1.87    0.19
   1   0  -6    1.96    0.15
  -1   0   6    1.82    0.13
  -1   0   6    1.54    0.13
  -1   0   6    1.90    0.19
   0   0  -6   60.83    2.42
   0   0  -6   59.84    2.48
   0   0  -6   60.71    2.50
   0   0   6   60.28    2.51
   0   0   6   60.96    2.42
   0   0   6   60.73    2.49
   0   0   6   61.64    2.47
  -1   0  -6    0.91    0.13
  -1   0  -6    0.96    0.13
  -1   0  -6    0.85    0.04
   1   0   6    0.96    0.13
   1   0   6    1.05    0.13
   1   0   6    0.66    0.16
  -2   0  -6   58.90    2.52
  -2   0  -6   60.44    2.51
  -2   0  -6   62.70    2.42
   2   0   6   63.77    2.61
   2   0   6   59.14    2.51
   2   0   6   62.35    2.50
  -3   0  -6    0.41    0.06
  -3   0  -6    0.26    0.11
  -3   0  -6    0.28    0.09
   3   0   6    0.43    0.09
   3   0   6    0.32    0.15
   3   0   6    0.43    0.11
  -4   0  -6    0.27    0.10
  -4   0  -6    0.25    0.07
  -4   0  -6    0.28    0.10
   4   0   6    0.34    0.11
   4   0   6    0.11    0.07
   4   0   6    0.26    0.09
  -5   0  -6   11.07    0.66
  -5   0  -6   12.36    0.55
   5   0   6   11.74    0.53
   5   0   6   11.98    0.72
   5   0   6   11.77    0.57
  -6   0  -6    0.05    0.08
   6   0   6    0.02    0.16
   6   0   6   -0.02    0.03
   6   0   6    0.07    0.10
   6   0   6    0.10    0.08
   6   0   6    0.02    0.07
  -7   0  -6    6.49    0.39
   7   0   6    6.97    0.32
   7   0   6    6.20    0.54
   7   0   6    6.18    0.30
   7   0   6    6.39    0.36
   7   0   6    7.22    0.44
  -8   0  -6   -0.13    0.11
   8   0   6   -0.10    0.18
   8   0   6   -0.01    0.07
   8   0   6   -0.12    0.11
   8   0   6    0.02    0.07
  -9   0  -6    8.04    0.50
   9   0   6    8.55    0.68
   9   0   6    8.04    0.50
  -8   1   6    1.01    0.19
  -8   1   6    0.39    0.18
  -7   1   6    0.43    0.16
  -7   1   6    0.68    0.16
  -6   1   6    6.33    0.38
  -6   1   6    5.23    0.44
  -5   1   6    7.68    0.43
  -5   1   6    8.21    0.47
  -4   1   6   22.65    1.00
  -4   1   6   20.47    0.91
  -4   1   6   22.50    0.96
   3  -1  -6   23.97    1.11
   3  -1  -6   24.78    1.03
   3  -1  -6   24.56    1.06
  -3   1   6   23.96    1.08
  -3   1   6   24.38    1.05
  -3   1   6   25.50    1.10
  -3   1   6   24.40    1.00
   2  -1  -6   19.73    0.85
   2  -1  -6   19.29    0.83
   2  -1  -6   19.11    0.82
  -2   1   6   18.76    0.81
  -2   1   6   19.69    0.84
  -2   1   6   18.78    0.87
  -2   1   6   18.47    0.81
   1  -1  -6   96.64    3.81
   1  -1  -6   93.27    3.80
   1  -1  -6   95.37    3.85
   1  -1  -6   96.65    3.78
  -1   1   6   94.57    3.84
  -1   1   6   93.24    3.80
  -1   1   6   93.88    3.80
  -1   1   6   94.70    3.78
   0  -1  -6  214.89   10.70
   0  -1  -6  196.57   11.37
   0   1   6  203.95   10.84
   0   1   6  217.84   11.26
  -1  -1  -6  114.30    4.60
  -1  -1  -6  112.90    4.59
   1   1   6  112.48    4.58
   1   1   6  116.24    4.59
  -2  -1  -6   20.88    0.82
  -2  -1  -6   19.22    0.90
  -2  -1  -6   19.76    0.91
   2   1   6   19.64    0.91
   2   1   6   20.43    0.83
   2   1   6   19.73    0.90
  -3  -1  -6    4.24    0.19
  -3  -1  -6    4.29    0.32
  -3  -1  -6    4.11    0.28
   3   1   6    3.75    0.24
   3   1   6    3.91    0.26
   3   1   6    3.92    0.35
   3   1   6    4.00    0.19
   3   1   6    3.97    0.28
   3   1   6    4.05    0.18
  -4  -1  -6    0.96    0.16
  -4  -1  -6    1.22    0.11
  -4  -1  -6    1.39    0.18
   4   1   6    1.02    0.07
   4   1   6    0.98    0.10
   4   1   6    1.28    0.18
   4   1   6    0.93    0.13
   4   1   6    1.00    0.16
  -5  -1  -6    1.96    0.16
  -5  -1  -6    1.78    0.22
   5   1   6    1.97    0.15
   5   1   6    1.79    0.30
   5   1   6    2.16    0.24
   5   1   6    2.55    0.24
  -6  -1  -6    3.30    0.24
   6   1   6    3.30    0.22
   6   1   6    3.28    0.19
   6   1   6    2.64    0.39
   6   1   6    3.65    0.27
   6   1   6    3.34    0.29
  -7  -1  -6    0.29    0.12
   7   1   6    0.53    0.21
   7   1   6    0.66    0.16
   7   1   6    0.31    0.08
   7   1   6    0.38    0.08
   7   1   6    0.42    0.13
  -8  -1  -6    0.12    0.12
   8   1   6    0.11    0.09
   8   1   6    0.17    0.14
   8   1   6    0.23    0.21
   8   1   6    0.16    0.12
  -9  -1  -6    0.42    0.16
   9   1   6    0.41    0.13
   9   1   6    0.33    0.14
   9   1   6    0.28    0.23
   9   1   6    0.74    0.19
  10   1   6    0.00    0.24
  -8   2   6    3.60    0.27
  -7   2   6    7.62    0.43
  -7   2   6    6.98    0.50
  -6   2   6   16.51    0.84
  -6   2   6   15.54    0.76
  -6   2   6   16.80    0.75
  -5   2   6   13.67    0.63
  -5   2   6   12.95    0.64
  -5   2   6   13.62    0.70
   4  -2  -6    8.93    0.55
  -4   2   6    8.58    0.48
  -4   2   6    8.50    0.42
  -4   2   6    8.16    0.43
   3  -2  -6   37.63    1.65
  -3   2   6   38.72    1.62
  -3   2   6   38.29    1.59
  -3   2   6   37.42    1.63
   2  -2  -6   20.52    0.96
   2  -2  -6   22.12    0.93
  -2   2   6   21.10    0.88
  -2   2   6   20.68    0.91
  -2   2   6   20.24    0.91
  -2   2   6   20.93    0.95
   1  -2  -6    0.05    0.06
   1  -2  -6    0.04    0.07
   1  -2  -6   -0.01    0.05
  -1   2   6    0.06    0.08
  -1   2   6    0.01    0.05
  -1   2   6    0.00    0.05
  -1   2   6    0.06    0.06
   0  -2  -6   18.59    0.83
   0  -2  -6   19.41    0.80
   0  -2  -6   18.63    0.86
   0   2   6   19.77    0.86
   0   2   6   18.41    0.78
   0   2   6   17.70    0.80
   0   2   6   18.03    0.83
  -1  -2  -6  164.63    6.65
  -1  -2  -6  166.65    6.63
  -2  -2  -6    3.91    0.21
  -2  -2  -6    3.59    0.28
  -2  -2  -6    3.70    0.26
   2   2   6    3.95    0.20
   2   2   6    3.96    0.28
   2   2   6    4.15    0.28
  -3  -2  -6    2.35    0.15
  -3  -2  -6    2.92    0.28
   3   2   6    2.55    0.18
   3   2   6    2.31    0.14
   3   2   6    2.54    0.22
   3   2   6    2.49    0.14
   3   2   6    2.54    0.26
  -4  -2  -6    2.19    0.16
  -4  -2  -6    2.55    0.28
   4   2   6    2.69    0.23
   4   2   6    2.56    0.15
   4   2   6    2.29    0.15
   5   2   6    4.36    0.23
   5   2   6    4.56    0.33
   5   2   6    4.07    0.46
   5   2   6    4.00    0.25
   5   2   6    5.07    0.35
  -6  -2  -6    1.30    0.16
   6   2   6    1.46    0.17
   6   2   6    1.48    0.32
   6   2   6    1.59    0.14
   6   2   6    1.50    0.23
  -7  -2  -6    0.76    0.15
   7   2   6    0.92    0.22
   7   2   6    0.87    0.19
   7   2   6    0.74    0.12
   7   2   6    0.79    0.26
  -8  -2  -6   -0.11    0.10
   8   2   6    0.07    0.09
   8   2   6   -0.09    0.13
   8   2   6    0.03    0.13
   8   2   6   -0.13    0.19
  -9  -2  -6    0.31    0.15
   9   2   6    0.27    0.17
   9   2   6    0.21    0.22
   9   2   6    0.24    0.16
  10   2   6    0.46    0.28
  10   2   6    0.26    0.19
  -8   3   6    0.02    0.16
  -7   3   6    3.27    0.38
  -7   3   6    3.91    0.23
   6  -3  -6    9.27    0.50
  -6   3   6    9.63    0.45
  -6   3   6    8.76    0.56
   5  -3  -6   12.76    0.62
  -5   3   6   12.23    0.67
  -5   3   6   12.24    0.57
   4  -3  -6  130.37    5.31
  -4   3   6  124.24    5.31
  -4   3   6  134.50    5.25
  -4   3   6  139.38    5.40
  -4   3   6  130.89    5.33
   3  -3  -6   15.13    0.74
   3  -3  -6   16.06    0.79
  -3   3   6   16.17    0.76
  -3   3   6   16.11    0.75
  -3   3   6   15.29    0.74
   2  -3  -6    0.13    0.09
  -2   3   6    0.15    0.07
  -2   3   6    0.07    0.07
  -2   3   6    0.15    0.10
  -2   3   6    0.23    0.08
   1  -3  -6    2.57    0.26
   1  -3  -6    2.55    0.18
  -1   3   6    2.05    0.18
  -1   3   6    2.32    0.24
  -1   3   6    2.52    0.19
  -1   3   6    2.49    0.19
  -1   3   6    2.15    0.16
   0  -3  -6    9.00    0.42
   0  -3  -6    8.45    0.48
   0   3   6    8.48    0.47
   0   3   6    8.26    0.45
   0   3   6    8.32    0.39
   0   3   6    8.60    0.45
   0   3   6    8.68    0.42
  -1  -3  -6    2.20    0.16
  -1  -3  -6    2.42    0.26
   1   3   6    2.18    0.16
   1   3   6    2.32    0.26
   1   3   6    2.31    0.24
   1   3   6    2.06    0.22
  -2  -3  -6    2.47    0.17
  -2  -3  -6    2.92    0.29
   2   3   6    2.61    0.27
   2   3   6    2.76    0.17
   2   3   6    2.56    0.19
   2   3   6    2.65    0.26
  -3  -3  -6    0.37    0.08
  -3  -3  -6    0.06    0.10
   3   3   6    0.35    0.07
   3   3   6    0.39    0.13
   3   3   6    0.05    0.10
   3   3   6    0.39    0.10
   3   3   6    0.32    0.06
  -4  -3  -6    1.07    0.20
  -4  -3  -6    1.27    0.15
   4   3   6    1.34    0.21
   4   3   6    0.99    0.11
   4   3   6    1.21    0.13
   4   3   6    1.28    0.23
   5   3   6    0.04    0.13
   5   3   6    0.07    0.07
   5   3   6   -0.01    0.11
   5   3   6    0.09    0.07
   6   3   6    1.01    0.13
   6   3   6    1.01    0.28
   6   3   6    1.33    0.24
   6   3   6    1.05    0.21
   7   3   6    0.25    0.10
   7   3   6    0.03    0.18
   7   3   6    0.31    0.18
   7   3   6    0.16    0.15
   8   3   6    0.26    0.21
   8   3   6    0.15    0.16
   8   3   6    0.08    0.16
   9   3   6    0.98    0.25
   9   3   6    1.00    0.32
   9   3   6    1.67    0.29
   9   3   6    0.86    0.16
   7  -4  -6    0.27    0.15
  -7   4   6    0.31    0.18
   6  -4  -6    0.41    0.16
  -6   4   6    0.77    0.20
   5  -4  -6    6.19    0.41
  -5   4   6    6.04    0.39
  -5   4   6    5.88    0.30
   4  -4  -6   45.01    2.03
  -4   4   6   45.90    1.84
  -4   4   6   45.07    1.95
   3  -4  -6   29.66    1.33
  -3   4   6   30.13    1.22
  -3   4   6   30.49    1.31
  -3   4   6   27.94    1.31
   2  -4  -6   12.14    0.63
   2  -4  -6   12.55    0.65
  -2   4   6   12.86    0.57
  -2   4   6   11.72    0.61
  -2   4   6   11.86    0.61
  -2   4   6   11.58    0.58
  -2   4   6   12.03    0.63
   1  -4  -6    0.98    0.18
  -1   4   6    1.34    0.19
  -1   4   6    1.33    0.16
  -1   4   6    1.55    0.18
  -1   4   6    1.50    0.19
  -1   4   6    1.33    0.15
   0  -4  -6   20.42    0.93
   0  -4  -6   20.67    1.01
   0   4   6   20.55    0.99
   0   4   6   21.42    0.97
   0   4   6   21.82    0.96
   0   4   6   21.38    0.93
   0   4   6   21.18    0.90
  -1  -4  -6   13.85    0.68
  -1  -4  -6   14.70    0.77
   1   4   6   16.52    0.78
   1   4   6   15.07    0.71
   1   4   6   15.92    0.74
   1   4   6   15.52    0.69
   1   4   6   14.21    0.73
   2   4   6   47.79    1.95
   2   4   6   49.19    2.05
   2   4   6   45.68    1.97
  -3  -4  -6   16.42    0.80
   3   4   6   19.30    0.90
   3   4   6   18.36    0.80
   3   4   6   18.88    0.92
  -4  -4  -6    4.73    0.35
   4   4   6    5.46    0.29
   4   4   6    4.73    0.39
   4   4   6    5.28    0.39
   4   4   6    5.54    0.30
  -5  -4  -6    0.65    0.14
   5   4   6    0.79    0.13
   5   4   6    0.51    0.19
   5   4   6    0.79    0.13
   5   4   6    0.79    0.20
   6   4   6    5.00    0.42
   6   4   6    6.16    0.34
   6   4   6    5.68    0.47
   7   4   6    2.89    0.45
   7   4   6    3.16    0.38
   7   4   6    2.78    0.23
   7   4   6    2.63    0.34
   8   4   6    1.18    0.35
   8   4   6    0.80    0.16
   8   4   6    0.73    0.24
   9   4   6    0.16    0.13
   9   4   6    0.38    0.19
   9   4   6    0.16    0.20
   9   4   6    0.22    0.24
   7  -5  -6    0.10    0.16
  -7   5   6    0.23    0.19
   6  -5  -6    0.44    0.19
  -6   5   6    0.50    0.19
   5  -5  -6    8.72    0.55
  -5   5   6    8.86    0.50
  -5   5   6    8.90    0.55
   4  -5  -6    0.64    0.18
  -4   5   6    0.47    0.14
  -4   5   6    0.33    0.14
   3  -5  -6    2.69    0.31
  -3   5   6    2.62    0.27
  -3   5   6    2.57    0.27
  -3   5   6    2.51    0.26
  -3   5   6    2.63    0.15
  -3   5   6    2.35    0.15
  -3   5   6    2.66    0.18
   2  -5  -6   11.98    0.67
  -2   5   6   12.54    0.66
  -2   5   6   11.84    0.63
  -2   5   6   12.03    0.60
  -2   5   6   12.36    0.54
  -2   5   6   12.34    0.59
  -1   5   6    0.26    0.09
  -1   5   6    0.13    0.10
  -1   5   6    0.03    0.10
  -1   5   6    0.34    0.08
  -1   5   6   -0.01    0.09
   0   5   6    0.76    0.15
   0   5   6    0.80    0.13
   0   5   6    1.09    0.13
   0   5   6    0.85    0.18
   1   5   6    3.89    0.25
   1   5   6    3.64    0.32
   1   5   6    3.46    0.25
   1   5   6    3.75    0.38
   2   5   6   74.89    3.17
   2   5   6   77.10    3.21
   2   5   6   75.74    3.13
  -3  -5  -6   -0.12    0.07
   3   5   6    0.24    0.15
   3   5   6   -0.19    0.10
   4   5   6   12.14    0.68
   4   5   6   11.28    0.56
   4   5   6   11.63    0.70
   4   5   6   11.81    0.58
   5   5   6    5.37    0.42
   5   5   6    5.22    0.45
   5   5   6    4.93    0.32
   6   5   6   44.31    2.07
   6   5   6   45.20    2.05
   6   5   6   45.62    1.91
   7   5   6    0.48    0.23
   7   5   6    0.52    0.23
   7   5   6    0.42    0.14
   8   5   6    0.25    0.19
   8   5   6    0.07    0.19
   8   5   6   -0.05    0.11
   8   5   6    0.02    0.21
   9   5   6   -0.01    0.21
   9   5   6    0.10    0.14
   9   5   6    0.06    0.23
   9   5   6    0.02    0.22
   6  -6  -6    1.93    0.32
  -6   6   6    1.85    0.30
   5  -6  -6    5.46    0.45
  -5   6   6    4.69    0.34
  -5   6   6    5.16    0.41
   4  -6  -6    0.09    0.15
  -4   6   6    0.01    0.12
  -4   6   6    0.08    0.11
   3  -6  -6    0.56    0.19
  -3   6   6    0.49    0.11
  -3   6   6    0.59    0.17
  -3   6   6    0.46    0.08
  -3   6   6    0.55    0.16
  -3   6   6    0.88    0.17
   2  -6  -6    0.11    0.14
  -2   6   6    0.00    0.09
  -2   6   6    0.13    0.10
  -2   6   6    0.03    0.11
  -2   6   6    0.08    0.11
  -2   6   6    0.03    0.05
   1  -6  -6    0.91    0.20
  -1   6   6    0.93    0.17
  -1   6   6    1.00    0.17
  -1   6   6    0.75    0.18
  -1   6   6    0.99    0.12
   0   6   6    5.97    0.35
   0   6   6    5.20    0.34
   0   6   6    5.72    0.42
   0   6   6    4.88    0.37
   1   6   6    6.73    0.47
   1   6   6    6.62    0.38
   1   6   6    6.88    0.40
   2   6   6   23.89    1.08
   2   6   6   24.72    1.20
   3   6   6    1.65    0.27
   3   6   6    1.18    0.17
   3   6   6    1.21    0.23
   4   6   6    0.98    0.16
   4   6   6    1.02    0.24
   4   6   6    0.89    0.21
   5   6   6    1.96    0.33
   5   6   6    1.86    0.22
   5   6   6    1.85    0.30
   6   6   6    0.27    0.12
   6   6   6   -0.17    0.15
   6   6   6    0.06    0.18
   7   6   6    0.12    0.12
   7   6   6    0.25    0.21
   7   6   6   -0.18    0.16
   8   6   6    3.53    0.31
   8   6   6    4.30    0.49
   8   6   6    3.68    0.49
   8   6   6    3.14    0.53
   9   6   6    0.12    0.23
   9   6   6    0.19    0.16
   9   6   6    0.32    0.22
   9   6   6    0.09    0.28
   6  -7  -6    0.46    0.23
  -6   7   6    0.60    0.22
   5  -7  -6    0.07    0.19
  -5   7   6    0.09    0.15
  -5   7   6   -0.07    0.11
  -4   7   6    4.43    0.34
  -4   7   6    4.56    0.37
   3  -7  -6    1.96    0.30
  -3   7   6    1.76    0.26
  -3   7   6    1.61    0.24
  -3   7   6    1.94    0.25
  -3   7   6    1.47    0.18
   2  -7  -6    2.43    0.34
  -2   7   6    2.65    0.16
  -2   7   6    2.55    0.27
  -2   7   6    2.89    0.31
  -2   7   6    3.13    0.33
   1  -7  -6    3.29    0.37
  -1   7   6    3.24    0.36
  -1   7   6    3.32    0.33
  -1   7   6    3.02    0.30
  -1   7   6    3.00    0.21
   0   7   6    0.88    0.14
   0   7   6    0.59    0.18
   0   7   6    0.47    0.14
   1   7   6   59.07    2.50
   1   7   6   60.34    2.61
   2   7   6    5.94    0.48
   2   7   6    6.17    0.39
   3   7   6    4.04    0.31
   3   7   6    4.83    0.42
   4   7   6    0.24    0.17
   4   7   6    0.08    0.12
   4   7   6    0.05    0.14
   5   7   6   -0.39    0.13
   5   7   6   -0.10    0.09
   6   7   6    0.24    0.13
   6   7   6    0.43    0.21
   6   7   6    0.21    0.22
   7   7   6    0.25    0.23
   7   7   6   -0.05    0.13
   7   7   6    0.49    0.23
   8   7   6    4.69    0.59
   8   7   6    3.47    0.48
   8   7   6    4.46    0.38
   5  -8  -6    0.27    0.23
  -5   8   6    0.27    0.18
  -5   8   6    0.55    0.17
   4  -8  -6    0.64    0.25
  -4   8   6    1.00    0.22
  -4   8   6    0.87    0.19
   3  -8  -6    0.19    0.20
  -3   8   6   -0.10    0.10
  -3   8   6    0.13    0.14
  -3   8   6   -0.18    0.12
   2  -8  -6    0.80    0.24
  -2   8   6    1.04    0.21
  -2   8   6    1.36    0.23
  -2   8   6    1.34    0.22
  -2   8   6    0.79    0.18
  -1   8   6    0.02    0.14
  -1   8   6    0.13    0.13
  -1   8   6    0.22    0.09
  -1   8   6    0.01    0.11
   0   8   6    2.31    0.34
   0   8   6    2.41    0.26
   1   8   6   11.07    0.62
   1   8   6   12.12    0.73
   2   8   6    0.35    0.15
   2   8   6    0.59    0.22
   3   8   6   10.89    0.60
   3   8   6   11.08    0.83
   4   8   6    8.77    0.52
   4   8   6    8.60    0.66
   5   8   6    0.19    0.20
   5   8   6    0.25    0.22
   6   8   6    0.58    0.24
   6   8   6    0.60    0.18
   6   8   6    0.89    0.29
   7   8   6    5.62    0.66
   7   8   6    5.04    0.58
   7   8   6    5.64    0.41
   8   8   6   22.82    1.12
   8   8   6   22.46    1.29
   4  -9  -6    1.19    0.31
  -4   9   6    1.40    0.25
  -4   9   6    1.57    0.27
  -4   9   6    0.98    0.25
   3  -9  -6    8.02    0.66
  -3   9   6    8.19    0.53
  -3   9   6    7.49    0.48
  -3   9   6    8.02    0.55
   2  -9  -6   -0.01    0.18
  -2   9   6    0.08    0.15
  -2   9   6    0.18    0.17
  -2   9   6    0.04    0.13
  -2   9   6    0.06    0.15
  -1   9   6    1.29    0.24
  -1   9   6    1.19    0.25
  -1   9   6    1.26    0.27
   0   9   6    1.96    0.27
   1   9   6    1.86    0.32
   1   9   6    1.70    0.25
   2   9   6    4.69    0.37
   2   9   6    4.69    0.54
   3   9   6    2.17    0.37
   3   9   6    1.91    0.26
   4   9   6    0.50    0.18
   4   9   6    0.25    0.23
   5   9   6    2.75    0.33
   5   9   6    2.22    0.38
   5   9   6    1.66    0.38
   6   9   6    0.69    0.26
   6   9   6    0.72    0.21
   6   9   6    0.26    0.26
   7   9   6   14.11    0.93
   7   9   6   11.97    0.93
   3 -10  -6   -0.12    0.20
  -3  10   6    0.02    0.17
  -3  10   6    0.10    0.17
  -3  10   6   -0.11    0.14
  -2  10   6    0.01    0.16
  -2  10   6   -0.04    0.15
  -2  10   6    0.20    0.20
  -1  10   6    0.14    0.20
  -1  10   6    0.74    0.21
  -1  10   6    0.63    0.22
   0  10   6    1.73    0.34
   0  10   6    1.80    0.28
   1  10   6    0.07    0.18
   1  10   6    0.01    0.14
   2  10   6    0.17    0.16
   2  10   6    0.36    0.25
   3  10   6    1.20    0.23
   3  10   6    0.84    0.29
   4  10   6    1.49    0.25
   4  10   6    1.52    0.36
   5  10   6    1.59    0.28
   5  10   6    1.50    0.38
   5  10   6    1.01    0.31
   6  10   6   -0.07    0.16
   6  10   6    0.23    0.26
   6  10   6   -0.29    0.22
  -1  11   6    0.07    0.15
  -1  11   6    0.21    0.21
  -1  11   6    0.37    0.21
  -1  11   6    0.06    0.21
   0  11   6    2.04    0.36
   0  11   6    1.91    0.31
   1  11   6    0.69    0.21
   1  11   6    0.54    0.26
   2  11   6   -0.28    0.18
   4  11   6    0.10    0.17
   4  11   6   -0.09    0.23
  -2 -11   7    0.03    0.25
   1  11  -7    0.69    0.33
   1  11  -7    0.76    0.26
  -1 -11   7    1.18    0.26
  -1 -11   7    0.47    0.25
   0  11  -7    0.61    0.30
   0  11  -7    0.23    0.18
   0 -11   7    0.96    0.30
   0 -11   7    0.61    0.21
   4  10  -7   -0.21    0.24
   4  10  -7    0.03    0.19
  -4 -10   7    0.17    0.23
   3  10  -7    0.46    0.33
   3  10  -7    0.31    0.21
  -3 -10   7    0.47    0.22
  -3 -10   7    0.73    0.24
   2  10  -7    0.79    0.24
   2  10  -7    0.25    0.25
  -2 -10   7    0.47    0.24
  -2 -10   7    0.31    0.20
   1  10  -7    9.07    0.62
   1  10  -7   10.04    0.76
  -1 -10   7   10.79    0.70
  -1 -10   7   10.29    0.61
   0  10  -7    0.36    0.23
   0  10  -7    0.09    0.17
   0 -10   7    0.12    0.20
   0 -10   7    0.29    0.16
  -1  10  -7    0.68    0.25
  -1  10  -7    0.47    0.19
   1 -10   7    0.40    0.24
   1 -10   7    0.80    0.19
  -2  10  -7    2.13    0.34
  -2  10  -7    1.65    0.26
   2 -10   7    2.03    0.45
   2 -10   7    1.88    0.23
  -3  10  -7    0.65    0.19
   3 -10   7    0.17    0.24
   5   9  -7    0.27    0.25
   4   9  -7    0.39    0.22
  -4  -9   7    0.58    0.23
   3   9  -7    3.13    0.39
  -3  -9   7    3.13    0.37
  -3  -9   7    3.00    0.37
   2   9  -7    5.77    0.45
  -2  -9   7    5.66    0.43
  -2  -9   7    5.54    0.46
   1   9  -7    0.03    0.14
  -1  -9   7   -0.09    0.15
  -1  -9   7   -0.26    0.15
   0   9  -7    0.84    0.26
   0   9  -7    0.36    0.16
   0  -9   7    0.51    0.17
   0  -9   7    0.53    0.21
  -1   9  -7    1.19    0.21
  -1   9  -7    1.48    0.29
   1  -9   7    0.66    0.23
   1  -9   7    0.77    0.18
  -2   9  -7    0.85    0.24
   2  -9   7    1.19    0.19
   2  -9   7    0.74    0.25
   3  -9   7    1.05    0.29
   3  -9   7    1.53    0.19
  -4   9  -7    0.57    0.17
  -4   9  -7    0.13    0.16
   6   8  -7    0.67    0.32
  -6  -8   7    1.06    0.39
   5   8  -7   -0.01    0.18
  -5  -8   7    0.00    0.16
   4   8  -7    1.16    0.26
  -4  -8   7    0.86    0.23
   3   8  -7    1.61    0.28
  -3  -8   7    1.30    0.24
  -3  -8   7    2.04    0.29
   2   8  -7   19.18    0.98
  -2  -8   7   18.85    0.96
   1   8  -7    0.76    0.19
  -1  -8   7    0.65    0.17
  -1  -8   7    0.85    0.20
   0   8  -7    1.60    0.25
   0  -8   7    1.04    0.19
   0  -8   7    1.65    0.29
  -1   8  -7    2.56    0.28
   1  -8   7    2.46    0.35
   1  -8   7    2.73    0.29
   1  -8   7    2.41    0.26
  -2   8  -7   -0.05    0.10
  -2   8  -7   -0.17    0.12
   2  -8   7    0.03    0.12
   2  -8   7   -0.07    0.15
   2  -8   7    0.13    0.11
  -3   8  -7    3.20    0.31
  -3   8  -7    3.26    0.27
   3  -8   7    3.16    0.42
   3  -8   7    3.21    0.25
   3  -8   7    2.78    0.31
  -4   8  -7    0.22    0.12
  -4   8  -7    0.43    0.15
   4  -8   7    0.33    0.11
   4  -8   7    0.21    0.21
   4  -8   7    0.30    0.14
  -5   8  -7    0.18    0.15
  -5   8  -7    0.33    0.14
   5  -8   7    0.28    0.15
   5  -8   7    0.25    0.23
   6  -8   7    0.02    0.22
   7   7  -7   -0.14    0.21
  -7  -7   7    0.11    0.18
   6   7  -7    5.46    0.57
  -6  -7   7    5.29    0.47
   5   7  -7    0.06    0.18
  -5  -7   7    0.13    0.18
   4   7  -7    0.15    0.17
  -4  -7   7    0.38    0.18
   3   7  -7    4.19    0.47
  -3  -7   7    3.28    0.30
  -3  -7   7    4.32    0.45
   2   7  -7    2.51    0.31
  -2  -7   7    2.53    0.28
  -2  -7   7    2.24    0.28
   1   7  -7   -0.01    0.12
  -1  -7   7    0.05    0.12
  -1  -7   7    0.09    0.12
  -1  -7   7    0.03    0.11
   0   7  -7    0.67    0.18
   0  -7   7    0.80    0.17
   0  -7   7    0.49    0.17
   0  -7   7    0.90    0.18
  -1   7  -7    1.11    0.18
   1  -7   7    1.09    0.23
   1  -7   7    0.92    0.18
   1  -7   7    0.68    0.15
  -2   7  -7    0.01    0.10
   2  -7   7   -0.04    0.09
   2  -7   7    0.10    0.13
   2  -7   7    0.36    0.18
  -3   7  -7    3.87    0.27
  -3   7  -7    4.16    0.31
  -3   7  -7    4.00    0.29
   3  -7   7    4.14    0.44
   3  -7   7    3.84    0.32
   3  -7   7    3.87    0.27
  -4   7  -7   13.14    0.64
  -4   7  -7   13.54    0.67
   4  -7   7   13.52    0.69
   4  -7   7   12.20    0.61
   4  -7   7   13.67    0.83
  -5   7  -7    1.61    0.23
  -5   7  -7    1.48    0.18
   5  -7   7    1.11    0.30
   5  -7   7    1.34    0.14
   5  -7   7    1.71    0.23
  -6   7  -7    0.42    0.17
   6  -7   7    0.27    0.22
   7   6  -7    3.49    0.49
  -7  -6   7    3.22    0.41
   6   6  -7    0.75    0.27
  -6  -6   7    0.65    0.22
   5   6  -7    0.00    0.09
   5   6  -7   -0.09    0.17
  -5  -6   7    0.04    0.16
   4   6  -7    0.48    0.21
   4   6  -7    0.10    0.13
   3   6  -7    2.48    0.32
   3   6  -7    2.53    0.29
  -3  -6   7    2.37    0.24
  -3  -6   7    2.97    0.31
   2   6  -7    3.21    0.32
  -2  -6   7    2.32    0.26
  -2  -6   7    2.55    0.26
  -2  -6   7    2.63    0.28
   1   6  -7    1.57    0.23
  -1  -6   7    1.78    0.22
  -1  -6   7    1.46    0.22
  -1  -6   7    1.60    0.21
   0   6  -7    1.38    0.21
   0  -6   7    1.57    0.25
   0  -6   7    1.44    0.20
   0  -6   7    1.40    0.19
  -1   6  -7   -0.07    0.08
   1  -6   7    0.13    0.11
   1  -6   7    0.00    0.13
   1  -6   7    0.21    0.11
  -2   6  -7    1.40    0.18
  -2   6  -7    1.60    0.18
   2  -6   7    1.40    0.26
   2  -6   7    1.71    0.18
   2  -6   7    1.29    0.19
  -3   6  -7    1.95    0.19
   3  -6   7    2.01    0.23
   3  -6   7    2.51    0.34
  -4   6  -7   26.56    1.21
  -4   6  -7   27.77    1.22
  -4   6  -7   27.00    1.13
   4  -6   7   26.23    1.22
   4  -6   7   29.35    1.25
   4  -6   7   29.28    1.40
  -5   6  -7    0.06    0.09
  -5   6  -7    0.06    0.12
   5  -6   7    0.05    0.16
   5  -6   7    0.14    0.11
  -6   6  -7   -0.06    0.13
   6  -6   7    0.10    0.11
   6  -6   7   -0.16    0.17
  -7   6  -7    0.75    0.20
   7  -6   7    1.24    0.19
   7  -6   7    1.40    0.34
   8   5  -7    1.84    0.39
   7   5  -7    6.06    0.62
  -7  -5   7    4.56    0.47
   6   5  -7    0.09    0.19
  -6  -5   7    0.05    0.15
   5   5  -7    0.04    0.17
  -5  -5   7    0.42    0.18
   4   5  -7    3.13    0.37
   4   5  -7    2.58    0.22
  -4  -5   7    3.21    0.33
   3   5  -7    1.64    0.21
   3   5  -7    1.62    0.26
  -3  -5   7    1.53    0.24
  -3  -5   7    1.46    0.17
   2   5  -7    0.56    0.17
  -2  -5   7    0.65    0.14
  -2  -5   7    0.55    0.15
  -2  -5   7    0.47    0.11
   1   5  -7    1.89    0.24
   1   5  -7    2.14    0.27
  -1  -5   7    2.67    0.25
  -1  -5   7    2.26    0.23
  -1  -5   7    2.65    0.26
   0   5  -7    0.09    0.10
   0  -5   7    0.23    0.12
   0  -5   7    0.10    0.09
   0  -5   7    0.21    0.09
  -1   5  -7    8.21    0.43
  -1   5  -7    8.05    0.45
   1  -5   7    8.13    0.51
   1  -5   7    8.67    0.46
   1  -5   7    7.46    0.46
  -2   5  -7    7.17    0.42
  -2   5  -7    7.74    0.40
   2  -5   7    8.41    0.53
   2  -5   7    8.04    0.44
   2  -5   7    8.36    0.45
  -3   5  -7    8.58    0.44
  -3   5  -7    9.79    0.44
   3  -5   7    8.80    0.58
   3  -5   7    8.36    0.46
   3  -5   7    8.23    0.48
  -4   5  -7   -0.03    0.04
  -4   5  -7   -0.09    0.06
  -4   5  -7   -0.03    0.09
   4  -5   7    0.13    0.11
   4  -5   7    0.13    0.17
   4  -5   7    0.04    0.08
  -5   5  -7    3.90    0.28
   5  -5   7    3.11    0.22
   5  -5   7    4.01    0.28
   5  -5   7    2.92    0.23
   5  -5   7    2.76    0.40
  -6   5  -7   -0.18    0.11
   6  -5   7    0.40    0.21
   6  -5   7    0.08    0.11
  -7   5  -7    0.28    0.16
   7  -5   7   -0.01    0.20
   7  -5   7   -0.05    0.11
  -8   5  -7    0.27    0.17
   8  -5   7    0.14    0.18
  -8  -4   7   -0.11    0.19
   7   4  -7    0.90    0.29
  -7  -4   7    1.26    0.26
   6   4  -7    4.12    0.49
  -6  -4   7    3.13    0.36
   5   4  -7    1.00    0.26
  -5  -4   7    1.10    0.23
   4   4  -7    8.71    0.60
  -4  -4   7    9.67    0.55
   3   4  -7    5.25    0.32
   3   4  -7    4.99    0.41
  -3  -4   7    5.02    0.33
  -3  -4   7    5.63    0.29
  -3  -4   7    5.67    0.37
   2   4  -7    3.46    0.27
   2   4  -7    3.36    0.33
  -2  -4   7    3.02    0.24
  -2  -4   7    3.34    0.23
  -2  -4   7    3.17    0.26
   1   4  -7   -0.01    0.07
   1   4  -7   -0.04    0.08
  -1  -4   7    0.20    0.10
  -1  -4   7    0.02    0.08
  -1  -4   7    0.10    0.09
   0   4  -7   13.54    0.74
   0   4  -7   14.85    0.68
   0   4  -7   13.13    0.68
   0  -4   7   14.36    0.67
   0  -4   7   14.52    0.71
  -1   4  -7    5.50    0.36
  -1   4  -7    5.54    0.31
   1  -4   7    5.56    0.38
   1  -4   7    5.48    0.33
  -2   4  -7   26.77    1.07
  -2   4  -7   24.73    1.10
   2  -4   7   26.06    1.12
   2  -4   7   26.90    1.22
   2  -4   7   21.98    1.09
  -3   4  -7  113.84    4.51
  -3   4  -7  110.90    4.54
   3  -4   7  117.57    4.59
   3  -4   7  108.04    4.54
   3  -4   7  116.68    4.71
  -4   4  -7    1.61    0.17
  -4   4  -7    1.46    0.17
  -4   4  -7    1.38    0.12
   4  -4   7    1.45    0.20
   4  -4   7    1.55    0.28
   4  -4   7    1.49    0.15
  -5   4  -7    4.58    0.30
   5  -4   7    4.03    0.24
   5  -4   7    4.03    0.26
   5  -4   7    4.71    0.31
   5  -4   7    4.37    0.46
  -6   4  -7    0.78    0.16
   6  -4   7    0.65    0.13
   6  -4   7    0.67    0.10
   6  -4   7    0.72    0.25
   6  -4   7    0.84    0.16
  -7   4  -7    4.70    0.36
   7  -4   7    3.95    0.30
   7  -4   7    5.02    0.57
  -8   4  -7    0.48    0.18
   8  -4   7    0.43    0.14
   8  -4   7   -0.05    0.19
   8   3  -7    0.20    0.26
  -8  -3   7    0.19    0.20
   7   3  -7    0.10    0.22
  -7  -3   7    0.12    0.14
  -7  -3   7    0.24    0.16
   6   3  -7   -0.06    0.19
  -6  -3   7    0.65    0.17
  -6  -3   7    0.47    0.18
   5   3  -7    0.69    0.24
  -5  -3   7    0.80    0.19
   4   3  -7   14.16    0.84
  -4  -3   7   15.89    0.76
   3   3  -7    1.15    0.23
  -3  -3   7    1.77    0.21
  -3  -3   7    1.47    0.10
   2   3  -7    1.19    0.15
   2   3  -7    1.48    0.18
   2   3  -7    1.54    0.23
   2   3  -7    1.54    0.18
  -2  -3   7    1.79    0.18
  -2  -3   7    1.55    0.19
  -2  -3   7    1.48    0.13
   1   3  -7   48.39    2.06
   1   3  -7   47.38    2.07
   1   3  -7   49.67    2.01
   1   3  -7   49.49    2.07
   1   3  -7   48.07    2.05
  -1  -3   7   49.41    2.03
  -1  -3   7   49.69    2.03
   0   3  -7   11.97    0.59
   0   3  -7   11.99    0.64
   0   3  -7   12.14    0.60
   0   3  -7   11.84    0.60
   0  -3   7   11.67    0.58
   0  -3   7   12.63    0.62
  -1   3  -7    3.60    0.22
  -1   3  -7    3.25    0.30
  -1   3  -7    3.69    0.25
  -1   3  -7    3.38    0.25
   1  -3   7    3.60    0.29
   1  -3   7    3.83    0.28
  -2   3  -7    0.34    0.10
  -2   3  -7    0.22    0.06
   2  -3   7    0.32    0.10
   2  -3   7    0.24    0.12
  -3   3  -7    7.05    0.37
  -3   3  -7    7.16    0.32
   3  -3   7    7.16    0.40
   3  -3   7    6.95    0.49
  -4   3  -7   16.95    0.75
  -4   3  -7   16.74    0.73
   4  -3   7   16.83    0.91
   4  -3   7   15.43    0.70
   4  -3   7   18.35    0.81
  -5   3  -7   33.71    1.40
   5  -3   7   33.21    1.43
   5  -3   7   32.85    1.32
   5  -3   7   33.56    1.59
   5  -3   7   30.44    1.38
  -6   3  -7    0.35    0.13
   6  -3   7    0.21    0.18
   6  -3   7    0.33    0.13
  -7   3  -7    1.09    0.19
   7  -3   7    0.94    0.27
   7  -3   7    1.03    0.17
  -8   3  -7    0.17    0.15
   8  -3   7    0.19    0.23
   8  -3   7    0.45    0.14
  -9   3  -7   16.12    0.88
   9  -3   7   17.62    1.07
   8   2  -7    0.69    0.29
  -8  -2   7    0.23    0.17
  -8  -2   7   -0.08    0.17
  -7  -2   7    8.02    0.52
   6   2  -7    0.16    0.10
  -6  -2   7    0.14    0.14
  -6  -2   7    0.09    0.13
   5   2  -7    1.05    0.15
  -5  -2   7    0.94    0.19
  -5  -2   7    0.86    0.18
   4   2  -7    6.44    0.37
  -4  -2   7    7.14    0.41
  -4  -2   7    7.14    0.42
   3   2  -7    2.21    0.19
  -3  -2   7    2.56    0.22
  -3  -2   7    2.63    0.20
  -3  -2   7    2.35    0.18
   2   2  -7    0.54    0.10
   2   2  -7    0.53    0.11
  -2  -2   7    0.53    0.10
  -2  -2   7    0.47    0.08
   1   2  -7    7.00    0.40
   1   2  -7    7.09    0.35
   1   2  -7    6.34    0.38
  -1  -2   7    6.83    0.37
  -1  -2   7    7.88    0.38
   0   2  -7    0.67    0.09
   0   2  -7    1.06    0.17
   0   2  -7    0.66    0.13
   0   2  -7    0.53    0.14
   0   2  -7    0.61    0.12
   0  -2   7    0.53    0.12
   0  -2   7    0.88    0.14
   0  -2   7    0.59    0.11
  -1   2  -7   10.39    0.49
  -1   2  -7   10.89    0.53
  -1   2  -7   10.26    0.54
  -1   2  -7   10.27    0.59
   1  -2   7   10.50    0.52
   1  -2   7   10.84    0.58
   1  -2   7   10.84    0.53
  -2   2  -7   10.91    0.66
  -2   2  -7   11.62    0.50
  -2   2  -7   11.92    0.59
  -2   2  -7   11.45    0.56
   2  -2   7   11.58    0.55
   2  -2   7   11.89    0.58
   2  -2   7   11.33    0.63
  -3   2  -7    3.93    0.30
  -3   2  -7    4.33    0.27
  -3   2  -7    4.49    0.19
  -3   2  -7    4.78    0.23
   3  -2   7    4.45    0.25
   3  -2   7    4.73    0.33
   3  -2   7    4.82    0.38
  -4   2  -7    0.75    0.10
  -4   2  -7    0.59    0.11
   4  -2   7    0.65    0.09
   4  -2   7    0.83    0.22
   4  -2   7    0.46    0.13
  -5   2  -7    8.00    0.41
   5  -2   7    7.50    0.45
   5  -2   7    7.62    0.55
  -6   2  -7    9.95    0.51
   6  -2   7    9.87    0.68
   6  -2   7    9.97    0.55
  -7   2  -7    6.12    0.39
   7  -2   7    6.04    0.40
  -8   2  -7    0.16    0.14
   8  -2   7    0.13    0.23
   8  -2   7   -0.05    0.11
  -9   2  -7    7.49    0.51
   9  -2   7    8.35    0.67
   9  -2   7    7.35    0.45
  -8  -1   7    3.97    0.42
  -8  -1   7    3.89    0.40
  -7  -1   7    3.85    0.32
  -7  -1   7    2.79    0.34
   6   1  -7   -0.01    0.07
  -6  -1   7    0.16    0.12
   5   1  -7   29.04    1.32
  -5  -1   7   32.67    1.40
  -5  -1   7   32.88    1.40
   4   1  -7    2.38    0.19
  -4  -1   7    2.52    0.25
  -4  -1   7    3.01    0.25
   3   1  -7   15.82    0.75
  -3  -1   7   16.30    0.81
  -3  -1   7   17.45    0.74
  -3  -1   7   17.40    0.78
   2   1  -7    2.68    0.19
   2   1  -7    1.94    0.16
   2   1  -7    2.51    0.22
  -2  -1   7    2.61    0.22
  -2  -1   7    2.58    0.17
  -2  -1   7    2.46    0.18
   1   1  -7    1.94    0.20
   1   1  -7    1.73    0.13
   1   1  -7    1.51    0.17
  -1  -1   7    1.55    0.17
  -1  -1   7    1.47    0.18
  -1  -1   7    1.48    0.12
  -1  -1   7    1.83    0.17
   0   1  -7   20.38    0.83
   0   1  -7   20.38    0.90
   0   1  -7   19.79    0.91
   0  -1   7   20.22    0.89
   0  -1   7   19.23    0.92
   0  -1   7   19.94    0.90
  -1   1  -7    1.81    0.19
  -1   1  -7    1.68    0.10
  -1   1  -7    2.04    0.23
   1  -1   7    1.76    0.23
   1  -1   7    1.69    0.18
   1  -1   7    2.24    0.20
  -2   1  -7   36.62    1.47
  -2   1  -7   37.20    1.48
  -2   1  -7   37.48    1.56
  -2   1  -7   36.61    1.58
   2  -1   7   35.75    1.65
   2  -1   7   37.32    1.58
   2  -1   7   36.71    1.55
  -3   1  -7   10.80    0.59
  -3   1  -7   11.82    0.56
  -3   1  -7   11.64    0.50
   3  -1   7   11.78    0.59
   3  -1   7   12.95    0.76
   3  -1   7   11.27    0.55
  -4   1  -7    6.57    0.37
  -4   1  -7    6.85    0.33
   4  -1   7    6.11    0.48
   4  -1   7    7.04    0.35
   4  -1   7    6.37    0.40
  -5   1  -7   14.32    0.69
  -5   1  -7   15.34    0.67
   5  -1   7   15.74    0.75
   5  -1   7   14.30    0.66
   5  -1   7   15.45    0.87
   6  -1   7    2.10    0.15
   6  -1   7    2.23    0.36
   6  -1   7    2.41    0.27
  -7   1  -7    1.26    0.18
   7  -1   7    1.38    0.30
   7  -1   7    0.92    0.19
  -8   1  -7    0.62    0.16
   8  -1   7    1.17    0.30
   8  -1   7    0.26    0.15
  -9   1  -7    0.01    0.14
   9  -1   7    0.19    0.15
   9  -1   7    0.06    0.21
  -8   0   7    6.07    0.44
  -8   0   7    6.54    0.50
  -7   0   7    0.32    0.16
  -7   0   7    0.11    0.14
  -6   0   7   12.59    0.66
  -6   0   7   12.81    0.76
   5   0  -7    1.27    0.12
  -5   0   7    1.18    0.18
  -5   0   7    1.30    0.21
   4   0  -7    6.08    0.33
  -4   0   7    6.51    0.39
  -4   0   7    6.62    0.38
   3   0  -7    0.15    0.07
  -3   0   7   -0.01    0.08
  -3   0   7    0.22    0.03
  -3   0   7   -0.02    0.09
  -3   0   7    0.38    0.10
  -3   0   7    0.33    0.04
  -3   0   7    0.19    0.06
   2   0  -7    1.71    0.20
   2   0  -7    1.73    0.17
   2   0  -7    1.48    0.15
  -2   0   7    1.68    0.13
  -2   0   7    1.66    0.13
  -2   0   7    1.96    0.21
  -2   0   7    1.55    0.14
  -2   0   7    1.50    0.15
   1   0  -7   11.93    0.62
   1   0  -7   13.13    0.55
   1   0  -7   12.28    0.59
  -1   0   7   12.51    0.55
  -1   0   7   12.43    0.61
  -1   0   7   12.85    0.58
  -1   0   7   11.56    0.60
   0   0  -7   99.15    4.09
   0   0  -7  103.88    4.16
   0   0  -7  102.77    4.17
   0   0   7  102.05    4.14
   0   0   7  104.13    4.17
   0   0   7  104.72    4.20
   0   0   7  104.34    4.08
  -1   0  -7   66.52    2.80
  -1   0  -7   68.81    2.81
  -1   0  -7   66.97    2.73
  -1   0  -7   68.60    2.69
   1   0   7   69.00    2.80
   1   0   7   65.67    2.86
   1   0   7   72.47    2.81
  -2   0  -7    8.97    0.36
  -2   0  -7    8.15    0.46
  -2   0  -7    8.48    0.45
   2   0   7    8.26    0.46
   2   0   7    8.35    0.53
   2   0   7    8.73    0.45
  -3   0  -7    1.52    0.20
  -3   0  -7    1.61    0.19
  -3   0  -7    1.57    0.09
   3   0   7    1.84    0.18
   3   0   7    2.10    0.28
   3   0   7    1.55    0.19
  -4   0  -7   18.23    0.79
  -4   0  -7   18.50    0.87
   4   0   7   19.65    0.96
   4   0   7   19.84    1.01
   4   0   7   20.07    0.86
   4   0   7   17.87    0.84
  -5   0  -7    0.32    0.08
  -5   0  -7    0.44    0.13
   5   0   7    0.26    0.10
   5   0   7    0.22    0.18
   5   0   7    0.16    0.13
  -6   0  -7    2.09    0.18
   6   0   7    1.62    0.23
   6   0   7    2.69    0.38
   6   0   7    2.01    0.18
  -7   0  -7   -0.04    0.09
   7   0   7   -0.16    0.15
   7   0   7    0.05    0.11
   7   0   7   -0.01    0.08
  -8   0  -7    0.08    0.13
   8   0   7    0.20    0.15
   8   0   7    0.37    0.25
   8   0   7    0.08    0.08
  -9   0  -7    0.11    0.14
   9   0   7    0.41    0.28
   9   0   7    0.05    0.15
  -8   1   7    0.41    0.16
  -7   1   7    0.94    0.23
  -7   1   7    1.42    0.21
  -6   1   7   13.39    0.66
  -6   1   7   12.44    0.70
  -5   1   7    0.93    0.16
  -5   1   7    0.99    0.19
   4  -1  -7   45.00    1.90
  -4   1   7   47.64    1.91
  -4   1   7   43.94    1.84
  -4   1   7   46.67    1.95
   3  -1  -7    8.64    0.43
  -3   1   7    9.21    0.50
  -3   1   7    8.72    0.47
  -3   1   7    8.97    0.41
  -3   1   7    9.27    0.41
   2  -1  -7   26.36    1.19
   2  -1  -7   27.76    1.18
   2  -1  -7   26.59    1.24
   2  -1  -7   28.21    1.20
  -2   1   7   27.86    1.19
  -2   1   7   28.03    1.16
  -2   1   7   28.89    1.24
  -2   1   7   28.37    1.16
   1  -1  -7   40.97    1.73
   1  -1  -7   41.81    1.67
   1  -1  -7   40.53    1.71
   1  -1  -7   40.81    1.75
  -1   1   7   40.47    1.74
  -1   1   7   40.60    1.67
  -1   1   7   41.04    1.69
   0  -1  -7   38.51    1.57
   0  -1  -7   36.77    1.61
   0  -1  -7   39.19    1.65
   0   1   7   38.37    1.54
   0   1   7   37.76    1.60
   0   1   7   38.30    1.63
  -1  -1  -7   24.34    1.13
  -1  -1  -7   25.95    1.12
  -1  -1  -7   24.72    1.05
   1   1   7   26.56    1.12
   1   1   7   25.44    1.01
   1   1   7   24.99    1.12
  -2  -1  -7    7.98    0.45
  -2  -1  -7    7.54    0.44
  -2  -1  -7    8.18    0.36
   2   1   7    8.65    0.45
   2   1   7    8.43    0.45
  -3  -1  -7   38.57    1.66
  -3  -1  -7   38.74    1.53
  -3  -1  -7   37.25    1.65
   3   1   7   39.03    1.64
   3   1   7   39.02    1.66
   3   1   7   36.88    1.74
  -4  -1  -7    3.23    0.26
   4   1   7    2.79    0.24
   4   1   7    3.16    0.39
   4   1   7    3.04    0.26
   4   1   7    2.89    0.16
  -5  -1  -7    6.09    0.30
   5   1   7    5.59    0.36
   5   1   7    5.46    0.28
   5   1   7    5.55    0.49
   5   1   7    5.77    0.39
  -6  -1  -7    0.00    0.07
   6   1   7    0.09    0.03
   6   1   7    0.10    0.07
   6   1   7    0.05    0.03
   6   1   7   -0.04    0.16
   6   1   7    0.13    0.11
   6   1   7    0.05    0.13
  -7  -1  -7    0.14    0.10
   7   1   7    0.08    0.11
   7   1   7    0.13    0.18
   7   1   7    0.40    0.15
  -8  -1  -7    0.36    0.13
   8   1   7    0.24    0.26
   8   1   7    0.16    0.06
   8   1   7    0.31    0.13
   8   1   7    0.17    0.15
   9   1   7   -0.08    0.19
   9   1   7    0.12    0.17
   9   1   7    0.15    0.13
  -8   2   7    0.99    0.25
  -7   2   7    0.65    0.14
  -7   2   7    0.51    0.19
  -6   2   7    1.04    0.16
  -6   2   7    1.69    0.25
  -5   2   7    7.16    0.39
  -5   2   7    6.65    0.44
  -5   2   7    6.82    0.38
  -4   2   7   37.35    1.49
  -4   2   7   34.69    1.54
  -4   2   7   34.11    1.49
  -4   2   7   35.36    1.56
  -3   2   7   82.51    3.30
  -3   2   7   80.48    3.22
  -3   2   7   81.26    3.33
  -3   2   7   78.99    3.26
   2  -2  -7   59.10    2.36
   2  -2  -7   56.12    2.44
  -2   2   7   57.18    2.36
  -2   2   7   58.34    2.35
  -2   2   7   58.79    2.37
  -2   2   7   57.42    2.42
   1  -2  -7    4.24    0.26
   1  -2  -7    4.13    0.26
   1  -2  -7    4.61    0.31
  -1   2   7    4.93    0.25
  -1   2   7    4.29    0.30
  -1   2   7    4.01    0.26
  -1   2   7    3.95    0.25
   0  -2  -7   40.27    1.67
   0  -2  -7   38.14    1.70
   0  -2  -7   39.04    1.63
   0   2   7   40.63    1.70
   0   2   7   39.43    1.60
   0   2   7   39.64    1.67
  -1  -2  -7   27.60    1.27
  -1  -2  -7   29.09    1.19
  -1  -2  -7   29.00    1.26
   1   2   7   28.33    1.27
   1   2   7   28.21    1.19
   1   2   7   29.25    1.25
   1   2   7   28.53    1.15
  -2  -2  -7   37.55    1.68
  -2  -2  -7   39.21    1.58
  -2  -2  -7   37.75    1.66
   2   2   7   39.50    1.67
   2   2   7   38.82    1.58
   2   2   7   39.17    1.67
  -3  -2  -7    3.09    0.27
  -3  -2  -7    2.96    0.25
  -3  -2  -7    3.15    0.18
   3   2   7    3.33    0.27
   3   2   7    2.91    0.21
   3   2   7    3.09    0.15
   3   2   7    2.83    0.16
   3   2   7    3.06    0.26
  -4  -2  -7    0.85    0.18
  -4  -2  -7    0.83    0.11
   4   2   7    0.93    0.09
   4   2   7    0.92    0.09
   4   2   7    0.71    0.17
   4   2   7    1.18    0.20
  -5  -2  -7    0.74    0.17
   5   2   7    0.63    0.17
   5   2   7    0.57    0.07
   5   2   7    0.39    0.14
   5   2   7    0.44    0.09
   5   2   7    0.89    0.25
   6   2   7    1.00    0.29
   6   2   7    1.11    0.21
   6   2   7    0.82    0.18
   6   2   7    1.17    0.11
   6   2   7    1.01    0.13
   7   2   7    0.74    0.10
   7   2   7    0.86    0.21
   7   2   7    0.93    0.19
   7   2   7    0.88    0.28
   8   2   7    0.70    0.19
   8   2   7    1.04    0.23
   8   2   7    0.78    0.11
   9   2   7    0.04    0.16
   9   2   7    0.23    0.26
   9   2   7    0.12    0.16
  -7   3   7    4.65    0.27
  -7   3   7    3.94    0.42
  -6   3   7    1.22    0.15
  -6   3   7    0.93    0.20
  -6   3   7    1.13    0.23
  -5   3   7    0.41    0.11
  -5   3   7    0.54    0.16
  -5   3   7    0.72    0.16
  -4   3   7    6.63    0.41
  -4   3   7    6.85    0.42
  -4   3   7    7.00    0.35
  -4   3   7    5.80    0.38
  -3   3   7  154.29    6.14
  -3   3   7  150.02    6.09
  -3   3   7  152.61    6.02
  -3   3   7  150.92    6.10
  -2   3   7   22.15    1.09
  -2   3   7   22.41    1.01
  -2   3   7   23.51    0.98
   1  -3  -7   26.62    1.21
  -1   3   7   25.56    1.16
  -1   3   7   26.21    1.14
  -1   3   7   27.79    1.20
  -1   3   7   27.40    1.12
  -1   3   7   24.87    1.19
   0  -3  -7   11.28    0.61
   0  -3  -7   11.39    0.53
   0   3   7   11.81    0.61
   0   3   7   11.36    0.51
   0   3   7   10.85    0.56
   0   3   7   11.98    0.61
   0   3   7   10.82    0.54
  -1  -3  -7    5.82    0.32
  -1  -3  -7    6.36    0.40
   1   3   7    5.55    0.39
   1   3   7    6.69    0.33
   1   3   7    6.93    0.39
  -2  -3  -7    6.08    0.32
  -2  -3  -7    6.09    0.41
   2   3   7    6.30    0.32
   2   3   7    6.26    0.39
   2   3   7    6.02    0.34
   2   3   7    6.86    0.41
  -3  -3  -7   19.54    1.10
  -3  -3  -7   22.40    0.95
   3   3   7   22.02    0.92
   3   3   7   23.02    0.94
   3   3   7   22.52    1.05
  -4  -3  -7   11.85    0.58
   4   3   7   13.06    0.69
   4   3   7   12.92    0.56
   4   3   7   12.28    0.68
   4   3   7   12.35    0.55
   5   3   7    0.18    0.07
   5   3   7    0.26    0.15
   5   3   7    0.46    0.16
   5   3   7    0.23    0.08
   6   3   7    5.82    0.61
   6   3   7    4.88    0.28
   6   3   7    5.49    0.42
   6   3   7    5.45    0.41
   6   3   7    5.09    0.30
   7   3   7    5.09    0.29
   7   3   7    4.61    0.56
   7   3   7    4.52    0.40
   7   3   7    5.90    0.44
   8   3   7    0.13    0.17
   8   3   7    0.42    0.20
   8   3   7    0.26    0.10
   8   3   7    0.47    0.29
   9   3   7    0.84    0.30
   9   3   7    0.83    0.22
   9   3   7    0.76    0.24
  -7   4   7   -0.19    0.14
  -6   4   7    2.34    0.31
  -5   4   7    6.15    0.44
  -5   4   7    6.76    0.33
  -4   4   7    0.58    0.10
  -4   4   7    0.49    0.15
  -4   4   7    0.62    0.16
  -3   4   7    6.12    0.41
  -3   4   7    6.75    0.32
  -3   4   7    6.53    0.40
  -3   4   7    6.44    0.41
  -2   4   7    6.35    0.38
  -2   4   7    5.77    0.33
  -2   4   7    5.95    0.36
  -2   4   7    6.10    0.38
  -2   4   7    5.68    0.40
  -1   4   7   19.19    0.87
  -1   4   7   18.45    0.88
  -1   4   7   18.85    0.86
  -1   4   7   18.79    0.91
  -1   4   7   18.81    0.83
   0   4   7    0.11    0.09
   0   4   7    0.48    0.13
   0   4   7    0.25    0.12
   0   4   7    0.22    0.07
   0   4   7    0.26    0.09
  -1  -4  -7    5.45    0.32
   1   4   7    5.42    0.39
   1   4   7    6.29    0.39
   1   4   7    5.97    0.33
   1   4   7    6.07    0.32
  -2  -4  -7   18.21    0.83
   2   4   7   18.40    0.91
   2   4   7   18.26    0.82
   2   4   7   20.04    0.94
   3   4   7  198.37    7.85
   3   4   7  197.45    7.96
   3   4   7  196.99    7.98
  -4  -4  -7    9.97    0.56
   4   4   7   11.07    0.50
   4   4   7   10.34    0.49
   4   4   7   10.55    0.61
   4   4   7    9.22    0.60
  -5  -4  -7    6.05    0.41
   5   4   7    6.05    0.34
   5   4   7    6.44    0.35
   5   4   7    6.35    0.47
   5   4   7    7.45    0.48
   6   4   7    7.29    0.51
   6   4   7    7.24    0.38
   6   4   7    6.96    0.51
   7   4   7    2.67    0.44
   7   4   7    2.26    0.33
   7   4   7    2.57    0.35
   8   4   7   -0.05    0.10
   8   4   7    0.14    0.23
   8   4   7   -0.24    0.13
   8   4   7    0.31    0.21
   9   4   7    1.29    0.35
   9   4   7    0.58    0.24
   9   4   7    1.08    0.18
   9   4   7    0.80    0.26
  -7   5   7    0.02    0.17
  -6   5   7    0.36    0.19
   5  -5  -7   -0.06    0.13
  -5   5   7   -0.03    0.12
  -5   5   7    0.06    0.12
   4  -5  -7   14.09    0.76
  -4   5   7   13.99    0.73
  -4   5   7   14.24    0.74
  -3   5   7   -0.05    0.05
  -3   5   7    0.00    0.10
  -3   5   7   -0.05    0.10
  -3   5   7    0.03    0.06
  -3   5   7   -0.03    0.05
  -2   5   7   31.64    1.35
  -2   5   7   31.08    1.28
  -2   5   7   31.64    1.33
  -2   5   7   29.01    1.39
  -2   5   7   29.94    1.37
  -1   5   7   22.87    1.11
  -1   5   7   22.81    1.00
  -1   5   7   23.12    1.06
  -1   5   7   24.07    1.07
  -1   5   7   23.83    1.03
   0   5   7   14.12    0.66
   0   5   7   14.23    0.72
   0   5   7   14.51    0.76
   0   5   7   14.59    0.70
   1   5   7    3.99    0.33
   1   5   7    3.85    0.31
   1   5   7    3.65    0.25
   1   5   7    3.76    0.26
   2   5   7    6.90    0.38
   2   5   7    6.63    0.47
   2   5   7    6.98    0.46
   3   5   7   13.53    0.75
   3   5   7   13.62    0.77
   3   5   7   13.88    0.65
   4   5   7   39.39    1.82
   4   5   7   40.34    1.67
   4   5   7   37.60    1.65
   4   5   7   41.39    1.80
   5   5   7    0.18    0.16
   5   5   7    0.26    0.10
   5   5   7    0.05    0.16
   6   5   7    3.44    0.42
   6   5   7    4.26    0.44
   6   5   7    4.09    0.28
   7   5   7    1.82    0.21
   7   5   7    1.76    0.31
   7   5   7    1.58    0.31
   8   5   7    0.06    0.18
   8   5   7    0.09    0.12
   8   5   7    0.04    0.23
   8   5   7    0.16    0.19
   9   5   7    0.05    0.13
   9   5   7    0.01    0.21
   9   5   7   -0.23    0.25
   9   5   7    0.28    0.22
   5  -6  -7    0.03    0.17
  -5   6   7    0.48    0.17
  -5   6   7    0.31    0.15
   4  -6  -7    0.86    0.21
  -4   6   7    0.64    0.18
  -4   6   7    0.65    0.18
   3  -6  -7   -0.02    0.12
  -3   6   7    0.01    0.07
  -3   6   7   -0.02    0.10
  -3   6   7   -0.01    0.12
  -3   6   7    0.03    0.06
  -3   6   7    0.09    0.14
  -3   6   7   -0.01    0.07
  -2   6   7    3.98    0.23
  -2   6   7    4.16    0.35
  -2   6   7    4.69    0.34
  -2   6   7    3.61    0.29
  -2   6   7    3.95    0.29
  -1   6   7    2.72    0.31
  -1   6   7    2.01    0.21
  -1   6   7    1.87    0.27
  -1   6   7    1.95    0.17
  -1   6   7    1.93    0.24
   0   6   7   15.84    0.84
   0   6   7   15.91    0.77
   0   6   7   15.97    0.73
   0   6   7   15.60    0.80
   1   6   7    0.62    0.18
   1   6   7    0.52    0.13
   1   6   7    0.68    0.18
   2   6   7  204.92    8.30
   2   6   7  205.01    8.20
   2   6   7  206.18    8.33
   3   6   7   15.03    0.82
   3   6   7   13.44    0.67
   3   6   7   13.40    0.77
   4   6   7    0.63    0.21
   4   6   7    1.11    0.17
   4   6   7    0.57    0.21
   5   6   7    9.61    0.51
   5   6   7    9.23    0.65
   5   6   7    9.16    0.62
   6   6   7   18.48    0.88
   6   6   7   19.02    1.03
   7   6   7    2.83    0.42
   7   6   7    3.41    0.28
   7   6   7    2.84    0.41
   8   6   7    2.35    0.37
   8   6   7    2.66    0.28
   8   6   7    2.55    0.49
   8   6   7    2.85    0.44
   9   6   7    1.28    0.22
   9   6   7    1.72    0.48
   9   6   7    0.88    0.35
   9   6   7    1.61    0.36
   5  -7  -7    1.77    0.32
  -5   7   7    1.57    0.28
  -5   7   7    2.11    0.26
   4  -7  -7    0.16    0.20
  -4   7   7   -0.03    0.12
  -4   7   7    0.11    0.14
   3  -7  -7    1.77    0.30
  -3   7   7    2.09    0.21
  -3   7   7    1.57    0.24
  -3   7   7    1.81    0.27
  -3   7   7    1.94    0.28
  -2   7   7    0.86    0.11
  -2   7   7    0.57    0.19
  -2   7   7    0.69    0.18
  -2   7   7    0.74    0.16
  -2   7   7    0.72    0.16
  -1   7   7    1.81    0.29
  -1   7   7    1.64    0.24
  -1   7   7    2.02    0.22
  -1   7   7    2.32    0.27
   0   7   7    9.44    0.57
   0   7   7    7.33    0.46
   0   7   7    8.08    0.43
   0   7   7    6.96    0.50
   1   7   7    9.36    0.64
   1   7   7   11.26    0.57
   1   7   7   10.04    0.63
   2   7   7   20.08    1.05
   2   7   7   20.28    1.09
   2   7   7   21.71    0.98
   3   7   7    0.86    0.24
   3   7   7    1.24    0.19
   3   7   7    0.87    0.23
   4   7   7    9.31    0.63
   4   7   7    8.69    0.61
   4   7   7    8.83    0.50
   5   7   7    1.05    0.26
   5   7   7    0.69    0.23
   5   7   7    0.74    0.17
   6   7   7   -0.06    0.17
   6   7   7    0.13    0.17
   6   7   7   -0.10    0.10
   7   7   7    3.07    0.44
   7   7   7    3.00    0.46
   7   7   7    4.38    0.34
   8   7   7   39.87    1.95
   8   7   7   39.44    1.75
  -5   8   7    0.29    0.18
  -5   8   7   -0.08    0.16
   4  -8  -7    0.07    0.19
  -4   8   7    0.18    0.16
  -4   8   7    0.33    0.17
  -3   8   7    0.03    0.14
  -3   8   7    0.28    0.16
  -3   8   7    0.15    0.15
  -2   8   7    4.58    0.37
  -2   8   7    5.03    0.40
  -2   8   7    5.34    0.25
  -2   8   7    4.97    0.38
  -2   8   7    5.09    0.43
  -1   8   7    3.88    0.42
  -1   8   7    5.20    0.38
  -1   8   7    4.45    0.37
   0   8   7   -0.12    0.13
   0   8   7    0.04    0.11
   0   8   7   -0.09    0.12
   1   8   7    1.07    0.22
   1   8   7    0.77    0.21
   1   8   7    0.78    0.26
   2   8   7    1.15    0.20
   2   8   7    1.80    0.32
   2   8   7    1.59    0.29
   3   8   7   23.31    1.10
   3   8   7   23.03    1.25
   3   8   7   24.36    1.33
   4   8   7    0.16    0.12
   4   8   7    0.38    0.20
   4   8   7   -0.10    0.17
   5   8   7    0.01    0.18
   5   8   7   -0.23    0.17
   6   8   7    0.22    0.15
   6   8   7    0.33    0.24
   6   8   7    0.21    0.21
   7   8   7    2.80    0.47
   7   8   7    3.14    0.46
   7   8   7    4.19    0.34
   8   8   7   17.25    1.07
   8   8   7   16.78    1.11
   8   8   7   17.65    0.90
  -3   9   7    1.48    0.22
  -3   9   7    0.96    0.27
  -3   9   7    1.44    0.30
  -3   9   7    0.88    0.22
  -2   9   7    6.16    0.47
  -2   9   7    6.86    0.46
  -2   9   7    6.38    0.44
  -2   9   7    5.56    0.48
  -1   9   7    0.14    0.15
  -1   9   7    0.22    0.17
  -1   9   7   -0.09    0.14
  -1   9   7    0.20    0.13
   0   9   7    0.27    0.15
   0   9   7    0.14    0.19
   0   9   7    0.07    0.17
   1   9   7   -0.07    0.17
   1   9   7   -0.09    0.11
   1   9   7   -0.36    0.15
   2   9   7   -0.22    0.14
   2   9   7    0.01    0.12
   2   9   7    0.02    0.19
   3   9   7    7.13    0.55
   3   9   7    5.90    0.42
   3   9   7    5.68    0.62
   4   9   7   14.44    0.76
   4   9   7   14.33    0.93
   4   9   7   14.02    0.89
   5   9   7    4.35    0.56
   5   9   7    4.15    0.35
   5   9   7    3.59    0.47
   6   9   7    0.28    0.17
   6   9   7   -0.12    0.19
   6   9   7   -0.03    0.23
   7   9   7    1.40    0.41
   7   9   7    1.11    0.23
   7   9   7    1.49    0.36
  -2  10   7    0.92    0.24
  -2  10   7    0.66    0.24
  -2  10   7    1.00    0.26
  -1  10   7    0.10    0.15
  -1  10   7    0.18    0.17
  -1  10   7    0.17    0.16
  -1  10   7    0.04    0.17
   0  10   7   23.33    1.23
   0  10   7   23.26    1.14
   0  10   7   21.16    1.17
   1  10   7    1.92    0.35
   1  10   7    3.08    0.41
   1  10   7    2.44    0.31
   2  10   7    0.42    0.23
   2  10   7    0.58    0.19
   2  10   7    0.46    0.24
   3  10   7   -0.06    0.19
   3  10   7   -0.49    0.12
   3  10   7    0.09    0.16
   4  10   7   10.32    0.78
   4  10   7    8.86    0.58
   4  10   7    9.01    0.71
   5  10   7    5.93    0.47
   6  10   7    7.24    0.53
   6  10   7    8.98    0.77
   0  11   7    2.25    0.38
   0  11   7    2.30    0.39
   0  11   7    2.69    0.36
   1  11   7    1.44    0.34
   1  11   7    1.08    0.30
   1  11   7    1.17    0.26
   2  11   7    1.53    0.28
   2  11   7    1.57    0.34
   2  11   7    2.00    0.46
   3  11   7    5.99    0.48
   3  11   7    4.58    0.59
   3  11   7    5.37    0.71
   4  11   7    0.34    0.25
   4  11   7    0.54    0.21
   4  11   7    0.18    0.26
   3  10  -8   -0.07    0.20
  -3 -10   8   -0.14    0.18
  -3 -10   8    0.14    0.19
   2  10  -8    2.13    0.45
   2  10  -8    2.23    0.34
  -2 -10   8    1.90    0.34
  -2 -10   8    2.52    0.35
   1  10  -8    9.58    0.79
   1  10  -8   10.11    0.64
  -1 -10   8   10.09    0.70
   0  10  -8   -0.09    0.13
   0  10  -8   -0.02    0.23
   0 -10   8   -0.11    0.15
   0 -10   8   -0.41    0.15
  -1  10  -8    0.15    0.15
  -1  10  -8    0.31    0.22
   1 -10   8    0.32    0.22
   1 -10   8    0.16    0.16
  -2  10  -8   -0.25    0.17
  -2  10  -8    0.03    0.14
   2 -10   8    0.09    0.14
   2 -10   8    0.02    0.20
   5   9  -8    0.29    0.23
  -5  -9   8    0.87    0.26
   4   9  -8   -0.14    0.17
  -4  -9   8    0.22    0.19
   3   9  -8   -0.06    0.16
  -3  -9   8   -0.05    0.16
  -3  -9   8    0.01    0.16
   2   9  -8    1.73    0.29
  -2  -9   8    1.46    0.26
   1   9  -8    1.47    0.26
  -1  -9   8    1.31    0.24
  -1  -9   8    1.34    0.27
   0   9  -8    0.64    0.20
   0  -9   8    0.20    0.18
  -1   9  -8    0.08    0.13
  -1   9  -8   -0.28    0.16
   1  -9   8   -0.14    0.15
   1  -9   8    0.02    0.13
  -2   9  -8    0.08    0.13
  -2   9  -8   -0.11    0.16
   2  -9   8   -0.06    0.18
   2  -9   8    0.12    0.13
  -3   9  -8    0.41    0.18
   3  -9   8   -0.16    0.11
   3  -9   8   -0.01    0.19
  -4   9  -8   -0.04    0.15
   4  -9   8   -0.03    0.20
   6   8  -8    0.37    0.25
  -6  -8   8    0.29    0.20
   5   8  -8    1.84    0.35
  -5  -8   8    1.98    0.33
   4   8  -8    0.09    0.18
  -4  -8   8   -0.17    0.12
  -4  -8   8   -0.05    0.16
   3   8  -8    0.15    0.18
  -3  -8   8    0.24    0.17
  -3  -8   8    0.44    0.18
   2   8  -8    7.91    0.54
  -2  -8   8    8.38    0.53
  -2  -8   8    7.49    0.52
  -1  -8   8    2.24    0.30
  -1  -8   8    1.78    0.28
   0   8  -8    0.86    0.18
   0  -8   8    0.86    0.22
   0  -8   8    1.16    0.21
   0  -8   8    0.84    0.19
  -1   8  -8    3.09    0.30
   1  -8   8    2.89    0.38
   1  -8   8    2.98    0.30
   1  -8   8    3.04    0.32
  -2   8  -8    0.26    0.17
  -2   8  -8    0.42    0.14
   2  -8   8    0.26    0.15
   2  -8   8    0.35    0.14
   2  -8   8    0.30    0.19
  -3   8  -8    0.11    0.11
   3  -8   8   -0.08    0.10
   3  -8   8    0.10    0.18
   3  -8   8    0.05    0.13
  -4   8  -8    0.61    0.15
  -4   8  -8    0.20    0.14
   4  -8   8    0.57    0.18
   4  -8   8    0.42    0.24
   4  -8   8    0.54    0.13
  -5   8  -8    8.09    0.45
   5  -8   8    7.39    0.82
   5  -8   8    7.27    0.50
   6   7  -8    0.83    0.29
  -6  -7   8    0.92    0.26
   5   7  -8    0.06    0.20
  -5  -7   8   -0.13    0.16
   4   7  -8    0.90    0.24
  -4  -7   8    0.85    0.23
   3   7  -8    5.70    0.44
  -3  -7   8    4.57    0.39
  -3  -7   8    4.08    0.33
   2   7  -8    8.47    0.54
  -2  -7   8    7.91    0.52
  -2  -7   8    8.77    0.52
   1   7  -8    1.71    0.25
  -1  -7   8    1.64    0.24
  -1  -7   8    1.55    0.25
  -1  -7   8    1.72    0.24
   0   7  -8    2.28    0.27
   0  -7   8    2.35    0.27
   0  -7   8    2.18    0.27
   0  -7   8    2.32    0.30
  -1   7  -8    7.74    0.44
   1  -7   8    6.67    0.44
   1  -7   8    6.78    0.50
   1  -7   8    6.81    0.42
  -2   7  -8    1.57    0.20
   2  -7   8    1.26    0.18
   2  -7   8    1.54    0.22
  -3   7  -8    6.50    0.38
  -3   7  -8    6.59    0.43
  -3   7  -8    6.44    0.39
   3  -7   8    6.73    0.47
   3  -7   8    7.47    0.55
   3  -7   8    5.77    0.37
  -4   7  -8    2.99    0.23
  -4   7  -8    2.48    0.19
  -4   7  -8    2.63    0.19
  -4   7  -8    2.76    0.27
   4  -7   8    2.80    0.30
   4  -7   8    2.82    0.22
   4  -7   8    2.65    0.39
  -5   7  -8    2.66    0.22
  -5   7  -8    2.45    0.28
   5  -7   8    2.64    0.29
   5  -7   8    2.94    0.43
   5  -7   8    2.42    0.23
  -6   7  -8    0.40    0.18
   6  -7   8    0.19    0.15
   7   6  -8    0.11    0.26
   6   6  -8    5.23    0.55
  -6  -6   8    3.55    0.42
   5   6  -8   -0.06    0.17
  -5  -6   8    0.29    0.19
   4   6  -8    1.62    0.31
   4   6  -8    1.43    0.22
  -4  -6   8    1.86    0.28
   3   6  -8    0.82    0.22
   3   6  -8    0.52    0.18
  -3  -6   8    0.41    0.13
  -3  -6   8    0.51    0.17
   2   6  -8    0.70    0.19
  -2  -6   8    0.66    0.16
  -2  -6   8    0.67    0.18
  -2  -6   8    0.83    0.17
   1   6  -8   14.37    0.72
  -1  -6   8   13.48    0.71
  -1  -6   8   13.63    0.70
  -1  -6   8   12.82    0.69
   0   6  -8    6.28    0.39
   0  -6   8    6.21    0.44
   0  -6   8    5.85    0.38
   0  -6   8    6.01    0.39
  -1   6  -8    2.87    0.27
   1  -6   8    3.33    0.27
   1  -6   8    2.61    0.32
   1  -6   8    2.89    0.25
  -2   6  -8    1.87    0.20
  -2   6  -8    1.82    0.22
   2  -6   8    1.93    0.23
   2  -6   8    1.53    0.27
  -3   6  -8    3.75    0.28
  -3   6  -8    4.20    0.42
   3  -6   8    4.08    0.39
   3  -6   8    4.27    0.46
   3  -6   8    4.82    0.34
  -4   6  -8   29.81    1.25
  -4   6  -8   29.71    1.24
  -4   6  -8   30.24    1.27
  -4   6  -8   30.48    1.31
   4  -6   8   30.55    1.50
   4  -6   8   30.31    1.34
   4  -6   8   27.60    1.31
  -5   6  -8    3.89    0.29
  -5   6  -8    3.46    0.23
   5  -6   8    2.90    0.42
   5  -6   8    3.23    0.32
  -6   6  -8    4.78    0.37
   6  -6   8    4.37    0.55
   6  -6   8    4.32    0.37
  -7   6  -8    0.17    0.17
   7  -6   8    0.03    0.25
   7  -6   8    0.20    0.14
   7   5  -8   -0.17    0.21
  -7  -5   8    0.27    0.19
   6   5  -8    1.24    0.31
  -6  -5   8    0.59    0.22
   5   5  -8    0.63    0.24
  -5  -5   8    0.86    0.22
   4   5  -8    0.11    0.09
   4   5  -8    0.10    0.17
  -4  -5   8    0.08    0.14
   3   5  -8    2.13    0.31
   3   5  -8    2.27    0.25
  -3  -5   8    2.51    0.20
  -3  -5   8    2.08    0.23
  -3  -5   8    2.06    0.27
   2   5  -8    1.46    0.23
   2   5  -8    1.55    0.23
  -2  -5   8    1.13    0.17
  -2  -5   8    1.03    0.17
  -2  -5   8    1.52    0.22
   1   5  -8    3.84    0.36
   1   5  -8    4.41    0.33
  -1  -5   8    4.52    0.31
  -1  -5   8    4.48    0.33
  -1  -5   8    4.23    0.35
   0   5  -8   14.67    0.73
   0  -5   8   14.86    0.77
   0  -5   8   14.99    0.73
   0  -5   8   15.22    0.72
  -1   5  -8    3.85    0.28
   1  -5   8    4.33    0.36
   1  -5   8    4.40    0.30
  -2   5  -8   10.40    0.56
  -2   5  -8   11.35    0.53
   2  -5   8   11.18    0.66
   2  -5   8   11.10    0.58
  -3   5  -8    7.08    0.35
  -3   5  -8    6.68    0.38
   3  -5   8    6.60    0.41
   3  -5   8    7.13    0.52
   3  -5   8    5.61    0.37
  -4   5  -8   10.26    0.49
  -4   5  -8   10.95    0.54
  -4   5  -8   11.17    0.49
   4  -5   8   10.60    0.70
   4  -5   8   10.08    0.53
   4  -5   8   11.14    0.58
  -5   5  -8   -0.16    0.07
   5  -5   8    0.07    0.12
   5  -5   8    0.09    0.09
   5  -5   8   -0.11    0.16
  -6   5  -8    0.03    0.11
   6  -5   8   -0.04    0.11
   6  -5   8   -0.14    0.16
  -7   5  -8    1.64    0.24
   7  -5   8    1.32    0.34
   7  -5   8    1.45    0.21
  -8   5  -8    2.01    0.29
   8  -5   8    2.89    0.48
   8   4  -8   -0.07    0.25
  -8  -4   8    0.06    0.24
   7   4  -8    0.31    0.26
  -7  -4   8    0.39    0.20
   6   4  -8    1.84    0.35
  -6  -4   8    1.95    0.29
   5   4  -8    2.40    0.38
  -5  -4   8    1.92    0.32
   4   4  -8   11.16    0.68
  -4  -4   8    9.40    0.57
   3   4  -8    0.81    0.14
   3   4  -8    0.84    0.22
  -3  -4   8    1.03    0.17
  -3  -4   8    1.20    0.20
  -3  -4   8    1.05    0.12
   2   4  -8    2.43    0.29
   2   4  -8    1.83    0.24
  -2  -4   8    2.27    0.25
  -2  -4   8    2.31    0.20
  -2  -4   8    2.48    0.21
   1   4  -8    0.05    0.11
   1   4  -8    0.09    0.08
  -1  -4   8    0.11    0.10
  -1  -4   8    0.00    0.09
  -1  -4   8    0.21    0.11
   0   4  -8    3.41    0.25
   0   4  -8    3.64    0.36
   0  -4   8    3.09    0.25
   0  -4   8    3.01    0.28
  -1   4  -8    3.40    0.23
  -1   4  -8    3.03    0.25
   1  -4   8    3.30    0.30
   1  -4   8    3.37    0.25
  -2   4  -8    1.02    0.13
   2  -4   8    1.09    0.17
   2  -4   8    1.44    0.24
  -3   4  -8    3.58    0.20
  -3   4  -8    3.35    0.24
   3  -4   8    3.42    0.27
   3  -4   8    3.18    0.38
  -4   4  -8    1.15    0.10
  -4   4  -8    1.10    0.15
  -4   4  -8    1.16    0.13
   4  -4   8    1.22    0.27
   4  -4   8    1.39    0.19
  -5   4  -8    0.01    0.09
   5  -4   8    0.23    0.18
   5  -4   8   -0.15    0.08
  -6   4  -8   -0.01    0.11
   6  -4   8    0.60    0.24
   6  -4   8    0.64    0.16
  -7   4  -8    0.47    0.16
   7  -4   8    0.63    0.27
   7  -4   8    0.43    0.15
  -8   4  -8    0.00    0.15
   8  -4   8    0.44    0.27
   8  -4   8    0.25    0.14
   8   3  -8    1.59    0.40
  -8  -3   8    1.92    0.32
   7   3  -8    0.73    0.28
  -7  -3   8    0.52    0.20
   6   3  -8   -0.07    0.18
  -6  -3   8   -0.03    0.15
   5   3  -8    1.95    0.35
  -5  -3   8    1.73    0.26
   4   3  -8    0.41    0.17
  -4  -3   8    0.39    0.15
   3   3  -8    4.17    0.42
  -3  -3   8    3.23    0.28
  -3  -3   8    3.94    0.26
  -3  -3   8    3.93    0.20
   2   3  -8   10.35    0.62
  -2  -3   8   10.63    0.56
  -2  -3   8   11.25    0.55
  -2  -3   8   11.57    0.52
   1   3  -8   21.24    0.93
   1   3  -8   19.60    0.99
   1   3  -8   21.10    1.00
  -1  -3   8   21.26    0.95
  -1  -3   8   22.36    0.96
   0   3  -8    2.55    0.24
   0   3  -8    2.64    0.22
   0   3  -8    2.26    0.17
   0  -3   8    2.46    0.21
   0  -3   8    2.76    0.28
  -1   3  -8    0.23    0.09
  -1   3  -8    0.50    0.16
  -1   3  -8    0.48    0.11
   1  -3   8    0.43    0.14
   1  -3   8    0.41    0.11
  -2   3  -8    0.33    0.07
  -2   3  -8    0.31    0.10
   2  -3   8    0.21    0.14
   2  -3   8    0.36    0.11
  -3   3  -8    7.81    0.43
  -3   3  -8    8.53    0.37
   3  -3   8    8.28    0.56
   3  -3   8    8.88    0.48
  -4   3  -8    8.49    0.44
  -4   3  -8    8.62    0.43
   4  -3   8    8.52    0.49
   4  -3   8   10.64    0.64
  -5   3  -8    1.86    0.13
   5  -3   8    1.88    0.31
   5  -3   8    1.99    0.24
  -6   3  -8    1.61    0.19
   6  -3   8    1.36    0.21
  -7   3  -8    0.27    0.13
   7  -3   8    0.00    0.11
   7  -3   8    0.38    0.22
   8  -3   8    0.18    0.13
   8  -3   8    0.03    0.24
  -8  -2   8   36.83    1.61
  -8  -2   8   31.57    1.60
  -7  -2   8    0.30    0.17
  -7  -2   8    0.22    0.15
   6   2  -8    0.16    0.10
  -6  -2   8    0.05    0.13
  -6  -2   8    0.18    0.15
   5   2  -8    5.32    0.35
  -5  -2   8    7.15    0.41
  -5  -2   8    5.72    0.40
   4   2  -8    0.45    0.12
  -4  -2   8    0.74    0.16
  -4  -2   8    0.51    0.15
  -4  -2   8    0.62    0.12
   3   2  -8   21.88    1.05
  -3  -2   8   25.07    1.05
  -3  -2   8   23.81    1.07
  -3  -2   8   23.59    1.02
   2   2  -8    1.68    0.19
   2   2  -8    1.91    0.19
  -2  -2   8    1.91    0.16
  -2  -2   8    1.70    0.14
   1   2  -8    1.31    0.17
   1   2  -8    1.39    0.15
  -1  -2   8    1.57    0.18
  -1  -2   8    1.64    0.18
   0   2  -8   22.35    1.05
   0   2  -8   24.01    0.98
   0   2  -8   23.23    1.05
   0   2  -8   21.13    1.03
   0  -2   8   24.13    1.03
   0  -2   8   23.66    1.07
   0  -2   8   23.52    1.05
  -1   2  -8   18.50    0.90
  -1   2  -8   19.21    0.82
  -1   2  -8   19.07    0.78
  -1   2  -8   18.07    0.87
  -1   2  -8   16.69    0.92
   1  -2   8   19.35    0.85
   1  -2   8   17.83    0.90
  -2   2  -8    0.11    0.09
  -2   2  -8    0.07    0.05
  -2   2  -8   -0.08    0.12
   2  -2   8    0.07    0.08
   2  -2   8    0.16    0.09
  -3   2  -8    1.43    0.17
  -3   2  -8    1.73    0.12
   3  -2   8    1.73    0.17
   3  -2   8    1.47    0.20
   3  -2   8    1.57    0.26
  -4   2  -8    5.19    0.27
  -4   2  -8    5.03    0.31
   4  -2   8    4.86    0.34
   4  -2   8    5.25    0.44
   4  -2   8    5.13    0.29
  -5   2  -8    8.77    0.43
  -5   2  -8    8.34    0.43
   5  -2   8    8.84    0.41
   5  -2   8    9.14    0.63
   5  -2   8    7.96    0.49
  -6   2  -8   15.14    0.74
   6  -2   8   16.62    0.80
   6  -2   8   16.18    0.95
  -7   2  -8    0.06    0.11
   7  -2   8    0.27    0.14
   7  -2   8    0.14    0.19
  -8   2  -8   -0.18    0.11
   8  -2   8   -0.07    0.12
   8  -2   8   -0.16    0.18
  -9   2  -8    1.23    0.22
   9  -2   8    0.87    0.19
   9  -2   8    1.00    0.35
  -8  -1   8   15.48    0.88
  -7  -1   8    1.80    0.27
   6   1  -8    1.95    0.18
  -6  -1   8    2.00    0.26
  -6  -1   8    2.08    0.26
   5   1  -8    0.13    0.09
  -5  -1   8    0.35    0.14
  -5  -1   8    0.16    0.12
   4   1  -8    4.65    0.29
  -4  -1   8    4.89    0.33
  -4  -1   8    4.73    0.33
  -4  -1   8    4.71    0.27
   3   1  -8    6.60    0.38
  -3  -1   8    6.98    0.36
  -3  -1   8    7.56    0.41
  -3  -1   8    6.90    0.39
   2   1  -8   31.00    1.33
  -2  -1   8   31.62    1.33
  -2  -1   8   31.54    1.39
  -2  -1   8   30.91    1.31
  -2  -1   8   32.24    1.33
   1   1  -8    5.10    0.26
   1   1  -8    4.52    0.30
   1   1  -8    4.48    0.32
  -1  -1   8    5.32    0.37
  -1  -1   8    4.84    0.30
  -1  -1   8    4.57    0.28
   0   1  -8    4.00    0.30
   0   1  -8    4.60    0.30
   0   1  -8    4.92    0.24
   0  -1   8    4.67    0.31
   0  -1   8    5.23    0.34
   0  -1   8    5.25    0.30
  -1   1  -8    3.96    0.29
  -1   1  -8    4.37    0.20
   1  -1   8    4.43    0.34
   1  -1   8    4.55    0.29
   1  -1   8    4.37    0.29
  -2   1  -8    1.92    0.12
  -2   1  -8    2.18    0.23
  -2   1  -8    2.23    0.19
  -2   1  -8    2.17    0.10
  -2   1  -8    2.23    0.18
   2  -1   8    2.05    0.18
   2  -1   8    2.03    0.27
   2  -1   8    1.95    0.22
  -3   1  -8    3.81    0.26
   3  -1   8    3.63    0.25
   3  -1   8    3.90    0.28
   3  -1   8    3.95    0.36
  -4   1  -8    2.41    0.23
  -4   1  -8    2.17    0.14
   4  -1   8    1.79    0.30
   4  -1   8    2.05    0.20
   4  -1   8    2.69    0.27
  -5   1  -8    0.20    0.11
  -5   1  -8    0.56    0.10
   5  -1   8    0.16    0.12
   5  -1   8    0.39    0.10
   5  -1   8    0.40    0.20
  -6   1  -8    1.57    0.17
   6  -1   8    1.92    0.25
   6  -1   8    1.26    0.30
   6  -1   8    1.63    0.16
  -7   1  -8    0.77    0.15
   7  -1   8    1.05    0.20
   7  -1   8    0.97    0.10
  -8   1  -8    0.22    0.13
   8  -1   8    0.10    0.22
   8  -1   8    0.12    0.14
  -9   1  -8    0.39    0.17
   9  -1   8    0.32    0.17
   9  -1   8    0.92    0.31
  -8   0   8   -0.02    0.16
  -8   0   8   -0.13    0.15
  -7   0   8    7.08    0.51
  -7   0   8    7.40    0.48
  -6   0   8    0.77    0.18
  -6   0   8    0.57    0.17
   5   0  -8   14.09    0.64
  -5   0   8   13.99    0.74
  -5   0   8   15.61    0.73
   4   0  -8    3.49    0.23
  -4   0   8    3.08    0.26
  -4   0   8    3.58    0.26
  -4   0   8    3.28    0.20
   3   0  -8    9.10    0.47
  -3   0   8    9.35    0.41
  -3   0   8    9.00    0.53
  -3   0   8    9.76    0.40
  -3   0   8    9.83    0.50
  -3   0   8    9.97    0.45
   2   0  -8   64.90    2.69
   2   0  -8   65.35    2.71
  -2   0   8   66.55    2.69
  -2   0   8   67.12    2.69
  -2   0   8   67.21    2.66
  -2   0   8   65.95    2.75
  -2   0   8   65.17    2.68
   1   0  -8    1.14    0.12
   1   0  -8    1.52    0.20
   1   0  -8    1.33    0.16
  -1   0   8    1.27    0.17
  -1   0   8    1.23    0.12
  -1   0   8    1.35    0.19
  -1   0   8    1.39    0.16
   0   0  -8    9.88    0.55
   0   0  -8   10.32    0.45
   0   0  -8   10.08    0.48
   0   0   8   10.63    0.52
   0   0   8   11.39    0.59
   0   0   8   10.72    0.54
   0   0   8   10.63    0.45
  -1   0  -8   12.12    0.53
  -1   0  -8   12.55    0.61
  -1   0  -8   12.28    0.61
   1   0   8   12.04    0.60
   1   0   8   12.16    0.60
   1   0   8   10.70    0.65
  -2   0  -8    2.49    0.25
  -2   0  -8    2.32    0.14
  -2   0  -8    2.48    0.22
   2   0   8    2.71    0.32
   2   0   8    2.28    0.24
   2   0   8    2.52    0.21
  -3   0  -8    2.05    0.22
   3   0   8    1.54    0.18
   3   0   8    1.40    0.26
   3   0   8    1.36    0.19
  -4   0  -8    5.29    0.36
  -4   0  -8    5.64    0.26
   4   0   8    5.79    0.38
   4   0   8    5.47    0.34
   4   0   8    5.37    0.46
  -5   0  -8    4.92    0.34
  -5   0  -8    5.20    0.27
   5   0   8    4.94    0.52
   5   0   8    5.65    0.34
   5   0   8    5.20    0.37
  -6   0  -8    1.57    0.17
   6   0   8    1.65    0.32
   6   0   8    1.80    0.20
   6   0   8    1.47    0.24
  -7   0  -8    1.83    0.20
   7   0   8    1.93    0.20
   7   0   8    2.20    0.29
   7   0   8    1.53    0.33
  -8   0  -8    0.09    0.12
   8   0   8    0.32    0.24
   8   0   8    0.19    0.15
   8   0   8    0.27    0.10
  -9   0  -8    0.01    0.13
   9   0   8    0.10    0.23
  -8   1   8    5.64    0.47
  -8   1   8    5.85    0.42
  -7   1   8    0.04    0.14
  -7   1   8    0.21    0.15
  -6   1   8    2.88    0.32
  -6   1   8    2.16    0.25
  -5   1   8    6.58    0.39
  -5   1   8    5.66    0.40
   4  -1  -8    4.06    0.24
  -4   1   8    4.73    0.32
  -4   1   8    4.02    0.21
  -4   1   8    4.21    0.21
  -4   1   8    4.64    0.30
  -4   1   8    4.02    0.32
   3  -1  -8   83.39    3.42
  -3   1   8   86.84    3.39
  -3   1   8   84.64    3.38
  -3   1   8   85.63    3.50
  -3   1   8   82.38    3.45
   2  -1  -8   21.84    0.96
   2  -1  -8   22.01    0.99
  -2   1   8   21.95    0.98
  -2   1   8   22.58    0.96
  -2   1   8   22.97    0.97
  -2   1   8   23.19    1.04
   1  -1  -8    0.08    0.07
   1  -1  -8    0.23    0.09
   1  -1  -8    0.10    0.05
   1  -1  -8    0.19    0.08
  -1   1   8    0.03    0.10
  -1   1   8    0.24    0.08
  -1   1   8    0.26    0.07
   0  -1  -8   12.95    0.66
   0  -1  -8   12.80    0.64
   0  -1  -8   12.75    0.59
   0   1   8   13.54    0.63
   0   1   8   12.74    0.56
   0   1   8   13.66    0.66
  -1  -1  -8   63.86    2.72
  -1  -1  -8   65.33    2.74
  -1  -1  -8   64.26    2.64
   1   1   8   67.59    2.72
   1   1   8   66.00    2.59
   1   1   8   66.67    2.73
  -2  -1  -8    1.50    0.20
  -2  -1  -8    1.20    0.10
  -2  -1  -8    1.34    0.19
   2   1   8    1.15    0.17
   2   1   8    1.49    0.19
  -3  -1  -8   11.92    0.49
  -3  -1  -8   11.80    0.62
   3   1   8   11.44    0.69
   3   1   8   11.09    0.61
   3   1   8   11.71    0.60
  -4  -1  -8    0.38    0.13
   4   1   8    0.21    0.11
   4   1   8    0.26    0.13
   4   1   8    0.05    0.15
  -5  -1  -8    0.01    0.12
   5   1   8   -0.06    0.11
   5   1   8    0.03    0.10
   5   1   8   -0.11    0.15
  -6  -1  -8    0.59    0.10
   6   1   8    0.42    0.09
   6   1   8    0.43    0.15
   6   1   8    0.31    0.13
   6   1   8    0.63    0.24
  -7  -1  -8    0.04    0.09
   7   1   8    0.13    0.24
   7   1   8   -0.14    0.10
  -8  -1  -8    1.15    0.18
   8   1   8    1.96    0.38
   8   1   8    1.37    0.25
  -9  -1  -8    0.75    0.17
   9   1   8    0.27    0.28
   9   1   8    0.30    0.18
  -7   2   8    1.21    0.25
  -7   2   8    1.36    0.20
  -6   2   8   13.43    0.65
  -6   2   8   11.89    0.70
  -5   2   8    2.66    0.29
  -5   2   8    2.46    0.19
  -5   2   8    2.11    0.23
  -4   2   8   54.45    2.23
  -4   2   8   56.29    2.39
  -4   2   8   55.04    2.30
  -4   2   8   56.70    2.37
  -4   2   8   58.09    2.31
  -3   2   8   52.94    2.22
  -3   2   8   51.53    2.26
  -3   2   8   52.86    2.18
  -3   2   8   55.01    2.15
   2  -2  -8    1.80    0.19
  -2   2   8    2.20    0.18
  -2   2   8    2.10    0.17
  -2   2   8    2.11    0.18
  -2   2   8    1.88    0.23
   1  -2  -8    6.47    0.36
   1  -2  -8    6.92    0.38
  -1   2   8    6.52    0.41
  -1   2   8    6.47    0.36
  -1   2   8    6.50    0.37
  -1   2   8    6.75    0.34
   0  -2  -8   13.88    0.74
   0  -2  -8   13.65    0.73
   0  -2  -8   15.18    0.68
   0   2   8   13.68    0.68
   0   2   8   14.88    0.62
   0   2   8   14.70    0.73
  -1  -2  -8    6.89    0.43
  -1  -2  -8    7.37    0.37
  -1  -2  -8    7.67    0.46
   1   2   8    8.22    0.34
   1   2   8    7.49    0.38
   1   2   8    8.34    0.46
   1   2   8    7.72    0.44
  -2  -2  -8    5.80    0.38
  -2  -2  -8    6.02    0.37
  -2  -2  -8    5.61    0.28
   2   2   8    5.34    0.36
   2   2   8    5.46    0.23
   2   2   8    5.53    0.23
   2   2   8    5.83    0.28
   2   2   8    5.52    0.37
  -3  -2  -8    3.37    0.33
  -3  -2  -8    3.38    0.19
   3   2   8    3.12    0.15
   3   2   8    3.53    0.28
   3   2   8    3.11    0.18
   3   2   8    3.47    0.28
  -4  -2  -8    0.65    0.09
  -4  -2  -8    0.32    0.16
   4   2   8    0.59    0.07
   4   2   8    0.69    0.10
   4   2   8    0.38    0.15
   5   2   8    0.22    0.13
   5   2   8    0.06    0.13
   5   2   8    0.08    0.04
   5   2   8    0.03    0.15
   5   2   8    0.09    0.05
   6   2   8    1.24    0.23
   6   2   8    0.98    0.22
   6   2   8    0.40    0.23
   6   2   8    1.13    0.14
   7   2   8    8.95    0.55
   7   2   8    9.43    0.59
   7   2   8    8.12    0.68
   8   2   8    0.18    0.24
   8   2   8   -0.03    0.13
   8   2   8   -0.05    0.14
   9   2   8    0.07    0.15
   9   2   8    0.12    0.16
   9   2   8   -0.28    0.18
  -7   3   8    1.12    0.24
  -6   3   8    2.52    0.32
  -6   3   8    2.71    0.22
  -5   3   8    0.17    0.09
  -5   3   8   -0.06    0.09
  -5   3   8   -0.01    0.12
  -5   3   8    0.00    0.10
  -4   3   8    0.84    0.15
  -4   3   8    0.80    0.17
  -4   3   8    1.15    0.15
  -4   3   8    0.80    0.17
  -3   3   8    0.06    0.10
  -3   3   8   -0.03    0.11
  -3   3   8    0.08    0.05
  -3   3   8    0.08    0.11
  -2   3   8   42.82    1.82
  -2   3   8   40.87    1.79
  -2   3   8   41.33    1.75
  -2   3   8   41.38    1.73
  -1   3   8    4.05    0.28
  -1   3   8    4.31    0.26
  -1   3   8    4.87    0.34
  -1   3   8    4.26    0.29
   0  -3  -8    3.57    0.23
   0   3   8    4.38    0.29
   0   3   8    3.59    0.28
   0   3   8    3.36    0.24
   0   3   8    3.73    0.30
   0   3   8    3.95    0.22
  -1  -3  -8   30.94    1.32
   1   3   8   30.15    1.38
   1   3   8   30.57    1.30
   1   3   8   30.42    1.36
   1   3   8   30.80    1.25
  -2  -3  -8   37.41    1.55
   2   3   8   37.22    1.65
   2   3   8   38.64    1.67
   2   3   8   36.77    1.55
  -3  -3  -8    0.52    0.09
   3   3   8    0.45    0.06
   3   3   8    0.37    0.14
   3   3   8    0.53    0.09
   3   3   8    0.36    0.15
  -4  -3  -8    1.81    0.17
   4   3   8    1.40    0.23
   4   3   8    1.31    0.11
   4   3   8    1.39    0.12
   4   3   8    2.06    0.28
   5   3   8    0.40    0.08
   5   3   8    0.28    0.14
   5   3   8    0.32    0.17
   5   3   8    0.18    0.07
   6   3   8    0.32    0.22
   6   3   8    0.53    0.19
   6   3   8    0.56    0.11
   6   3   8    0.56    0.09
   6   3   8    0.29    0.16
   7   3   8   13.33    0.77
   7   3   8   12.42    0.75
   7   3   8   13.44    0.59
   7   3   8   14.13    0.93
   8   3   8    0.29    0.08
   8   3   8    0.22    0.18
   8   3   8    0.58    0.20
   8   3   8    0.34    0.27
   9   3   8   -0.07    0.16
   9   3   8    0.49    0.21
   9   3   8    0.33    0.27
  -7   4   8   10.71    0.70
  -6   4   8    2.51    0.33
  -6   4   8    1.42    0.14
  -5   4   8    0.52    0.16
  -5   4   8    0.47    0.10
  -5   4   8    0.72    0.19
  -4   4   8    7.00    0.46
  -4   4   8    8.00    0.38
  -4   4   8    6.71    0.45
  -3   4   8   13.46    0.59
  -3   4   8   12.52    0.67
  -3   4   8   13.66    0.71
  -2   4   8    5.25    0.31
  -2   4   8    5.14    0.38
  -2   4   8    5.41    0.33
  -1   4   8    5.30    0.33
  -1   4   8    5.30    0.34
  -1   4   8    5.03    0.33
  -1   4   8    4.74    0.37
   0   4   8   10.42    0.58
   0   4   8    9.88    0.50
   0   4   8    8.88    0.52
   0   4   8    9.83    0.46
  -1  -4  -8   -0.01    0.09
   1   4   8    0.15    0.11
   1   4   8    0.16    0.12
   1   4   8    0.13    0.08
  -2  -4  -8    3.33    0.23
   2   4   8    3.13    0.33
   2   4   8    3.64    0.23
   2   4   8    3.53    0.32
   3   4   8   58.77    2.46
   3   4   8   62.75    2.59
   3   4   8   59.82    2.60
   4   4   8   23.41    0.96
   4   4   8   21.60    1.09
   4   4   8   21.24    0.94
   4   4   8   21.49    1.09
   5   4   8   29.23    1.29
   5   4   8   31.71    1.30
   5   4   8   30.23    1.45
   5   4   8   32.14    1.47
   6   4   8   12.79    0.73
   6   4   8   11.51    0.54
   6   4   8   11.53    0.70
   6   4   8   10.69    0.55
   7   4   8    0.24    0.09
   7   4   8   -0.05    0.16
   8   4   8    0.21    0.18
   8   4   8    0.19    0.24
   8   4   8    0.06    0.13
   8   4   8   -0.04    0.16
   9   4   8    2.40    0.37
   9   4   8    1.70    0.32
   9   4   8    1.90    0.46
  -6   5   8   -0.10    0.13
  -5   5   8    3.03    0.36
  -5   5   8    3.56    0.35
  -4   5   8    0.02    0.06
  -4   5   8    0.06    0.06
  -4   5   8    0.16    0.12
  -4   5   8    0.12    0.13
  -3   5   8    0.03    0.10
  -3   5   8   -0.26    0.09
  -3   5   8    0.00    0.07
  -2   5   8    6.95    0.43
  -2   5   8    6.66    0.39
  -2   5   8    6.41    0.38
  -2   5   8    6.58    0.45
  -2   5   8    6.37    0.34
  -1   5   8   75.53    3.12
  -1   5   8   74.69    3.05
  -1   5   8   75.81    3.19
  -1   5   8   75.70    3.08
  -1   5   8   75.62    3.12
   0   5   8    4.04    0.30
   0   5   8    3.25    0.23
   0   5   8    3.29    0.26
   0   5   8    4.09    0.34
   1   5   8   13.25    0.72
   1   5   8   13.58    0.66
   1   5   8   13.86    0.75
   2   5   8   11.34    0.65
   2   5   8   11.16    0.56
   2   5   8   11.36    0.67
   3   5   8   33.36    1.52
   3   5   8   30.82    1.53
   3   5   8   33.98    1.41
   4   5   8   13.18    0.66
   4   5   8   14.34    0.79
   4   5   8   14.76    0.80
   4   5   8   14.03    0.66
   5   5   8    4.44    0.44
   5   5   8    4.13    0.28
   5   5   8    4.58    0.46
   5   5   8    4.33    0.28
   6   5   8    1.34    0.28
   6   5   8    1.76    0.34
   6   5   8    1.54    0.18
   7   5   8    4.75    0.31
   7   5   8    3.95    0.46
   8   5   8    1.62    0.31
   8   5   8    1.04    0.27
   8   5   8    1.24    0.18
   8   5   8    1.01    0.37
   9   5   8    0.88    0.29
   9   5   8    0.82    0.29
   9   5   8    0.30    0.29
  -6   6   8    4.78    0.47
  -5   6   8    2.53    0.32
  -5   6   8    2.64    0.31
  -4   6   8    0.69    0.18
  -4   6   8    0.91    0.21
  -3   6   8    2.40    0.16
  -3   6   8    2.48    0.20
  -3   6   8    2.32    0.17
  -3   6   8    2.76    0.32
  -3   6   8    2.50    0.28
  -2   6   8    0.07    0.12
  -2   6   8   -0.03    0.09
  -2   6   8   -0.01    0.07
  -2   6   8   -0.06    0.10
  -2   6   8    0.03    0.09
  -1   6   8   20.95    1.05
  -1   6   8   21.20    0.93
  -1   6   8   21.41    0.96
  -1   6   8   20.33    0.99
  -1   6   8   20.73    1.00
   0   6   8   26.13    1.18
   0   6   8   26.85    1.27
   0   6   8   25.18    1.21
   1   6   8   20.06    0.95
   1   6   8   21.03    1.06
   1   6   8   20.38    1.01
   2   6   8    2.75    0.26
   2   6   8    2.63    0.32
   2   6   8    2.44    0.34
   3   6   8    4.15    0.29
   3   6   8    4.07    0.44
   3   6   8    4.63    0.39
   4   6   8    1.12    0.25
   4   6   8    0.97    0.16
   4   6   8    0.59    0.22
   5   6   8   -0.10    0.15
   5   6   8    0.04    0.17
   5   6   8   -0.08    0.09
   6   6   8   -0.08    0.10
   6   6   8    0.05    0.17
   6   6   8   -0.15    0.14
   7   6   8    0.33    0.24
   7   6   8    0.54    0.26
   7   6   8    0.56    0.15
   8   6   8   -0.15    0.21
   8   6   8    0.14    0.13
   8   6   8   -0.09    0.17
   8   6   8    0.01    0.29
   9   6   8   15.71    1.15
  -5   7   8    8.23    0.53
  -5   7   8    9.05    0.96
  -4   7   8    3.31    0.35
  -4   7   8    3.56    0.37
  -3   7   8    5.81    0.35
  -3   7   8    5.83    0.43
  -3   7   8    6.01    0.45
  -2   7   8    6.84    0.46
  -2   7   8    7.25    0.43
  -2   7   8    5.80    0.46
  -2   7   8    6.83    0.49
  -2   7   8    7.04    0.36
  -1   7   8    4.42    0.29
  -1   7   8    4.63    0.32
  -1   7   8    4.69    0.36
  -1   7   8    4.73    0.41
  -1   7   8    4.69    0.40
   0   7   8    3.00    0.32
   0   7   8    3.00    0.36
   0   7   8    2.16    0.26
   1   7   8    7.30    0.46
   1   7   8    8.13    0.54
   1   7   8    8.96    0.58
   2   7   8   11.30    0.70
   2   7   8   12.13    0.75
   2   7   8   12.05    0.62
   3   7   8    3.76    0.29
   3   7   8    3.63    0.41
   3   7   8    4.44    0.47
   4   7   8    0.89    0.30
   4   7   8    1.47    0.20
   5   7   8    3.87    0.31
   5   7   8    3.77    0.47
   5   7   8    3.75    0.45
   6   7   8    3.01    0.44
   6   7   8    3.70    0.30
   6   7   8    3.10    0.43
   7   7   8   -0.38    0.16
   7   7   8   -0.02    0.22
   7   7   8    0.05    0.13
   8   7   8    2.65    0.29
   8   7   8    2.53    0.40
   8   7   8    2.28    0.44
  -4   8   8    0.30    0.18
  -3   8   8   -0.16    0.13
  -3   8   8    0.14    0.15
  -3   8   8    0.20    0.20
  -2   8   8   16.41    0.83
  -2   8   8   16.27    0.91
  -2   8   8   16.18    0.87
  -2   8   8   16.17    0.82
  -1   8   8    3.46    0.36
  -1   8   8    3.08    0.25
  -1   8   8    3.24    0.28
  -1   8   8    3.47    0.40
  -1   8   8    3.52    0.37
   0   8   8    0.96    0.20
   0   8   8    1.81    0.27
   0   8   8    1.54    0.35
   1   8   8    1.31    0.22
   1   8   8    1.59    0.27
   1   8   8    0.97    0.29
   2   8   8    1.62    0.31
   2   8   8    2.31    0.34
   3   8   8    1.03    0.28
   3   8   8    0.99    0.22
   3   8   8    0.90    0.26
   4   8   8   16.51    0.98
   4   8   8   17.61    0.90
   4   8   8   16.81    1.00
   5   8   8    4.23    0.48
   5   8   8    3.41    0.47
   5   8   8    4.02    0.41
   6   8   8    0.04    0.14
   6   8   8   -0.12    0.19
   6   8   8   -0.04    0.19
   7   8   8    1.58    0.38
   7   8   8    1.88    0.26
   7   8   8    0.95    0.31
  -3   9   8    0.40    0.19
  -3   9   8    0.30    0.20
  -3   9   8    0.08    0.16
  -2   9   8    0.64    0.24
  -2   9   8    0.68    0.19
  -2   9   8    0.42    0.18
  -2   9   8    0.31    0.17
  -1   9   8    0.16    0.18
  -1   9   8    0.02    0.12
  -1   9   8   -0.18    0.11
  -1   9   8   -0.06    0.15
   0   9   8    1.78    0.26
   0   9   8    0.96    0.27
   0   9   8    2.60    0.38
   1   9   8    6.97    0.47
   1   9   8    7.58    0.58
   1   9   8    6.41    0.52
   2   9   8    1.11    0.28
   2   9   8    0.85    0.20
   2   9   8    1.18    0.28
   3   9   8    7.32    0.61
   3   9   8    8.81    0.67
   3   9   8    8.79    0.53
   4   9   8    8.48    0.53
   4   9   8    8.35    0.66
   4   9   8    7.52    0.66
   5   9   8    0.79    0.29
   5   9   8    0.69    0.29
   5   9   8    1.11    0.22
   6   9   8    4.68    0.38
   6   9   8    4.56    0.69
   7   9   8    0.09    0.28
   7   9   8    0.32    0.26
   7   9   8    0.09    0.17
  -2  10   8    0.36    0.19
  -2  10   8    0.40    0.21
  -2  10   8    0.29    0.18
  -2  10   8    0.01    0.19
  -1  10   8    0.17    0.19
  -1  10   8    0.16    0.15
  -1  10   8    0.22    0.17
  -1  10   8    0.21    0.23
   0  10   8    0.78    0.26
   0  10   8    0.38    0.17
   0  10   8    0.50    0.22
   1  10   8    3.30    0.44
   1  10   8    3.73    0.39
   2  10   8    0.21    0.16
   2  10   8   -0.03    0.20
   2  10   8   -0.21    0.15
   3  10   8    0.81    0.29
   3  10   8    0.72    0.21
   3  10   8    0.84    0.29
   4  10   8    1.54    0.36
   4  10   8    1.87    0.28
   4  10   8    2.20    0.38
   5  10   8    3.47    0.52
   5  10   8    4.57    0.58
   5  10   8    3.90    0.40
   1  11   8    0.18    0.18
   1  11   8    0.17    0.24
   2  11   8    1.08    0.34
   2  11   8    1.16    0.25
   2  11   8    1.01    0.33
   3  11   8    0.84    0.21
   3  11   8    2.13    0.42
   3  11   8    1.26    0.34
  -3 -10   9    0.56    0.24
   2  10  -9    0.98    0.26
  -2 -10   9    1.92    0.33
  -2 -10   9    2.08    0.34
   1  10  -9    4.41    0.45
   1  10  -9    4.13    0.58
  -1 -10   9    5.05    0.44
  -1 -10   9    3.88    0.47
   0  10  -9    0.24    0.19
   0  10  -9   -0.19    0.19
   0 -10   9    0.42    0.19
   0 -10   9    0.07    0.18
  -1  10  -9    1.15    0.32
  -1  10  -9    1.41    0.26
   1 -10   9    0.91    0.28
   1 -10   9    0.47    0.18
  -2  10  -9    0.06    0.22
  -2  10  -9   -0.17    0.13
   2 -10   9    0.21    0.16
   2 -10   9   -0.36    0.18
   4   9  -9    1.28    0.35
  -4  -9   9    1.20    0.35
   3   9  -9   -0.17    0.18
  -3  -9   9    0.10    0.18
  -3  -9   9    0.37    0.20
   2   9  -9    0.29    0.19
  -2  -9   9    0.29    0.21
  -2  -9   9    0.78    0.21
   1   9  -9    5.74    0.45
  -1  -9   9    6.05    0.48
  -1  -9   9    5.26    0.45
   0   9  -9    0.08    0.14
   0  -9   9    0.20    0.16
   0  -9   9    0.17    0.18
  -1   9  -9    4.04    0.34
  -1   9  -9    3.46    0.44
   1  -9   9    3.50    0.39
   1  -9   9    3.71    0.38
   1  -9   9    3.00    0.41
  -2   9  -9    3.50    0.34
  -2   9  -9    3.14    0.38
   2  -9   9    2.75    0.30
   2  -9   9    3.01    0.44
   2  -9   9    2.70    0.33
  -3   9  -9    0.52    0.20
   3  -9   9    0.19    0.25
   3  -9   9   -0.11    0.12
   3  -9   9    0.46    0.20
  -4   9  -9    0.35    0.16
  -4   9  -9   -0.06    0.15
   4  -9   9    0.04    0.22
   4  -9   9    0.29    0.16
  -5  -8   9    1.34    0.42
   4   8  -9   -0.04    0.18
  -4  -8   9    0.00    0.13
  -4  -8   9    0.25    0.19
   3   8  -9    0.35    0.21
  -3  -8   9    0.19    0.17
  -3  -8   9    0.45    0.20
   2   8  -9   18.32    0.94
  -2  -8   9   16.38    0.91
  -2  -8   9   17.44    0.91
   1   8  -9    0.47    0.19
  -1  -8   9    0.30    0.16
  -1  -8   9    0.39    0.17
  -1  -8   9    0.50    0.18
   0   8  -9    0.14    0.13
   0  -8   9   -0.01    0.13
   0  -8   9   -0.17    0.16
   0  -8   9   -0.06    0.11
  -1   8  -9   -0.04    0.13
   1  -8   9    0.00    0.16
   1  -8   9    0.17    0.12
   1  -8   9   -0.01    0.13
  -2   8  -9    0.04    0.12
   2  -8   9    0.13    0.13
   2  -8   9   -0.02    0.16
   2  -8   9    0.12    0.14
  -3   8  -9    2.24    0.24
  -3   8  -9    1.97    0.27
   3  -8   9    1.70    0.33
   3  -8   9    1.57    0.25
   3  -8   9    1.94    0.23
  -4   8  -9    7.70    0.44
  -4   8  -9    7.70    0.47
   4  -8   9    7.61    0.63
   4  -8   9    6.90    0.43
   4  -8   9    8.00    0.50
  -5   8  -9    8.01    0.45
  -5   8  -9    8.44    0.52
   5  -8   9    7.55    0.66
   5  -8   9    6.96    0.49
   6   7  -9   -0.28    0.19
  -6  -7   9    0.09    0.19
   5   7  -9    0.11    0.20
  -5  -7   9   -0.04    0.17
   4   7  -9   -0.12    0.17
  -4  -7   9    0.29    0.18
   3   7  -9    0.65    0.22
  -3  -7   9    0.46    0.15
  -3  -7   9    0.73    0.21
  -2  -7   9    3.51    0.35
  -2  -7   9    3.47    0.37
  -2  -7   9    4.13    0.34
   1   7  -9    1.02    0.22
  -1  -7   9    1.06    0.20
  -1  -7   9    0.96    0.21
  -1  -7   9    0.46    0.17
   0   7  -9    1.46    0.23
   0  -7   9    1.65    0.24
   0  -7   9    1.60    0.27
   0  -7   9    1.92    0.25
  -1   7  -9    0.33    0.14
   1  -7   9    0.05    0.15
   1  -7   9    0.29    0.13
   1  -7   9    0.41    0.15
  -2   7  -9    0.08    0.11
   2  -7   9    0.08    0.12
   2  -7   9    0.16    0.11
   2  -7   9    0.18    0.17
  -3   7  -9    0.13    0.10
  -3   7  -9    0.07    0.14
   3  -7   9   -0.09    0.14
   3  -7   9    0.14    0.12
   3  -7   9   -0.03    0.10
  -4   7  -9    0.41    0.11
  -4   7  -9    0.40    0.12
  -4   7  -9    0.09    0.13
   4  -7   9    0.51    0.13
   4  -7   9    0.50    0.23
   4  -7   9    0.26    0.14
  -5   7  -9    8.86    0.51
  -5   7  -9    8.36    0.44
   5  -7   9    7.59    0.64
   5  -7   9    7.09    0.42
   5  -7   9    7.94    0.51
  -6   7  -9    1.52    0.24
   6  -7   9    1.90    0.26
   6  -7   9    2.40    0.42
   7   6  -9    0.81    0.33
  -7  -6   9    0.49    0.24
   6   6  -9    3.79    0.52
  -6  -6   9    3.94    0.45
   5   6  -9    0.58    0.25
  -5  -6   9    0.90    0.24
   4   6  -9    0.34    0.14
   4   6  -9    0.47    0.22
  -4  -6   9    0.20    0.16
   3   6  -9    0.00    0.14
   3   6  -9    0.14    0.18
  -3  -6   9    0.21    0.11
  -3  -6   9    0.15    0.15
   2   6  -9    6.88    0.48
  -2  -6   9    6.50    0.42
  -2  -6   9    6.67    0.43
  -2  -6   9    6.97    0.45
   1   6  -9    0.63    0.17
  -1  -6   9    0.30    0.13
  -1  -6   9    0.38    0.14
  -1  -6   9    0.37    0.15
   0   6  -9   11.00    0.59
   0  -6   9   11.18    0.59
   0  -6   9   10.37    0.57
   0  -6   9   10.23    0.63
  -1   6  -9    1.11    0.19
   1  -6   9    1.51    0.22
   1  -6   9    1.58    0.21
   1  -6   9    1.60    0.27
  -2   6  -9    0.49    0.13
   2  -6   9    0.66    0.20
   2  -6   9    0.57    0.15
  -3   6  -9    0.18    0.12
  -3   6  -9    0.37    0.12
   3  -6   9    0.19    0.18
   3  -6   9    0.42    0.15
  -4   6  -9    9.57    0.48
  -4   6  -9    8.16    0.43
  -4   6  -9    9.14    0.43
   4  -6   9    9.42    0.66
   4  -6   9    7.45    0.46
   4  -6   9    8.23    0.51
  -5   6  -9    0.03    0.12
  -5   6  -9   -0.06    0.06
   5  -6   9    0.02    0.13
   5  -6   9    0.20    0.21
  -6   6  -9    2.61    0.29
   6  -6   9    1.98    0.26
   6  -6   9    2.72    0.44
  -7   6  -9    0.56    0.19
   7  -6   9    0.27    0.25
   7  -6   9    0.46    0.17
   7   5  -9   -0.19    0.22
  -7  -5   9    0.08    0.22
   6   5  -9   -0.04    0.20
  -6  -5   9   -0.05    0.16
   5   5  -9   11.42    0.76
  -5  -5   9   10.82    0.67
   4   5  -9    4.81    0.50
  -4  -5   9    4.15    0.41
   3   5  -9    2.69    0.29
   3   5  -9    3.28    0.39
  -3  -5   9    3.22    0.23
  -3  -5   9    3.15    0.30
  -3  -5   9    3.69    0.32
   2   5  -9    0.91    0.21
   2   5  -9    1.00    0.23
  -2  -5   9    1.41    0.20
  -2  -5   9    1.38    0.19
  -2  -5   9    1.37    0.22
   1   5  -9    1.06    0.20
  -1  -5   9    1.19    0.20
  -1  -5   9    1.36    0.20
  -1  -5   9    1.16    0.19
   0   5  -9   45.57    1.93
   0  -5   9   45.65    1.98
   0  -5   9   44.35    1.93
   1  -5   9    7.81    0.52
   1  -5   9    8.32    0.47
  -2   5  -9    9.62    0.47
   2  -5   9    8.68    0.59
   2  -5   9    9.76    0.53
  -3   5  -9   17.54    0.85
  -3   5  -9   17.64    0.77
   3  -5   9   17.66    0.97
   3  -5   9   17.43    0.86
  -4   5  -9    4.41    0.29
  -4   5  -9    4.70    0.24
  -4   5  -9    4.33    0.28
   4  -5   9    4.14    0.33
  -5   5  -9    2.41    0.25
   5  -5   9    3.20    0.30
   5  -5   9    2.16    0.37
  -6   5  -9    0.69    0.16
   6  -5   9    0.80    0.27
   6  -5   9    0.81    0.21
  -7   5  -9    1.51    0.23
   7  -5   9    1.23    0.21
   7  -5   9    1.14    0.33
   7   4  -9    2.29    0.44
  -7  -4   9    1.65    0.31
   6   4  -9    1.59    0.34
  -6  -4   9    0.82    0.22
   5   4  -9   -0.34    0.15
  -5  -4   9    0.07    0.14
   4   4  -9    4.33    0.47
  -4  -4   9    4.23    0.35
   3   4  -9   -0.20    0.13
  -3  -4   9    0.03    0.06
  -3  -4   9   -0.21    0.10
  -3  -4   9   -0.05    0.11
   2   4  -9   18.40    0.94
   2   4  -9   20.60    1.00
  -2  -4   9   19.86    0.89
  -2  -4   9   20.45    0.94
  -2  -4   9   19.76    0.92
   1   4  -9    1.28    0.22
   1   4  -9    0.81    0.20
  -1  -4   9    1.02    0.17
  -1  -4   9    1.07    0.17
   0   4  -9   11.99    0.57
   0   4  -9   11.59    0.66
   0  -4   9   12.00    0.61
   0  -4   9   12.37    0.65
  -1   4  -9   30.51    1.30
   1  -4   9   31.34    1.35
   1  -4   9   28.79    1.40
  -2   4  -9   15.80    0.78
  -2   4  -9   16.85    0.73
   2  -4   9   16.77    0.89
   2  -4   9   15.50    0.79
  -3   4  -9    6.74    0.40
  -3   4  -9    6.79    0.33
   3  -4   9    7.33    0.43
   3  -4   9    6.35    0.51
  -4   4  -9    1.18    0.16
  -4   4  -9    1.20    0.09
   4  -4   9    1.38    0.29
   4  -4   9    1.53    0.21
  -5   4  -9    3.11    0.24
  -5   4  -9    2.95    0.16
   5  -4   9    3.47    0.45
   5  -4   9    2.58    0.29
  -6   4  -9    0.19    0.12
   6  -4   9    0.03    0.13
   6  -4   9    0.39    0.23
  -7   4  -9    6.71    0.42
   7  -4   9    6.15    0.66
   7  -4   9    6.21    0.43
  -8   4  -9    1.04    0.21
   8  -4   9    0.43    0.16
   7   3  -9    3.28    0.52
  -7  -3   9    3.46    0.39
   6   3  -9    0.31    0.25
  -6  -3   9    0.37    0.21
   5   3  -9    0.30    0.21
  -5  -3   9    0.56    0.18
   4   3  -9   11.25    0.72
  -4  -3   9   11.21    0.56
  -4  -3   9   10.93    0.62
   3   3  -9    0.22    0.17
  -3  -3   9    0.14    0.10
  -3  -3   9    0.49    0.14
   2   3  -9   -0.05    0.13
  -2  -3   9    0.07    0.10
  -2  -3   9    0.00    0.07
  -2  -3   9   -0.13    0.08
   1   3  -9    0.88    0.18
   1   3  -9    0.77    0.12
   1   3  -9    0.50    0.17
  -1  -3   9    0.81    0.14
  -1  -3   9    0.54    0.13
   0   3  -9    1.00    0.17
   0   3  -9    0.89    0.21
   0   3  -9    1.10    0.13
   0  -3   9    1.07    0.18
   0  -3   9    1.25    0.18
  -1   3  -9   -0.03    0.08
  -1   3  -9    0.09    0.09
   1  -3   9    0.03    0.13
   1  -3   9    0.05    0.07
  -2   3  -9    0.67    0.10
  -2   3  -9    0.60    0.13
   2  -3   9    0.44    0.13
   2  -3   9    0.59    0.19
  -3   3  -9    0.89    0.15
   3  -3   9    1.28    0.24
  -4   3  -9   22.81    0.94
  -4   3  -9   20.24    0.97
   4  -3   9   23.53    1.18
   4  -3   9   21.72    1.03
  -5   3  -9    0.17    0.08
  -5   3  -9    0.10    0.09
   5  -3   9    0.28    0.19
   5  -3   9    0.03    0.11
  -6   3  -9    3.14    0.24
   6  -3   9    2.99    0.31
   6  -3   9    2.54    0.41
  -7   3  -9   -0.06    0.10
   7  -3   9   -0.09    0.19
   7  -3   9    0.08    0.13
  -8   3  -9    0.11    0.14
   8  -3   9   -0.22    0.12
   8  -3   9   -0.12    0.20
   8   2  -9    8.46    0.76
  -8  -2   9    9.98    0.63
  -8  -2   9   10.01    0.65
  -7  -2   9    3.01    0.36
  -7  -2   9    2.37    0.31
  -6  -2   9    2.93    0.34
  -6  -2   9    2.30    0.29
  -5  -2   9    1.97    0.25
  -5  -2   9    2.25    0.28
  -4  -2   9    5.65    0.34
  -4  -2   9    5.96    0.37
  -4  -2   9    6.37    0.41
  -3  -2   9    2.18    0.19
  -3  -2   9    2.10    0.24
   2   2  -9    0.26    0.09
  -2  -2   9    0.32    0.08
  -2  -2   9    0.31    0.10
   1   2  -9    0.97    0.13
  -1  -2   9    1.14    0.16
  -1  -2   9    1.15    0.16
   0   2  -9    6.25    0.30
   0   2  -9    4.98    0.35
   0  -2   9    5.90    0.39
   0  -2   9    5.74    0.36
   0  -2   9    5.73    0.35
  -1   2  -9    4.98    0.33
  -1   2  -9    4.42    0.28
  -1   2  -9    4.43    0.23
   1  -2   9    4.46    0.35
   1  -2   9    4.64    0.31
   1  -2   9    4.21    0.30
  -2   2  -9   27.01    1.09
  -2   2  -9   23.78    1.17
   2  -2   9   27.56    1.19
   2  -2   9   27.03    1.16
   2  -2   9   25.87    1.27
  -3   2  -9    3.30    0.18
  -3   2  -9    3.15    0.25
   3  -2   9    3.06    0.23
   3  -2   9    3.44    0.27
   3  -2   9    2.95    0.37
  -4   2  -9    1.27    0.12
  -4   2  -9    1.16    0.17
   4  -2   9    1.09    0.27
   4  -2   9    1.26    0.20
   4  -2   9    1.40    0.16
  -5   2  -9    0.58    0.13
  -5   2  -9    0.46    0.10
   5  -2   9    0.46    0.21
   5  -2   9    0.42    0.10
   5  -2   9    0.66    0.16
  -6   2  -9    0.52    0.14
   6  -2   9    0.56    0.26
   6  -2   9    0.69    0.17
  -7   2  -9    0.04    0.11
   7  -2   9   -0.01    0.18
   7  -2   9   -0.05    0.12
  -8   2  -9    1.38    0.21
   8  -2   9    1.45    0.27
   8  -2   9    1.22    0.36
  -9   2  -9    1.79    0.25
   9  -2   9    1.47    0.24
  -8  -1   9    3.34    0.40
  -8  -1   9    3.45    0.38
  -7  -1   9    0.26    0.17
  -7  -1   9    0.27    0.15
  -6  -1   9    0.78    0.19
  -6  -1   9    0.78    0.19
  -5  -1   9    0.12    0.12
  -5  -1   9    0.03    0.13
   4   1  -9    1.41    0.18
  -4  -1   9    2.19    0.24
  -4  -1   9    2.12    0.24
  -4  -1   9    1.84    0.17
   3   1  -9    1.50    0.19
  -3  -1   9    1.54    0.20
  -3  -1   9    1.15    0.14
  -3  -1   9    1.68    0.19
   2   1  -9    5.81    0.31
   2   1  -9    4.88    0.33
  -2  -1   9    5.44    0.30
  -2  -1   9    5.74    0.38
  -2  -1   9    4.95    0.31
  -2  -1   9    5.35    0.31
   1   1  -9    2.76    0.23
   1   1  -9    2.91    0.19
  -1  -1   9    3.10    0.22
  -1  -1   9    2.90    0.25
  -1  -1   9    3.21    0.26
   0   1  -9    0.61    0.14
   0   1  -9    0.69    0.09
   0  -1   9    0.78    0.15
   0  -1   9    0.65    0.16
   0  -1   9    0.62    0.14
  -1   1  -9    0.16    0.04
  -1   1  -9    0.16    0.10
   1  -1   9    0.15    0.09
   1  -1   9    0.17    0.09
   1  -1   9    0.12    0.13
  -2   1  -9   23.42    0.93
  -2   1  -9   23.66    0.98
  -2   1  -9   22.26    0.93
  -2   1  -9   23.09    0.96
  -2   1  -9   22.97    1.07
   2  -1   9   23.86    1.05
   2  -1   9   23.56    1.07
   2  -1   9   24.86    1.17
  -3   1  -9    0.90    0.06
  -3   1  -9    0.95    0.18
   3  -1   9    0.65    0.16
   3  -1   9    1.04    0.16
   3  -1   9    1.15    0.24
  -4   1  -9    0.21    0.11
  -4   1  -9    0.11    0.05
   4  -1   9    0.24    0.18
   4  -1   9   -0.03    0.08
   4  -1   9    0.37    0.13
  -5   1  -9    9.56    0.44
  -5   1  -9    9.10    0.51
   5  -1   9    9.70    0.68
   5  -1   9    9.90    0.56
   5  -1   9    9.46    0.48
  -6   1  -9    0.15    0.11
  -6   1  -9    0.14    0.08
   6  -1   9   -0.04    0.07
   6  -1   9   -0.14    0.12
   6  -1   9    0.01    0.18
  -7   1  -9    0.82    0.14
   7  -1   9    0.62    0.10
   7  -1   9    0.59    0.25
   7  -1   9    0.92    0.20
  -8   1  -9    0.06    0.12
   8  -1   9    0.00    0.21
   8  -1   9    0.08    0.16
  -9   1  -9    0.24    0.18
   9  -1   9    0.01    0.15
   9  -1   9    0.28    0.26
  -7   0   9    0.25    0.17
  -6   0   9    4.88    0.39
  -6   0   9    5.63    0.39
   5   0  -9    1.40    0.15
  -5   0   9    1.51    0.22
  -5   0   9    2.19    0.26
   4   0  -9    0.45    0.11
  -4   0   9    0.13    0.12
  -4   0   9    0.12    0.07
  -4   0   9    0.06    0.11
   3   0  -9    0.28    0.10
  -3   0   9    0.04    0.04
  -3   0   9    0.09    0.05
  -3   0   9    0.08    0.11
  -3   0   9    0.18    0.08
  -3   0   9    0.02    0.09
   2   0  -9   20.81    0.92
   2   0  -9   21.18    0.96
  -2   0   9   20.90    0.91
  -2   0   9   21.27    0.93
  -2   0   9   21.47    0.95
  -2   0   9   21.00    1.00
  -2   0   9   21.23    0.93
   1   0  -9    1.07    0.16
   1   0  -9    0.77    0.12
   1   0  -9    0.78    0.10
  -1   0   9    0.75    0.16
  -1   0   9    1.13    0.12
  -1   0   9    0.94    0.14
  -1   0   9    0.97    0.17
   0   0  -9    6.22    0.34
   0   0  -9    6.71    0.30
   0   0  -9    6.70    0.40
   0   0   9    6.63    0.38
   0   0   9    6.20    0.42
   0   0   9    6.91    0.41
  -1   0  -9   14.44    0.63
  -1   0  -9   14.13    0.72
  -1   0  -9   13.74    0.72
   1   0   9   15.23    0.72
   1   0   9   14.67    0.78
  -2   0  -9   29.28    1.19
  -2   0  -9   27.84    1.30
   2   0   9   30.28    1.31
   2   0   9   29.35    1.29
  -3   0  -9    6.08    0.40
   3   0   9    6.73    0.39
   3   0   9    6.92    0.42
   3   0   9    6.58    0.50
  -4   0  -9    3.53    0.29
   4   0   9    3.16    0.32
   4   0   9    3.40    0.27
   4   0   9    3.45    0.42
  -5   0  -9    0.18    0.06
  -5   0  -9    0.02    0.11
   5   0   9   -0.02    0.16
   5   0   9    0.11    0.12
   5   0   9    0.11    0.10
  -6   0  -9    0.13    0.13
  -6   0  -9    0.12    0.07
   6   0   9    0.03    0.09
   6   0   9    0.34    0.20
   6   0   9    0.26    0.15
   7   0   9    2.00    0.28
   7   0   9    1.48    0.19
   7   0   9    1.58    0.35
  -8   0  -9    3.43    0.27
   8   0   9    3.67    0.53
   8   0   9    3.61    0.25
  -9   0  -9   -0.02    0.13
   9   0   9    0.08    0.16
   9   0   9   -0.06    0.24
  -7   1   9    0.10    0.15
  -7   1   9   -0.01    0.15
  -6   1   9    5.67    0.42
  -6   1   9    5.51    0.38
  -5   1   9   -0.14    0.11
  -5   1   9    0.11    0.12
   4  -1  -9    0.48    0.10
  -4   1   9    0.43    0.13
  -4   1   9    0.78    0.15
  -4   1   9    0.62    0.08
  -4   1   9    0.66    0.17
  -4   1   9    0.55    0.07
  -4   1   9    0.52    0.06
   3  -1  -9    7.55    0.41
  -3   1   9    7.70    0.43
  -3   1   9    7.68    0.36
  -3   1   9    7.17    0.46
  -3   1   9    7.21    0.37
   2  -1  -9   39.32    1.69
   2  -1  -9   39.24    1.66
  -2   1   9   39.15    1.66
  -2   1   9   40.92    1.68
  -2   1   9   41.84    1.76
  -2   1   9   39.47    1.66
   1  -1  -9    0.12    0.08
   1  -1  -9    0.09    0.05
  -1   1   9    0.06    0.06
  -1   1   9    0.11    0.08
  -1   1   9    0.12    0.10
   0  -1  -9   49.10    2.05
   0  -1  -9   48.10    2.08
   0   1   9   47.91    2.09
   0   1   9   49.95    1.98
   0   1   9   50.23    2.06
  -1  -1  -9    3.57    0.27
  -1  -1  -9    3.16    0.19
   1   1   9    3.48    0.35
   1   1   9    2.90    0.25
  -2  -1  -9    3.22    0.27
  -2  -1  -9    3.24    0.18
   2   1   9    2.48    0.39
   2   1   9    2.91    0.26
   2   1   9    2.92    0.26
  -3  -1  -9    3.93    0.19
  -3  -1  -9    4.13    0.32
   3   1   9    3.62    0.30
   3   1   9    4.07    0.31
   3   1   9    3.40    0.41
  -4  -1  -9    2.80    0.30
   4   1   9    1.83    0.32
   4   1   9    2.42    0.27
   4   1   9    2.54    0.27
  -5  -1  -9    1.72    0.29
   5   1   9    2.19    0.28
   5   1   9    1.80    0.33
   6   1   9    2.68    0.33
   6   1   9    2.91    0.29
   6   1   9    2.18    0.40
   7   1   9    0.25    0.17
   7   1   9    0.03    0.20
   7   1   9    0.29    0.14
   8   1   9    7.20    0.53
   8   1   9    7.69    0.68
   8   1   9    8.36    0.48
   9   1   9    1.42    0.28
   9   1   9    1.91    0.43
  -7   2   9    1.47    0.21
  -7   2   9    1.51    0.27
  -6   2   9    1.20    0.24
  -6   2   9    1.89    0.22
  -5   2   9    1.19    0.18
  -4   2   9    0.32    0.12
  -4   2   9    0.32    0.09
  -4   2   9    0.41    0.06
  -4   2   9    0.39    0.14
  -4   2   9    0.64    0.17
  -3   2   9   19.40    0.83
  -3   2   9   19.11    0.90
  -3   2   9   19.29    0.86
  -3   2   9   19.51    0.95
   2  -2  -9    0.88    0.15
  -2   2   9    0.99    0.14
  -2   2   9    1.15    0.20
  -2   2   9    1.08    0.14
   1  -2  -9    5.71    0.36
  -1   2   9    6.38    0.40
  -1   2   9    6.00    0.35
  -1   2   9    5.56    0.34
  -1   2   9    5.86    0.32
   0  -2  -9   10.01    0.49
   0  -2  -9    9.35    0.53
   0   2   9    9.93    0.45
   0   2   9   10.76    0.54
   0   2   9   10.07    0.56
  -1  -2  -9   -0.08    0.05
  -1  -2  -9   -0.04    0.09
   1   2   9   -0.01    0.03
   1   2   9   -0.02    0.07
  -2  -2  -9    8.33    0.41
   2   2   9    9.08    0.51
   2   2   9    8.83    0.51
  -3  -2  -9   18.08    0.78
   3   2   9   17.86    0.89
   3   2   9   17.62    0.77
   3   2   9   19.90    0.92
  -4  -2  -9   18.80    0.80
   4   2   9   17.41    1.05
   4   2   9   19.84    0.79
   4   2   9   19.01    0.93
   4   2   9   19.61    0.96
   4   2   9   18.81    0.76
   5   2   9    4.58    0.37
   5   2   9    5.10    0.55
   5   2   9    4.43    0.23
   5   2   9    4.82    0.21
   5   2   9    5.30    0.40
   6   2   9    7.14    0.61
   6   2   9    6.99    0.46
   6   2   9    6.74    0.48
   6   2   9    6.12    0.32
   7   2   9    2.95    0.33
   7   2   9    2.48    0.33
   7   2   9    3.61    0.51
   7   2   9    2.46    0.19
   8   2   9   10.82    0.64
   8   2   9    9.27    0.79
   8   2   9   12.17    0.71
   9   2   9    1.15    0.27
   9   2   9    0.72    0.21
   9   2   9    0.87    0.36
  -7   3   9    1.36    0.29
  -6   3   9    0.95    0.17
  -6   3   9    0.77    0.22
  -5   3   9    0.96    0.20
  -5   3   9    0.82    0.19
  -5   3   9    0.89    0.15
  -5   3   9    0.69    0.15
  -4   3   9    1.16    0.19
  -4   3   9    1.52    0.23
  -4   3   9    0.91    0.20
  -4   3   9    1.13    0.07
  -3   3   9   23.05    1.03
  -3   3   9   22.98    1.05
  -3   3   9   23.05    1.10
  -3   3   9   22.83    0.97
  -2   3   9    7.59    0.40
  -2   3   9    6.73    0.41
  -2   3   9    7.50    0.42
  -2   3   9    8.04    0.48
  -1   3   9    2.00    0.26
  -1   3   9    1.80    0.21
  -1   3   9    2.01    0.23
  -1   3   9    2.15    0.20
   0   3   9    6.37    0.32
   0   3   9    5.78    0.38
   0   3   9    7.19    0.44
   0   3   9    5.71    0.38
  -1  -3  -9    5.87    0.33
   1   3   9    6.12    0.34
   1   3   9    6.45    0.40
   1   3   9    6.31    0.42
   1   3   9    6.35    0.30
  -2  -3  -9    0.08    0.07
   2   3   9    0.01    0.07
   2   3   9    0.22    0.12
   2   3   9    0.22    0.13
   2   3   9    0.17    0.04
  -3  -3  -9    5.78    0.31
   3   3   9    5.99    0.42
   3   3   9    5.38    0.40
   3   3   9    6.00    0.30
   3   3   9    5.81    0.26
  -4  -3  -9   16.80    0.78
   4   3   9   17.91    0.91
   4   3   9   17.57    0.76
   4   3   9   17.95    0.74
   4   3   9   18.54    0.92
  -5  -3  -9    3.97    0.26
   5   3   9    4.30    0.23
   5   3   9    4.64    0.38
   5   3   9    4.11    0.36
   5   3   9    4.34    0.23
   6   3   9    1.40    0.12
   6   3   9    1.25    0.33
   6   3   9    1.53    0.27
   6   3   9    1.62    0.15
   6   3   9    1.85    0.28
   7   3   9    7.60    0.78
   7   3   9    7.03    0.33
   7   3   9    7.80    0.53
   8   3   9    0.64    0.30
   8   3   9    1.29    0.26
   8   3   9    1.84    0.31
   9   3   9    0.06    0.27
   9   3   9   -0.05    0.16
   9   3   9    0.11    0.18
  -6   4   9    1.86    0.29
  -5   4   9    0.00    0.13
  -5   4   9    0.04    0.09
  -5   4   9    0.23    0.16
  -4   4   9    0.36    0.11
  -4   4   9    0.44    0.17
  -4   4   9    0.58    0.17
  -3   4   9    3.89    0.23
  -3   4   9    3.58    0.30
  -3   4   9    3.82    0.33
  -2   4   9    8.50    0.48
  -2   4   9   10.07    0.56
  -2   4   9    8.81    0.47
  -1   4   9    1.08    0.17
  -1   4   9    1.33    0.17
  -1   4   9    1.33    0.23
   0   4   9    3.73    0.34
   0   4   9    4.22    0.26
   0   4   9    4.57    0.33
   0   4   9    5.09    0.31
   1   4   9    2.49    0.23
   1   4   9    2.80    0.31
   1   4   9    2.12    0.16
   1   4   9    2.24    0.26
  -2  -4  -9    0.20    0.09
   2   4   9    0.25    0.14
   2   4   9    0.30    0.10
   2   4   9    0.30    0.15
  -3  -4  -9  115.26    4.79
   3   4   9  116.38    4.92
   3   4   9  122.57    4.74
   3   4   9  119.88    4.78
   3   4   9  122.16    4.92
  -4  -4  -9    7.25    0.42
   4   4   9    6.40    0.49
   4   4   9    7.28    0.35
   4   4   9    7.20    0.50
   4   4   9    7.13    0.37
  -5  -4  -9    0.48    0.20
   5   4   9    1.09    0.13
   5   4   9    0.86    0.22
   5   4   9    1.16    0.13
   5   4   9    1.16    0.24
   6   4   9    3.85    0.42
   6   4   9    3.64    0.41
   6   4   9    3.93    0.25
   6   4   9    3.89    0.24
   7   4   9    7.36    0.55
   7   4   9    6.71    0.74
   7   4   9    6.91    0.53
   7   4   9    6.98    0.36
   8   4   9    0.10    0.27
   8   4   9    0.01    0.07
   8   4   9   -0.04    0.17
   9   4   9    0.70    0.26
   9   4   9    0.04    0.27
   9   4   9    0.48    0.24
  -5   5   9    3.24    0.36
  -5   5   9    2.95    0.33
  -4   5   9    1.54    0.24
  -4   5   9    1.15    0.14
  -4   5   9    1.03    0.21
  -3   5   9    0.03    0.12
  -3   5   9    0.02    0.07
  -3   5   9    0.02    0.12
  -2   5   9    1.96    0.28
  -2   5   9    1.86    0.22
  -2   5   9    2.21    0.22
  -1   5   9    0.00    0.10
  -1   5   9   -0.01    0.10
  -1   5   9   -0.02    0.07
  -1   5   9   -0.04    0.09
  -1   5   9   -0.17    0.13
   0   5   9   36.12    1.55
   0   5   9   38.17    1.64
   0   5   9   37.07    1.69
   0   5   9   36.85    1.61
   1   5   9   10.18    0.53
   1   5   9   10.13    0.63
   1   5   9   10.40    0.60
   2   5   9    0.74    0.19
   2   5   9    0.80    0.14
   2   5   9    0.42    0.17
   3   5   9   -0.13    0.07
   3   5   9    0.15    0.15
   3   5   9    0.22    0.16
   4   5   9   18.05    0.79
   4   5   9   17.04    0.94
   4   5   9   17.18    0.93
   4   5   9   16.38    0.76
   5   5   9    6.37    0.36
   5   5   9    7.10    0.53
   5   5   9    6.74    0.37
   5   5   9    7.89    0.54
   6   5   9   10.45    0.70
   6   5   9   10.97    0.54
   6   5   9   11.35    0.72
   7   5   9    1.74    0.19
   7   5   9    2.16    0.35
   7   5   9    1.65    0.32
   8   5   9    1.90    0.46
   8   5   9    1.24    0.16
   8   5   9    1.30    0.30
   8   5   9    0.80    0.25
   9   5   9    1.53    0.35
   9   5   9    0.69    0.26
   9   5   9    0.60    0.34
  -5   6   9    0.22    0.16
  -5   6   9    0.03    0.14
  -4   6   9    6.28    0.46
  -4   6   9    5.94    0.45
  -3   6   9    1.70    0.18
  -3   6   9    1.70    0.16
  -3   6   9    1.85    0.16
  -3   6   9    1.91    0.25
  -3   6   9    2.03    0.28
  -2   6   9    1.16    0.19
  -2   6   9    1.13    0.14
  -2   6   9    0.88    0.23
  -2   6   9    1.54    0.24
  -1   6   9    1.68    0.24
  -1   6   9    1.38    0.21
  -1   6   9    1.56    0.19
  -1   6   9    1.22    0.24
   0   6   9    6.11    0.36
   0   6   9    6.97    0.45
   0   6   9    6.46    0.41
   0   6   9    6.57    0.48
   1   6   9    1.60    0.27
   1   6   9    1.52    0.25
   1   6   9    1.16    0.18
   2   6   9    1.43    0.25
   2   6   9    1.20    0.25
   2   6   9    0.71    0.15
   3   6   9    3.11    0.26
   3   6   9    3.35    0.38
   3   6   9    3.12    0.39
   4   6   9    0.06    0.16
   4   6   9   -0.04    0.08
   4   6   9    0.10    0.16
   5   6   9    1.95    0.22
   5   6   9    1.91    0.33
   6   6   9   21.88    1.01
   6   6   9   23.78    1.22
   6   6   9   21.92    1.21
   7   6   9    4.24    0.30
   7   6   9    4.02    0.48
   7   6   9    3.43    0.46
   8   6   9    1.58    0.33
   8   6   9    1.69    0.47
   8   6   9    1.23    0.18
   8   6   9    1.16    0.30
  -5   7   9    3.07    0.38
  -5   7   9    3.48    0.37
  -4   7   9    0.69    0.20
  -3   7   9    1.86    0.20
  -3   7   9    1.95    0.27
  -3   7   9    1.71    0.27
  -3   7   9    1.92    0.13
  -2   7   9   -0.15    0.11
  -2   7   9    0.14    0.15
  -2   7   9   -0.10    0.15
  -2   7   9    0.00    0.11
  -1   7   9    6.22    0.44
  -1   7   9    5.90    0.40
  -1   7   9    7.52    0.51
  -1   7   9    6.46    0.44
   0   7   9    0.68    0.21
   0   7   9    0.79    0.20
   0   7   9    0.80    0.19
   0   7   9    0.62    0.13
   1   7   9    4.71    0.40
   1   7   9    5.56    0.38
   1   7   9    4.90    0.44
   2   7   9   -0.12    0.09
   2   7   9   -0.04    0.16
   2   7   9    0.11    0.16
   3   7   9    0.17    0.12
   3   7   9    0.32    0.22
   3   7   9    0.04    0.17
   4   7   9    0.28    0.19
   4   7   9   -0.03    0.10
   4   7   9    0.00    0.17
   5   7   9    0.20    0.13
   5   7   9    0.65    0.23
   5   7   9    0.55    0.24
   6   7   9    0.60    0.15
   6   7   9    0.64    0.24
   6   7   9    0.69    0.26
   7   7   9    0.47    0.24
   7   7   9    0.20    0.22
   7   7   9   -0.01    0.12
   8   7   9    0.61    0.29
   8   7   9   -0.10    0.20
  -4   8   9    4.75    0.46
  -4   8   9    4.94    0.43
  -3   8   9    0.25    0.15
  -3   8   9   -0.07    0.13
  -2   8   9    0.23    0.18
  -2   8   9    0.04    0.13
  -2   8   9   -0.01    0.13
  -2   8   9    0.25    0.16
  -1   8   9   -0.23    0.12
  -1   8   9    0.06    0.15
  -1   8   9    0.15    0.12
  -1   8   9    0.20    0.14
   0   8   9    2.19    0.28
   0   8   9    2.22    0.31
   0   8   9    2.50    0.37
   0   8   9    2.08    0.24
   1   8   9    0.98    0.26
   1   8   9    0.40    0.19
   1   8   9    0.84    0.19
   2   8   9    0.33    0.21
   2   8   9    0.43    0.19
   2   8   9    0.33    0.15
   3   8   9    2.91    0.41
   3   8   9    2.55    0.30
   3   8   9    2.36    0.37
   4   8   9    1.22    0.31
   4   8   9    1.03    0.22
   4   8   9    1.30    0.29
   5   8   9   11.77    0.64
   5   8   9   11.66    0.79
   5   8   9   11.48    0.82
   6   8   9    0.31    0.15
   6   8   9    0.62    0.26
   6   8   9    0.75    0.31
   7   8   9    0.07    0.14
   7   8   9   -0.24    0.19
   7   8   9    0.10    0.26
  -3   9   9    0.71    0.20
  -3   9   9    0.55    0.22
  -2   9   9    5.76    0.43
  -2   9   9    5.17    0.53
  -2   9   9    5.86    0.44
  -1   9   9    4.51    0.37
  -1   9   9    4.08    0.49
  -1   9   9    5.33    0.42
  -1   9   9    4.45    0.44
   0   9   9    0.71    0.20
   0   9   9    0.74    0.22
   0   9   9    1.71    0.34
   0   9   9    0.97    0.19
   1   9   9    7.65    0.58
   1   9   9    8.21    0.62
   1   9   9    8.10    0.53
   2   9   9    2.44    0.40
   2   9   9    2.89    0.33
   2   9   9    2.25    0.38
   3   9   9    0.85    0.27
   3   9   9    0.98    0.20
   3   9   9    0.94    0.29
   4   9   9    1.37    0.32
   4   9   9    0.73    0.19
   4   9   9    0.97    0.30
   5   9   9    0.14    0.24
   5   9   9    0.06    0.15
   5   9   9   -0.15    0.20
   6   9   9    0.32    0.27
   6   9   9    1.02    0.32
   6   9   9    1.19    0.24
  -1  10   9   -0.10    0.15
  -1  10   9   -0.18    0.14
  -1  10   9    0.00    0.17
  -1  10   9    0.38    0.22
   0  10   9    0.07    0.20
   0  10   9    0.21    0.14
   0  10   9   -0.20    0.17
   0  10   9    0.10    0.18
   1  10   9    0.06    0.21
   1  10   9    0.02    0.14
   1  10   9    0.12    0.20
   2  10   9    0.23    0.23
   2  10   9    0.22    0.16
   2  10   9    0.11    0.19
   3  10   9    0.17    0.15
   3  10   9    0.51    0.25
   3  10   9    0.42    0.24
   4  10   9    0.06    0.16
   4  10   9   -0.10    0.21
   5  10   9    1.65    0.37
   5  10   9    2.46    0.44
   1  10 -10    5.79    0.47
  -1 -10  10    5.89    0.49
  -1 -10  10    5.99    0.52
   0  10 -10    0.21    0.28
   0  10 -10    0.03    0.17
   0 -10  10   -0.03    0.16
   0 -10  10    0.02    0.19
   1 -10  10    0.77    0.27
   4   9 -10    0.21    0.25
   3   9 -10    2.59    0.38
  -3  -9  10    1.69    0.30
  -3  -9  10    1.81    0.36
   2   9 -10   -0.09    0.16
  -2  -9  10    0.17    0.19
  -2  -9  10   -0.14    0.16
   1   9 -10    8.17    0.55
  -1  -9  10    7.27    0.55
  -1  -9  10    7.44    0.54
   0   9 -10    0.03    0.15
   0  -9  10    0.10    0.16
   0  -9  10   -0.31    0.14
  -1   9 -10    0.21    0.16
   1  -9  10    0.08    0.21
   1  -9  10    0.29    0.18
   1  -9  10    0.35    0.19
  -2   9 -10    1.53    0.24
  -2   9 -10    1.37    0.29
   2  -9  10    1.55    0.28
   2  -9  10    1.81    0.26
   2  -9  10    1.48    0.32
  -3   9 -10   -0.13    0.12
   3  -9  10   -0.04    0.14
   3  -9  10    0.26    0.15
   3  -9  10   -0.17    0.19
   5   8 -10    4.76    0.55
  -5  -8  10    4.20    0.49
   4   8 -10    0.93    0.28
  -4  -8  10    1.06    0.27
   3   8 -10    2.54    0.36
  -3  -8  10    2.41    0.30
  -3  -8  10    2.57    0.36
   2   8 -10    3.75    0.42
  -2  -8  10    3.71    0.38
  -2  -8  10    3.91    0.41
   1   8 -10    6.49    0.47
  -1  -8  10    5.61    0.44
  -1  -8  10    6.82    0.47
  -1  -8  10    5.69    0.47
   0  -8  10    0.72    0.21
   0  -8  10    0.51    0.18
   0  -8  10    0.32    0.17
  -1   8 -10    0.42    0.17
   1  -8  10    0.71    0.19
   1  -8  10    0.41    0.20
   1  -8  10    0.53    0.26
  -2   8 -10    0.07    0.12
   2  -8  10   -0.19    0.11
[truncated: 1,262,867 more chars]
