# Supplementary material for: Two new cases of polymorphism in diagonally substituted rubrene derivatives
Source: Acta Crystallogr E Crystallogr Commun. 2023 Mar 31;79(Pt 4):406–9. doi: 10.1107/S2056989023002736 (PMC10088311; doi:10.1107/S2056989023002736)
Supplement: Supplementary file 3 [file e-79-00406-1sup7.hkl]

data_1                                                                          
_shelx_title ' 20093z_a.res in P-1'                                             
_shelx_refln_list_code          4                                               
_shelx_F_calc_maximum       98.53                                               
_exptl_crystal_F_000       344.00                                               
_reflns_d_resolution_high  0.6955                                               
                                                                                
loop_                                                                           
 _space_group_symop_operation_xyz                                               
 'x, y, z'                                                                      
 '-x, -y, -z'                                                                   
                                                                                
_cell_length_a     7.0808                                                       
_cell_length_b     8.3978                                                       
_cell_length_c    13.4212                                                       
_cell_angle_alpha  88.234                                                       
_cell_angle_beta   80.559                                                       
_cell_angle_gamma  81.623                                                       
                                                                                
_shelx_F_squared_multiplier     1.000                                           
                                                                                
loop_                                                                           
 _refln_index_h                                                                 
 _refln_index_k                                                                 
 _refln_index_l                                                                 
 _refln_F_squared_calc                                                          
 _refln_F_squared_meas                                                          
 _refln_F_squared_sigma                                                         
 _refln_observed_status                                                         
   1   0   0         12.20         13.34         0.35 o                         
   2   0   0          5.40          6.85         0.45 o                         
   3   0   0         56.46         62.72         1.17 o                         
   4   0   0         27.92         29.42         0.79 o                         
   5   0   0         36.54         37.11         0.96 o                         
   6   0   0          0.14         -0.18         0.36 o                         
   7   0   0          1.62          0.78         0.36 o                         
   8   0   0          1.84          0.73         0.60 o                         
   9   0   0          0.97          0.73         0.73 o                         
  -9   1   0          1.90          0.56         1.03 o                         
  -8   1   0          1.52          0.44         0.64 o                         
  -7   1   0          0.54          0.14         0.36 o                         
  -6   1   0          0.14          0.15         0.40 o                         
  -5   1   0         84.53         88.50         1.69 o                         
  -4   1   0         22.61         28.00         0.65 o                         
  -3   1   0        133.54        130.70         2.02 o                         
  -2   1   0         95.54         94.88         1.30 o                         
  -1   1   0       1839.45       1467.80        54.83 o                         
   0   1   0       2286.09       1860.27        40.85 o                         
   1   1   0         47.36         48.84         1.20 o                         
   2   1   0       9708.25       9693.88       221.83 o                         
   3   1   0        796.64        845.46        16.96 o                         
   4   1   0          6.62          6.67         0.57 o                         
   5   1   0         40.20         40.22         1.17 o                         
   6   1   0        745.18        798.50        16.33 o                         
   7   1   0         15.84         14.24         0.76 o                         
   8   1   0          0.14         -0.01         0.36 o                         
   9   1   0          0.07          0.58         0.66 o                         
  -9   2   0          8.66          5.41         1.45 o                         
  -8   2   0          7.35          6.93         1.56 o                         
  -7   2   0          0.15          0.09         0.34 o                         
  -6   2   0          8.24          8.44         0.59 o                         
  -5   2   0         37.02         45.69         0.97 o                         
  -4   2   0        126.68        141.39         2.61 o                         
  -3   2   0        126.44        145.36         2.22 o                         
  -2   2   0         14.36         17.60         0.49 o                         
  -1   2   0       3024.13       2550.46        62.47 o                         
   0   2   0        924.31        771.89        32.90 o                         
   1   2   0       6682.54       5871.14       122.29 o                         
   2   2   0        144.57        161.03         3.82 o                         
   3   2   0         31.43         33.00         0.92 o                         
   4   2   0        338.68        368.24         7.75 o                         
   5   2   0         10.59          8.12         0.87 o                         
   6   2   0        398.73        382.78         7.42 o                         
   7   2   0          0.19          0.10         0.46 o                         
   8   2   0         21.01         21.29         0.95 o                         
   9   2   0          0.01          0.14         0.75 o                         
  10   2   0          9.98          8.47         1.98 o                         
  -9   3   0          7.23          4.57         2.34 o                         
  -8   3   0         60.82         63.04         3.46 o                         
  -7   3   0          7.14          6.70         1.30 o                         
  -6   3   0          0.98          2.14         0.93 o                         
  -5   3   0          4.46          5.72         1.03 o                         
  -4   3   0          3.80          4.38         0.32 o                         
  -3   3   0        208.78        244.64         3.67 o                         
  -2   3   0        177.94        211.88         3.42 o                         
  -1   3   0          1.41          2.14         0.23 o                         
   0   3   0        144.72        152.23         2.51 o                         
   1   3   0         12.34         16.96         0.57 o                         
   2   3   0        548.57        598.76        10.87 o                         
   3   3   0       1517.58       1599.53        36.79 o                         
   4   3   0          0.29          0.52         0.33 o                         
   5   3   0        739.74        752.01        15.41 o                         
   6   3   0         19.69         31.26         2.45 o                         
   7   3   0         15.76         18.93         1.05 o                         
   8   3   0          0.20          0.60         0.60 o                         
   9   3   0          0.70          1.60         0.74 o                         
  -8   4   0          1.87          3.11         1.85 o                         
  -7   4   0         40.95         36.92         2.68 o                         
  -6   4   0         12.43         16.13         3.70 o                         
  -5   4   0        109.77        104.86         3.05 o                         
  -4   4   0         20.96         26.46         1.05 o                         
  -3   4   0         35.43         36.29         0.88 o                         
  -2   4   0          7.36          9.42         0.50 o                         
  -1   4   0          7.82          5.06         0.40 o                         
   0   4   0        525.11        558.57         8.05 o                         
   1   4   0         65.05         70.79         1.31 o                         
   2   4   0       1103.11       1224.35        20.09 o                         
   3   4   0        392.86        434.88         6.91 o                         
   4   4   0        651.28        683.27        14.23 o                         
   5   4   0        909.96        915.63        18.82 o                         
   6   4   0         45.32         42.37         2.11 o                         
   7   4   0          3.09          2.53         0.85 o                         
   8   4   0          0.19          1.14         0.76 o                         
   9   4   0          5.12          3.77         1.01 o                         
  -8   5   0          3.83          2.34         2.04 o                         
  -7   5   0          0.60          2.04         1.46 o                         
  -6   5   0         33.47         29.47         2.27 o                         
  -5   5   0          0.34         -0.46         0.49 o                         
  -4   5   0         69.75         69.24         1.79 o                         
  -3   5   0          0.10          0.32         0.31 o                         
  -2   5   0        146.09        165.56         3.38 o                         
  -1   5   0         50.77         40.83         0.96 o                         
   0   5   0         42.30         42.34         1.00 o                         
   1   5   0        390.89        401.26         5.98 o                         
   2   5   0        201.20        209.11         3.35 o                         
   3   5   0         11.81         12.33         0.90 o                         
   4   5   0        249.66        278.00         6.29 o                         
   5   5   0          0.27         -0.04         0.59 o                         
   6   5   0        194.68        189.51         4.72 o                         
   7   5   0          3.36          4.03         0.91 o                         
   8   5   0          4.73          2.65         0.82 o                         
   9   5   0          7.47          8.21         1.26 o                         
  -7   6   0          0.47          0.24         1.61 o                         
  -6   6   0         27.55         30.25         2.48 o                         
  -5   6   0          1.31          0.69         0.51 o                         
  -4   6   0          0.66          0.79         0.35 o                         
  -3   6   0        130.50        152.19         4.24 o                         
  -2   6   0         15.47         18.20         1.00 o                         
  -1   6   0          0.89          0.89         0.36 o                         
   0   6   0         26.18         24.56         1.40 o                         
   1   6   0        378.95        423.78         8.98 o                         
   2   6   0        141.74        151.89         3.78 o                         
   3   6   0          0.17          9.34         1.56 o                         
   4   6   0         32.32         35.15         1.99 o                         
   5   6   0          0.02         -0.02         0.67 o                         
   6   6   0         76.66         70.61         2.89 o                         
   7   6   0         96.76         93.11         4.72 o                         
   8   6   0          1.15          1.64         0.96 o                         
   9   6   0          1.88          1.57         1.19 o                         
  -7   7   0         20.33         21.40         3.94 o                         
  -6   7   0         19.36         16.89         3.07 o                         
  -5   7   0          1.10          1.06         0.72 o                         
  -4   7   0          4.85          5.12         0.67 o                         
  -3   7   0        110.92        121.57         3.68 o                         
  -2   7   0         29.41         25.36         1.59 o                         
  -1   7   0          5.77          3.41         0.56 o                         
   0   7   0         31.95         36.21         1.43 o                         
   1   7   0         15.43         16.22         0.93 o                         
   2   7   0         63.20         64.32         2.11 o                         
   3   7   0        114.56        124.39         3.92 o                         
   4   7   0         57.60         47.93         2.42 o                         
   5   7   0          1.14          1.11         0.86 o                         
   6   7   0         20.33         16.11         1.69 o                         
   7   7   0        126.95        137.54         5.10 o                         
   8   7   0         23.72         25.88         2.57 o                         
  -6   8   0          5.37          5.18         1.54 o                         
  -5   8   0          1.67          2.40         1.21 o                         
  -4   8   0         16.87         18.63         1.40 o                         
  -3   8   0         23.01         25.08         1.90 o                         
  -2   8   0          1.08          1.23         0.74 o                         
  -1   8   0         18.60         17.77         1.05 o                         
   0   8   0          2.32          3.26         0.69 o                         
   1   8   0          0.52         -0.11         0.55 o                         
   2   8   0         38.98         37.29         1.72 o                         
   3   8   0         71.45         69.35         3.27 o                         
   4   8   0         35.05         30.94         2.09 o                         
   5   8   0          1.92          2.66         0.97 o                         
   6   8   0          6.01          5.93         1.75 o                         
   7   8   0         72.12         89.75         5.66 o                         
   8   8   0          8.56          6.39         1.69 o                         
  -5   9   0          0.57         -0.01         0.94 o                         
  -4   9   0          2.89          0.76         0.66 o                         
  -3   9   0         12.78         17.79         1.55 o                         
  -2   9   0         16.10         19.03         1.59 o                         
  -1   9   0          0.75          0.17         0.52 o                         
   0   9   0         33.40         35.69         1.91 o                         
   1   9   0         50.03         52.10         2.43 o                         
   2   9   0         94.05         95.32         2.99 o                         
   3   9   0        226.83        215.54         6.28 o                         
   4   9   0         22.36         24.36         1.92 o                         
   5   9   0          9.00          6.97         1.44 o                         
   6   9   0         53.11         56.07         2.94 o                         
   7   9   0          0.10         -0.39         1.19 o                         
  -4  10   0         10.24          9.68         1.41 o                         
  -3  10   0         23.25         32.41         2.07 o                         
  -2  10   0          3.77          2.94         1.05 o                         
  -1  10   0        206.08        212.19         7.98 o                         
   0  10   0          0.02          1.11         0.70 o                         
   1  10   0          0.04          0.23         0.87 o                         
   2  10   0          3.90          3.27         0.85 o                         
   3  10   0         31.72         38.42         3.01 o                         
   4  10   0         69.85         66.07         3.14 o                         
   5  10   0         39.40         39.66         2.83 o                         
   6  10   0         37.17         39.61         5.74 o                         
  -2  11   0          2.89          2.29         1.16 o                         
  -1  11   0         17.31         14.82         1.72 o                         
   0  11   0         37.28         39.93         1.94 o                         
   1  11   0          4.54          4.57         0.98 o                         
   2  11   0         17.91         16.76         1.47 o                         
   3  11   0          6.09          6.64         1.37 o                         
   4  11   0         18.94         16.56         2.43 o                         
   5  11   0         46.22         53.12         3.89 o                         
   1  12   0          0.46          0.01         1.18 o                         
   2  12   0         13.49         13.93         2.27 o                         
  -2 -12   1          2.43          3.89         2.63 o                         
  -1 -12   1          3.79         -0.58         2.43 o                         
  -5 -11   1          1.51          0.44         1.16 o                         
  -4 -11   1         11.05          8.57         1.65 o                         
  -3 -11   1         21.66         23.90         2.02 o                         
  -2 -11   1         29.96         27.47         2.30 o                         
  -1 -11   1          1.20          1.15         0.86 o                         
   0 -11   1         15.03         16.20         1.73 o                         
   1 -11   1         27.70         28.55         2.26 o                         
   2 -11   1         30.03         29.28         2.17 o                         
  -6 -10   1         19.07         17.07         2.10 o                         
  -5 -10   1         25.69         25.29         3.69 o                         
  -4 -10   1         17.05         18.54         1.85 o                         
  -3 -10   1         18.04         16.93         1.67 o                         
  -2 -10   1         31.58         27.62         2.14 o                         
  -1 -10   1          2.07          1.43         0.77 o                         
   0 -10   1          0.51          1.42         0.72 o                         
   1 -10   1         80.66         88.61         2.72 o                         
   2 -10   1          3.60          2.73         1.06 o                         
   3 -10   1          0.30          0.27         0.84 o                         
   4 -10   1          8.70          9.07         1.40 o                         
  -7  -9   1          0.19          0.62         1.35 o                         
  -6  -9   1         20.62         25.17         2.16 o                         
  -5  -9   1         12.31         14.54         1.64 o                         
  -4  -9   1          6.27          8.22         1.48 o                         
  -3  -9   1        146.12        137.43         3.93 o                         
  -2  -9   1         42.16         44.23         2.07 o                         
  -1  -9   1         63.13         72.66         2.89 o                         
   0  -9   1          5.88          6.64         1.04 o                         
   1  -9   1          7.68          6.22         0.79 o                         
   2  -9   1         13.75         17.41         1.88 o                         
   3  -9   1         15.08         15.32         1.98 o                         
   4  -9   1         11.47         10.48         1.71 o                         
   5  -9   1          0.42          1.30         1.06 o                         
  -8  -8   1         49.83         51.95         3.80 o                         
  -7  -8   1          0.44          0.86         1.06 o                         
  -6  -8   1          0.21         -0.01         0.93 o                         
  -5  -8   1          0.04         -0.69         0.79 o                         
  -4  -8   1         31.01         31.60         3.00 o                         
  -3  -8   1          2.67         -0.12         1.24 o                         
  -2  -8   1         57.95         58.19         2.14 o                         
  -1  -8   1          7.15          6.47         0.87 o                         
   0  -8   1          4.86          5.39         0.76 o                         
   1  -8   1          1.57          1.99         0.60 o                         
   2  -8   1          1.15          0.36         0.68 o                         
   3  -8   1          1.55          1.65         0.69 o                         
   4  -8   1         26.85         23.62         1.30 o                         
   5  -8   1          1.57          0.29         0.80 o                         
   6  -8   1          6.12          7.01         2.73 o                         
  -8  -7   1         21.69         15.73         1.57 o                         
  -7  -7   1          7.70          8.32         1.69 o                         
  -6  -7   1         20.46         14.68         2.50 o                         
  -5  -7   1          2.03          1.91         0.88 o                         
  -4  -7   1         24.65         29.15         1.92 o                         
  -3  -7   1          2.01          2.54         0.71 o                         
  -2  -7   1         26.17         30.31         1.51 o                         
  -1  -7   1         25.90         28.83         1.71 o                         
   0  -7   1          3.60          4.14         0.80 o                         
   1  -7   1          4.86          7.48         0.87 o                         
   2  -7   1         46.29         40.22         1.69 o                         
   3  -7   1          0.54          1.18         0.60 o                         
   4  -7   1         13.49         11.84         1.78 o                         
   5  -7   1          1.40          2.50         0.70 o                         
   6  -7   1         19.15         20.45         3.50 o                         
   7  -7   1         43.38         41.31         3.23 o                         
  -9  -6   1          7.98          8.06         1.56 o                         
  -8  -6   1          0.22         -0.56         0.85 o                         
  -7  -6   1         81.92         74.70         3.17 o                         
  -6  -6   1         54.75         56.35         3.39 o                         
  -5  -6   1          5.59          4.91         1.01 o                         
  -4  -6   1         18.78         17.78         2.15 o                         
  -3  -6   1          0.86          1.58         0.87 o                         
  -2  -6   1          3.76          6.29         0.98 o                         
  -1  -6   1          4.55          5.49         0.62 o                         
   0  -6   1         45.22         48.97         2.09 o                         
   1  -6   1         22.30         16.99         1.14 o                         
   2  -6   1          5.18          7.58         0.56 o                         
   3  -6   1         99.58         91.45         2.43 o                         
   4  -6   1          6.17          2.76         0.60 o                         
   5  -6   1         53.15         49.63         1.99 o                         
   6  -6   1         28.03         26.88         1.58 o                         
   7  -6   1          0.74          2.86         1.95 o                         
  -9  -5   1          3.66          0.63         0.96 o                         
  -8  -5   1         14.82         12.12         1.29 o                         
  -7  -5   1         42.86         42.08         2.78 o                         
  -6  -5   1         32.21         31.98         2.01 o                         
  -5  -5   1        528.42        520.15        15.72 o                         
  -4  -5   1        126.85        117.98         3.48 o                         
  -3  -5   1         26.68         30.12         1.35 o                         
  -2  -5   1         36.30         38.48         1.16 o                         
  -1  -5   1         65.48         74.78         1.43 o                         
   0  -5   1          4.24          5.49         0.42 o                         
   1  -5   1          1.67          3.55         0.34 o                         
   2  -5   1         22.03         23.03         0.71 o                         
   3  -5   1          0.17         -0.12         0.35 o                         
   4  -5   1         17.49         16.32         1.14 o                         
   5  -5   1          1.34          1.59         0.59 o                         
   6  -5   1         28.57         26.52         2.24 o                         
   7  -5   1          0.01          2.46         1.27 o                         
   8  -5   1         13.81         12.70         1.84 o                         
  -9  -4   1          0.96          0.00         0.83 o                         
  -8  -4   1          5.04          4.64         0.80 o                         
  -7  -4   1          7.56          7.15         0.79 o                         
  -6  -4   1        447.77        444.06        11.00 o                         
  -5  -4   1        377.16        346.81         8.68 o                         
  -4  -4   1          3.33          4.24         0.54 o                         
  -3  -4   1         10.65          7.50         0.47 o                         
  -2  -4   1         28.71         27.06         0.77 o                         
  -1  -4   1         22.65         28.12         1.04 o                         
   0  -4   1          0.05          0.84         0.23 o                         
   1  -4   1        575.73        598.67         9.22 o                         
   2  -4   1          1.99          0.41         0.17 o                         
   3  -4   1         37.70         32.46         0.78 o                         
   4  -4   1          0.85          0.24         0.27 o                         
   5  -4   1         34.86         36.61         1.51 o                         
   6  -4   1          0.00         -0.47         1.12 o                         
   7  -4   1          0.00          1.18         1.70 o                         
   8  -4   1          0.61         -0.05         2.48 o                         
  -9  -3   1         29.36         27.14         2.54 o                         
  -8  -3   1         58.95         62.24         2.27 o                         
  -7  -3   1          3.17          3.48         0.61 o                         
  -6  -3   1        144.99        150.75         3.39 o                         
  -5  -3   1        574.98        557.49        10.34 o                         
  -4  -3   1        714.83        785.74        13.03 o                         
  -3  -3   1        700.89        754.75        12.48 o                         
  -2  -3   1        217.92        229.94         3.47 o                         
  -1  -3   1         54.15         52.86         1.03 o                         
   0  -3   1        776.02        768.77        12.58 o                         
   1  -3   1         37.67         33.20         0.68 o                         
   2  -3   1         47.33         47.55         0.87 o                         
   3  -3   1         52.63         60.47         1.16 o                         
   4  -3   1         65.24         72.96         1.40 o                         
   5  -3   1        110.52        117.13         2.22 o                         
   6  -3   1        114.84        112.76         4.40 o                         
   7  -3   1          1.24          0.08         1.00 o                         
   8  -3   1         49.47         52.12         2.96 o                         
   9  -3   1          0.00          0.42         1.27 o                         
  -9  -2   1         81.70         92.57         3.02 o                         
  -8  -2   1          0.29         -0.29         0.46 o                         
  -7  -2   1         96.70         97.62         2.17 o                         
  -6  -2   1        333.79        324.11         5.76 o                         
  -5  -2   1          0.08         -0.33         0.33 o                         
  -4  -2   1          0.00         -0.06         0.30 o                         
  -3  -2   1        355.40        348.58         5.93 o                         
  -2  -2   1       2606.15       2817.90        61.09 o                         
  -1  -2   1       3172.77       3331.23       113.12 o                         
   0  -2   1          7.57          9.35         0.43 o                         
   1  -2   1       3892.71       3760.44        93.35 o                         
   2  -2   1        454.72        473.12         6.77 o                         
   3  -2   1         97.98        114.71         1.96 o                         
   4  -2   1        470.83        490.58         7.62 o                         
   5  -2   1         70.17         69.92         1.99 o                         
   6  -2   1          0.13         -0.45         0.45 o                         
   7  -2   1          0.00          0.83         0.58 o                         
   8  -2   1          1.05          1.96         1.07 o                         
   9  -2   1         11.23          9.39         2.29 o                         
  -9  -1   1         16.52         14.24         1.27 o                         
  -8  -1   1         15.97         15.77         0.73 o                         
  -7  -1   1         11.12         12.26         0.70 o                         
  -6  -1   1          0.19          0.92         0.33 o                         
  -5  -1   1        114.21        122.80         2.62 o                         
  -4  -1   1         37.51         49.20         1.52 o                         
  -3  -1   1       1012.73       1086.74        30.66 o                         
  -2  -1   1        106.19        103.31         2.29 o                         
  -1  -1   1       1270.91       1280.63        28.50 o                         
   0  -1   1       1142.59       1193.82        27.43 o                         
   2  -1   1          0.03          0.27         0.12 o                         
   3  -1   1        434.77        446.55         5.73 o                         
   4  -1   1          0.50          0.46         0.16 o                         
   5  -1   1         80.36         87.27         1.55 o                         
   6  -1   1          1.65          1.66         0.31 o                         
   7  -1   1          4.66          4.43         0.41 o                         
   8  -1   1          6.80          6.99         0.84 o                         
   9  -1   1          0.02          1.16         1.31 o                         
  -9   0   1         11.79         10.55         1.18 o                         
  -8   0   1          1.30          1.30         0.65 o                         
  -7   0   1         35.08         35.21         1.11 o                         
  -6   0   1        211.66        217.56         3.95 o                         
  -5   0   1         37.24         39.26         0.98 o                         
  -4   0   1          1.48          2.94         0.32 o                         
  -3   0   1         25.63         35.64         0.77 o                         
  -2   0   1        672.62        693.98        19.55 o                         
  -1   0   1         10.39         11.80         0.21 o                         
   1   0   1       2198.25       2254.20        45.91 o                         
   2   0   1       1102.98       1157.90        46.62 o                         
   3   0   1         24.29         19.92         0.58 o                         
   4   0   1        115.65        112.06         1.97 o                         
   5   0   1         28.73         26.64         0.83 o                         
   6   0   1         12.10         11.88         0.54 o                         
   7   0   1        186.85        180.90         3.43 o                         
   8   0   1         11.32          8.64         0.67 o                         
   9   0   1          0.74          0.13         0.71 o                         
  -9   1   1          1.51          0.95         1.03 o                         
  -8   1   1         25.13         28.62         2.96 o                         
  -7   1   1          6.70          5.21         0.70 o                         
  -6   1   1         20.64         20.03         0.86 o                         
  -5   1   1          0.34          0.26         0.25 o                         
  -4   1   1       2623.06       2796.12       111.05 o                         
  -3   1   1         87.18         82.20         1.48 o                         
  -2   1   1         90.71         86.10         1.36 o                         
  -1   1   1          1.02          2.42         0.18 o                         
   0   1   1         50.92         47.97         0.82 o                         
   1   1   1       3087.08       2528.68        89.64 o                         
   2   1   1        898.14        901.84        35.91 o                         
   3   1   1         12.16         17.50         0.51 o                         
   4   1   1         24.89         27.33         0.73 o                         
   5   1   1          0.00          0.05         0.26 o                         
   6   1   1          8.58          7.04         0.88 o                         
   7   1   1        136.84        135.70         2.60 o                         
   8   1   1          1.54          0.61         0.55 o                         
   9   1   1          0.93          1.16         0.61 o                         
  10   1   1         28.07         23.44         4.43 o                         
  -9   2   1         14.49         13.50         1.80 o                         
  -8   2   1         38.79         39.67         2.55 o                         
  -7   2   1         11.86          9.65         0.76 o                         
  -6   2   1          5.25          4.68         0.83 o                         
  -5   2   1        148.69        159.59         3.61 o                         
  -4   2   1        343.50        370.87         6.32 o                         
  -3   2   1          5.87          6.70         0.25 o                         
  -2   2   1        972.72       1046.23        20.88 o                         
  -1   2   1        305.19        300.61         4.34 o                         
   0   2   1        437.44        432.00         6.60 o                         
   1   2   1          0.11          0.38         0.24 o                         
   2   2   1       4998.73       4195.92       175.53 o                         
   3   2   1        220.73        251.13         4.37 o                         
   4   2   1         95.28        112.78         2.44 o                         
   5   2   1         76.52         68.24         1.67 o                         
   6   2   1        532.69        536.82         9.26 o                         
   7   2   1         52.41         53.72         1.54 o                         
   8   2   1         42.73         42.34         1.47 o                         
   9   2   1          0.01         -0.57         0.57 o                         
  10   2   1         14.71         16.04         2.27 o                         
  -9   3   1          0.62         -0.45         1.13 o                         
  -8   3   1         60.19         60.27         3.13 o                         
  -7   3   1         41.37         43.17         2.54 o                         
  -6   3   1          1.86          1.06         0.64 o                         
  -5   3   1         25.05         25.88         1.30 o                         
  -4   3   1          1.28          1.50         0.48 o                         
  -3   3   1        371.40        415.86         6.51 o                         
  -2   3   1         44.59         43.74         1.05 o                         
  -1   3   1         88.60         98.87         1.60 o                         
   0   3   1         46.94         48.46         0.91 o                         
   1   3   1         30.05         34.70         0.79 o                         
   2   3   1        709.42        798.72        14.44 o                         
   3   3   1        923.59        970.87        15.98 o                         
   4   3   1        577.74        628.35        11.58 o                         
   5   3   1        108.06        124.79         3.73 o                         
   6   3   1        676.64        717.52        13.42 o                         
   7   3   1          0.93          0.82         0.49 o                         
   8   3   1         18.48         18.50         1.14 o                         
   9   3   1          2.38          1.73         0.66 o                         
  10   3   1          6.99          5.57         1.93 o                         
  -8   4   1          6.05          6.12         1.56 o                         
  -7   4   1         13.63         14.58         1.79 o                         
  -6   4   1         25.18         24.65         2.48 o                         
  -5   4   1          8.29          7.57         0.65 o                         
  -4   4   1          0.05          0.08         0.24 o                         
  -3   4   1         21.60         24.08         0.65 o                         
  -2   4   1         94.38         93.38         1.74 o                         
  -1   4   1        322.13        375.59         5.18 o                         
   0   4   1          0.33          0.37         0.19 o                         
   1   4   1         26.28         28.48         0.76 o                         
   2   4   1          2.20          5.67         0.47 o                         
   3   4   1        185.26        194.88         3.60 o                         
   4   4   1          5.54          4.95         0.50 o                         
   5   4   1         90.00        106.47         2.90 o                         
   6   4   1         27.17         25.07         1.41 o                         
   7   4   1         33.11         33.88         1.57 o                         
   8   4   1         33.89         36.04         1.89 o                         
   9   4   1          0.53          0.04         0.70 o                         
  -8   5   1          0.82         -1.10         1.10 o                         
  -7   5   1         10.27          7.12         1.85 o                         
  -6   5   1          0.00         -0.46         1.02 o                         
  -5   5   1         39.57         40.26         2.33 o                         
  -4   5   1          3.16          0.94         0.35 o                         
  -3   5   1         13.70         15.38         0.71 o                         
  -2   5   1         54.46         60.23         1.53 o                         
  -1   5   1         25.43         27.04         0.68 o                         
   0   5   1         22.51         33.60         0.79 o                         
   1   5   1        293.02        334.25         5.40 o                         
   2   5   1        195.47        200.22         3.46 o                         
   3   5   1         71.73         76.26         2.27 o                         
   4   5   1         44.73         44.82         1.62 o                         
   5   5   1         13.92         14.51         1.09 o                         
   6   5   1         50.71         47.36         2.24 o                         
   7   5   1         48.71         46.38         2.51 o                         
   8   5   1         46.19         47.41         2.06 o                         
   9   5   1          2.89          3.13         0.90 o                         
  -7   6   1         10.17          9.85         2.24 o                         
  -6   6   1         36.79         42.39        10.12 o                         
  -5   6   1         45.90         44.39         1.90 o                         
  -4   6   1         35.01         30.91         1.08 o                         
  -3   6   1         34.33         29.38         1.10 o                         
  -2   6   1        203.44        213.76         4.86 o                         
  -1   6   1         60.31         54.95         1.43 o                         
   0   6   1        172.21        175.56         3.28 o                         
   1   6   1          0.68          0.60         0.49 o                         
   2   6   1         75.27         84.88         2.13 o                         
   3   6   1         49.45         47.58         1.97 o                         
   4   6   1         41.33         35.61         2.38 o                         
   5   6   1          7.15          6.74         1.55 o                         
   6   6   1         13.65         14.94         1.71 o                         
   7   6   1         12.96         15.36         1.55 o                         
   8   6   1        158.06        169.47         4.75 o                         
   9   6   1          8.10          8.53         1.36 o                         
  -7   7   1          1.18         -0.92         1.19 o                         
  -6   7   1         93.31         91.45         4.38 o                         
  -5   7   1          1.83          1.19         0.70 o                         
  -4   7   1         14.28         15.87         0.94 o                         
  -3   7   1         71.10         61.58         1.73 o                         
  -2   7   1         55.03         52.39         2.13 o                         
  -1   7   1        146.84        135.68         3.81 o                         
   0   7   1        144.70        137.46         3.02 o                         
   1   7   1        131.68        127.82         2.92 o                         
   2   7   1         28.38         27.85         1.42 o                         
   3   7   1        114.19        120.06         3.79 o                         
   4   7   1        243.39        219.85         6.23 o                         
   5   7   1         18.05         17.77         1.58 o                         
   6   7   1        103.76         95.93         3.58 o                         
   7   7   1          1.62          1.70         1.01 o                         
   8   7   1         42.99         42.41         2.69 o                         
  -6   8   1          4.64          3.68         1.51 o                         
  -5   8   1          2.92          2.54         0.98 o                         
  -4   8   1         18.26         19.23         1.19 o                         
  -3   8   1         21.40         18.06         1.26 o                         
  -2   8   1          0.20          0.21         0.71 o                         
  -1   8   1          0.98          0.98         0.75 o                         
   0   8   1        332.89        335.37         6.62 o                         
   1   8   1        133.04        121.36         3.31 o                         
   2   8   1        159.83        163.01         4.22 o                         
   3   8   1         85.54         76.94         3.36 o                         
   4   8   1         65.12         52.13         2.42 o                         
   5   8   1          1.33          2.02         0.94 o                         
   6   8   1         11.69         11.20         1.47 o                         
   7   8   1         42.93         51.46         3.50 o                         
   8   8   1          6.41          3.21         1.30 o                         
  -5   9   1          3.41          4.99         2.47 o                         
  -4   9   1          1.15          0.30         0.73 o                         
  -3   9   1          2.79          2.11         0.71 o                         
  -2   9   1         17.17         16.32         1.49 o                         
  -1   9   1          5.10          4.47         1.03 o                         
   0   9   1         39.47         42.65         1.96 o                         
   1   9   1         12.26         11.06         1.23 o                         
   2   9   1         37.76         36.24         1.80 o                         
   3   9   1          0.75          1.40         0.86 o                         
   4   9   1         81.54         80.70         3.22 o                         
   5   9   1          9.52         11.15         1.43 o                         
   6   9   1          0.80          1.66         1.26 o                         
   7   9   1          0.39         -1.65         1.65 o                         
  -4  10   1         15.87         20.29         1.98 o                         
  -3  10   1         21.51         20.37         2.11 o                         
  -2  10   1          7.42          8.59         1.27 o                         
  -1  10   1        207.20        225.67         8.19 o                         
   0  10   1          3.38          2.84         0.75 o                         
   1  10   1          0.45          0.58         0.68 o                         
   2  10   1          1.19          0.88         0.75 o                         
   3  10   1          9.23          6.06         1.19 o                         
   4  10   1          5.47          4.00         1.14 o                         
   5  10   1          0.04         -0.86         0.86 o                         
   6  10   1         46.85         50.62         4.38 o                         
  -2  11   1          2.67          0.19         2.63 o                         
  -1  11   1         34.30         27.14         3.28 o                         
   0  11   1         71.50         70.54         6.70 o                         
   1  11   1         22.30         26.13         1.99 o                         
   2  11   1          3.47          3.86         1.09 o                         
   3  11   1          8.31          6.59         1.26 o                         
   4  11   1         13.85         12.74         2.00 o                         
   5  11   1         10.60         11.93         2.73 o                         
   1  12   1          0.01         -0.15         1.12 o                         
   2  12   1         22.61         22.65         2.19 o                         
  -4 -11   2          0.19          0.22         1.51 o                         
  -3 -11   2         36.75         35.55         2.48 o                         
  -2 -11   2         10.44         10.10         1.23 o                         
  -1 -11   2          7.00          6.19         1.06 o                         
   0 -11   2          5.68          6.31         1.02 o                         
   1 -11   2         27.28         31.71         6.13 o                         
   2 -11   2         54.74         58.19         2.87 o                         
  -6 -10   2          0.15         -0.03         1.12 o                         
  -5 -10   2          0.19          0.17         1.05 o                         
  -4 -10   2         96.83        100.70         3.92 o                         
  -3 -10   2          4.94          3.91         1.58 o                         
  -2 -10   2         15.05         16.53         2.04 o                         
  -1 -10   2          5.11          5.01         1.59 o                         
   0 -10   2          1.33         -0.20         0.87 o                         
   1 -10   2          4.09          4.08         0.94 o                         
   2 -10   2          7.13          8.19         1.28 o                         
   3 -10   2          0.27          0.21         0.81 o                         
   4 -10   2          2.17         -0.24         1.53 o                         
  -7  -9   2          2.67          2.21         1.22 o                         
  -6  -9   2         24.12         27.10         2.23 o                         
  -5  -9   2          3.10          1.45         2.22 o                         
  -4  -9   2          0.79          1.90         1.34 o                         
  -3  -9   2         15.22         12.83         1.56 o                         
  -2  -9   2          6.56          8.92         1.29 o                         
  -1  -9   2         18.68         19.71         1.66 o                         
   0  -9   2         43.70         47.16         3.09 o                         
   1  -9   2          4.60          3.80         0.84 o                         
   2  -9   2         25.89         27.42         1.27 o                         
   3  -9   2          3.96          5.03         1.16 o                         
   4  -9   2          0.92          0.82         1.11 o                         
   5  -9   2         21.55         20.63         2.73 o                         
  -8  -8   2          0.41         -0.50         2.02 o                         
  -7  -8   2          0.39          0.70         1.04 o                         
  -6  -8   2          8.10          9.14         1.47 o                         
  -5  -8   2          5.74          7.41         1.35 o                         
  -4  -8   2          0.10          0.17         0.87 o                         
  -3  -8   2         12.17         10.10         1.14 o                         
  -2  -8   2         16.26         15.61         1.23 o                         
  -1  -8   2         16.10         18.23         1.23 o                         
   0  -8   2          7.11          6.17         0.83 o                         
   1  -8   2          0.02          0.01         0.51 o                         
   2  -8   2          2.87          2.18         0.51 o                         
   3  -8   2          0.00         -0.56         0.68 o                         
   4  -8   2         15.04         13.15         1.32 o                         
   5  -8   2          0.87          1.19         1.28 o                         
   6  -8   2         32.27         36.33         3.23 o                         
  -8  -7   2          5.39          2.78         1.31 o                         
  -7  -7   2         10.37          9.24         1.49 o                         
  -6  -7   2          5.31          5.27         1.17 o                         
  -5  -7   2         22.37         26.70         1.97 o                         
  -4  -7   2          4.24          4.37         1.03 o                         
  -3  -7   2          1.11          0.39         0.76 o                         
  -2  -7   2         10.16         11.72         1.05 o                         
  -1  -7   2          7.74          8.28         0.89 o                         
   0  -7   2        178.83        190.52         4.56 o                         
   1  -7   2         96.70         98.36         2.67 o                         
   2  -7   2         20.02         19.99         1.02 o                         
   3  -7   2         34.63         40.16         1.83 o                         
   4  -7   2          3.95          3.60         1.36 o                         
   5  -7   2          6.54         10.23         1.65 o                         
   6  -7   2          0.58          0.23         1.05 o                         
   7  -7   2         13.51         20.24         3.60 o                         
  -9  -6   2          3.59          1.45         1.23 o                         
  -8  -6   2         17.89         15.81         1.76 o                         
  -7  -6   2         24.54         23.76         1.99 o                         
  -6  -6   2         11.62         10.99         1.72 o                         
  -5  -6   2         50.65         44.87         1.99 o                         
  -4  -6   2        141.63        135.42         4.02 o                         
  -3  -6   2         26.71         28.99         1.31 o                         
  -2  -6   2         55.64         61.92         3.32 o                         
  -1  -6   2         19.38         21.16         1.26 o                         
   0  -6   2         21.57         22.19         1.11 o                         
   1  -6   2         56.79         55.00         1.69 o                         
   2  -6   2         85.72         71.55         1.95 o                         
   3  -6   2         41.04         32.64         1.26 o                         
   4  -6   2         12.75         11.14         0.89 o                         
   5  -6   2          5.15          2.93         0.70 o                         
   6  -6   2         13.92         14.46         2.87 o                         
   7  -6   2          2.54          1.64         1.26 o                         
  -9  -5   2          3.62          2.54         1.83 o                         
  -8  -5   2          0.61          0.21         1.21 o                         
  -7  -5   2         21.95         23.16         1.83 o                         
  -6  -5   2          5.38          3.86         0.84 o                         
  -5  -5   2        157.53        162.65         4.59 o                         
  -4  -5   2        334.23        305.46         7.79 o                         
  -3  -5   2          0.62          1.68         0.46 o                         
  -2  -5   2        193.62        190.75         3.60 o                         
  -1  -5   2        653.15        714.15        11.02 o                         
   0  -5   2         32.53         33.12         0.89 o                         
   1  -5   2         91.29         92.65         1.67 o                         
   2  -5   2          5.56          5.14         0.36 o                         
   3  -5   2         18.49         13.87         0.51 o                         
   4  -5   2         94.77         80.31         3.39 o                         
   5  -5   2         27.74         20.28         1.36 o                         
   6  -5   2        145.40        146.11         4.38 o                         
   7  -5   2          0.02          0.80         1.17 o                         
   8  -5   2          4.48          6.84         1.54 o                         
  -9  -4   2          7.58          7.17         1.20 o                         
  -8  -4   2         14.77         16.27         1.34 o                         
  -7  -4   2         10.11          8.69         0.78 o                         
  -6  -4   2          6.76          8.96         0.82 o                         
  -5  -4   2        311.36        298.03         7.59 o                         
  -4  -4   2         76.78         79.08         2.14 o                         
  -3  -4   2         10.00         12.76         0.75 o                         
  -2  -4   2          6.02          7.01         0.51 o                         
  -1  -4   2         27.25         27.22         0.81 o                         
   0  -4   2          3.83          6.22         0.39 o                         
   1  -4   2       1081.36       1174.27        16.62 o                         
   2  -4   2         81.37         88.52         1.52 o                         
   3  -4   2        196.07        187.15         2.65 o                         
   4  -4   2         19.36         20.43         0.74 o                         
   5  -4   2         11.07         13.06         0.71 o                         
   6  -4   2          0.08          0.32         0.36 o                         
   7  -4   2         17.10         14.27         1.73 o                         
   8  -4   2         26.01         20.28         4.62 o                         
  -9  -3   2          8.15          7.57         1.02 o                         
  -8  -3   2         16.77         18.73         1.00 o                         
  -7  -3   2         17.06         18.30         0.95 o                         
  -6  -3   2         20.41         22.20         0.85 o                         
  -5  -3   2        657.05        617.41        10.39 o                         
  -4  -3   2          0.93          0.43         0.33 o                         
  -3  -3   2        857.00        868.87        14.31 o                         
  -2  -3   2         27.66         23.15         0.60 o                         
  -1  -3   2         17.38         20.68         0.53 o                         
   0  -3   2        266.70        273.66         4.32 o                         
   1  -3   2          1.45          0.83         0.23 o                         
   2  -3   2        524.94        579.75         8.90 o                         
   3  -3   2          0.07          0.11         0.17 o                         
   4  -3   2          5.82          7.86         0.56 o                         
   5  -3   2        285.32        297.26         5.17 o                         
   6  -3   2          0.57          0.74         0.34 o                         
   7  -3   2          0.18         -0.36         0.36 o                         
   8  -3   2          0.17          0.05         1.07 o                         
   9  -3   2          7.65          6.22         1.61 o                         
  -9  -2   2         57.94         65.28         2.56 o                         
  -8  -2   2         28.40         26.39         1.67 o                         
  -7  -2   2         31.44         29.96         1.01 o                         
  -6  -2   2          0.15         -0.21         0.31 o                         
  -5  -2   2         99.96        109.39         3.10 o                         
  -4  -2   2        557.93        580.99         8.98 o                         
  -3  -2   2        167.93        170.11         3.05 o                         
  -2  -2   2         35.86         32.07         0.81 o                         
  -1  -2   2        273.35        289.87         5.61 o                         
   0  -2   2       1440.94       1590.63        39.10 o                         
   1  -2   2       5115.28       5200.47       111.72 o                         
   2  -2   2        200.22        176.73         2.63 o                         
   3  -2   2        532.94        537.08         8.28 o                         
   4  -2   2         50.70         45.08         0.98 o                         
   5  -2   2        145.80        153.09         3.26 o                         
   6  -2   2          4.84          5.29         0.47 o                         
   7  -2   2         25.13         26.15         1.25 o                         
   8  -2   2          3.80          4.55         1.26 o                         
   9  -2   2          0.57          0.78         1.56 o                         
  -9  -1   2          0.16          0.39         0.96 o                         
  -8  -1   2         10.21         10.48         0.71 o                         
  -7  -1   2         13.13         13.61         0.67 o                         
  -6  -1   2          6.91          7.45         0.49 o                         
  -5  -1   2        152.23        156.88         2.90 o                         
  -4  -1   2        214.64        224.59         3.65 o                         
  -3  -1   2        585.23        643.61        10.57 o                         
  -2  -1   2       3728.60       3825.81       111.44 o                         
  -1  -1   2       4211.42       4426.44        91.96 o                         
   0  -1   2        654.43        677.94        17.95 o                         
   1  -1   2       3024.30       3261.57        69.76 o                         
   2  -1   2       1336.99       1310.77        36.96 o                         
   3  -1   2         31.68         31.38         0.61 o                         
   4  -1   2         20.92         20.42         0.51 o                         
   5  -1   2         25.84         30.81         0.75 o                         
   6  -1   2         19.42         19.89         0.70 o                         
   7  -1   2          4.17          4.22         0.69 o                         
   8  -1   2          0.98          1.47         0.92 o                         
   9  -1   2          3.73          2.96         1.29 o                         
  -9   0   2          0.45          0.02         1.00 o                         
  -8   0   2          0.28         -0.22         0.60 o                         
  -7   0   2          4.21          4.99         0.67 o                         
  -6   0   2          0.02         -0.29         0.29 o                         
  -5   0   2          0.63          1.23         0.23 o                         
  -4   0   2          4.92          4.59         0.26 o                         
  -3   0   2       1521.33       1590.04        62.97 o                         
  -2   0   2        642.80        674.57        13.44 o                         
  -1   0   2       2949.21       2934.89        63.34 o                         
   0   0   2        202.49        214.71         3.55 o                         
   1   0   2       1217.07       1288.98        33.18 o                         
   2   0   2          1.54          0.85         0.16 o                         
   3   0   2        168.30        171.38         2.62 o                         
   4   0   2        849.55        884.70        13.46 o                         
   5   0   2          0.78          0.84         0.26 o                         
   6   0   2          6.79          6.29         0.48 o                         
   7   0   2        180.34        182.28         3.81 o                         
   8   0   2         97.33        101.93         2.43 o                         
   9   0   2          2.18          3.42         1.00 o                         
  10   0   2          5.09          3.89         1.58 o                         
  -9   1   2          6.63          3.41         1.85 o                         
  -8   1   2          0.56          0.31         0.57 o                         
  -7   1   2         28.38         24.23         2.34 o                         
  -6   1   2          2.73          3.90         0.55 o                         
  -5   1   2          0.05          0.02         0.31 o                         
  -4   1   2        240.10        240.95         3.91 o                         
  -3   1   2       1014.84       1109.53        18.06 o                         
  -2   1   2        146.83        135.91         2.08 o                         
  -1   1   2          9.60          9.04         0.28 o                         
   0   1   2         44.62         51.55         1.00 o                         
   1   1   2        141.35        125.68         2.19 o                         
   2   1   2         16.52         22.35         0.49 o                         
   3   1   2        132.23        158.91         2.47 o                         
   4   1   2         54.58         54.30         1.08 o                         
   5   1   2          0.19         -0.22         0.24 o                         
   6   1   2          6.62          8.93         0.67 o                         
   7   1   2        310.58        318.67         5.78 o                         
   8   1   2          0.40          0.30         0.51 o                         
   9   1   2          1.15          0.55         0.84 o                         
  10   1   2         95.61        101.15         7.59 o                         
  -9   2   2          8.30         10.61         2.43 o                         
  -8   2   2         31.32         30.55         1.63 o                         
  -7   2   2         74.72         77.72         2.43 o                         
  -6   2   2         39.94         37.20         1.19 o                         
  -5   2   2          7.44          8.19         0.64 o                         
  -4   2   2          8.00          6.73         0.54 o                         
  -3   2   2        157.18        163.74         2.53 o                         
  -2   2   2        694.28        733.01         9.78 o                         
  -1   2   2          4.97          7.33         0.41 o                         
   0   2   2        620.40        632.19        11.36 o                         
   1   2   2          2.57          2.99         0.26 o                         
   2   2   2        945.45        990.97        22.96 o                         
   3   2   2       1602.11       1310.90        52.26 o                         
   4   2   2         13.64         13.26         0.58 o                         
   5   2   2          8.85          9.73         0.76 o                         
   6   2   2        184.76        175.37         3.46 o                         
   7   2   2         21.13         21.58         1.06 o                         
   8   2   2         12.05         13.29         0.94 o                         
   9   2   2         31.37         33.37         1.56 o                         
  10   2   2          3.38          3.11         2.00 o                         
  -9   3   2         16.85         10.02         2.53 o                         
  -8   3   2         18.77         15.55         1.75 o                         
  -7   3   2         10.58          7.50         1.31 o                         
  -6   3   2         12.55         11.17         1.06 o                         
  -5   3   2          1.41          1.88         0.52 o                         
  -4   3   2          8.50         12.61         0.68 o                         
  -3   3   2        294.29        299.49         4.47 o                         
  -2   3   2        638.72        707.98        10.10 o                         
  -1   3   2        447.91        461.55         7.13 o                         
   0   3   2         67.76         58.77         1.06 o                         
   1   3   2          5.18          3.49         0.38 o                         
   2   3   2        295.47        314.53         5.02 o                         
   3   3   2         41.13         34.80         0.93 o                         
   4   3   2        505.34        532.39        11.08 o                         
   5   3   2          6.04          6.74         0.82 o                         
   6   3   2         97.83         86.66         2.08 o                         
   7   3   2         53.06         53.11         1.98 o                         
   8   3   2          0.22         -0.55         0.55 o                         
   9   3   2          0.23         -0.35         0.64 o                         
  10   3   2          7.75          8.78         2.58 o                         
  -8   4   2         20.64         15.14         1.86 o                         
  -7   4   2         18.65         15.62         1.80 o                         
  -6   4   2          0.18          0.93         0.93 o                         
  -5   4   2         37.48         29.51         1.45 o                         
  -4   4   2         10.85         13.01         0.77 o                         
  -3   4   2          5.32          5.26         0.38 o                         
  -2   4   2         18.08         11.55         0.48 o                         
  -1   4   2         15.08         14.28         0.50 o                         
   0   4   2        335.43        359.19         5.32 o                         
   1   4   2        589.05        654.19         9.45 o                         
   2   4   2        677.96        742.70        12.34 o                         
   3   4   2        414.48        451.77         7.14 o                         
   4   4   2          7.33          8.04         0.78 o                         
   5   4   2          0.03         -0.25         0.51 o                         
   6   4   2         12.03         13.45         1.25 o                         
   7   4   2         29.63         30.61         1.54 o                         
   8   4   2         18.89         20.76         1.36 o                         
   9   4   2         12.35         13.41         1.18 o                         
  -8   5   2          0.04         -0.13         1.16 o                         
  -7   5   2          1.70          0.78         1.16 o                         
  -6   5   2         19.07         17.51         1.89 o                         
  -5   5   2         19.48         22.20         2.09 o                         
  -4   5   2          3.22          4.14         0.51 o                         
  -3   5   2        112.38         89.37         1.88 o                         
  -2   5   2        920.77        947.56        17.16 o                         
  -1   5   2         83.45         96.55         1.73 o                         
   0   5   2        116.30         99.15         1.76 o                         
   1   5   2         34.67         37.44         0.96 o                         
   2   5   2        106.41        109.91         2.26 o                         
   3   5   2        448.27        482.76         9.20 o                         
   4   5   2         83.08         70.69         2.15 o                         
   5   5   2         19.12         28.85         2.58 o                         
   6   5   2          0.89         -0.08         0.75 o                         
   7   5   2          0.02         -0.58         0.66 o                         
   8   5   2         78.15         86.29         2.64 o                         
   9   5   2         16.09         18.07         1.42 o                         
  -7   6   2          0.18         -0.77         1.15 o                         
  -6   6   2        103.89         87.50         5.55 o                         
  -5   6   2          8.42          7.67         1.38 o                         
  -4   6   2         63.28         57.28         1.55 o                         
  -3   6   2          4.78          4.31         0.50 o                         
  -2   6   2         44.14         37.57         1.64 o                         
  -1   6   2         96.08         84.92         1.85 o                         
   0   6   2        222.28        205.05         3.76 o                         
   1   6   2          6.68          7.97         0.75 o                         
   2   6   2         61.29         69.37         2.04 o                         
   3   6   2          0.22          0.49         0.71 o                         
   4   6   2         63.47         53.66         2.19 o                         
   5   6   2         34.46         31.61         2.50 o                         
   6   6   2         16.79         17.57         2.03 o                         
   7   6   2         97.20         96.49         3.56 o                         
   8   6   2         21.65         26.32         1.64 o                         
   9   6   2          0.53          1.60         1.07 o                         
  -7   7   2          9.35         12.49         1.98 o                         
  -6   7   2        153.54        157.32        13.24 o                         
  -5   7   2          0.52          1.42         1.56 o                         
  -4   7   2         11.58          6.64         0.65 o                         
  -3   7   2          0.35         -0.12         0.44 o                         
  -2   7   2          6.08          3.85         0.75 o                         
  -1   7   2          1.09          1.44         0.45 o                         
   0   7   2         49.73         49.51         1.43 o                         
   1   7   2         97.64         97.32         2.37 o                         
   2   7   2          5.12          4.27         0.70 o                         
   3   7   2          0.15          0.71         0.67 o                         
   4   7   2         41.72         28.12         2.15 o                         
   5   7   2         10.25          9.35         1.21 o                         
   6   7   2          6.17          5.22         1.07 o                         
   7   7   2          4.75          5.13         1.36 o                         
   8   7   2          0.38          0.32         0.92 o                         
   9   7   2          6.22          3.70         1.38 o                         
  -6   8   2          2.93          0.73         1.33 o                         
  -5   8   2         60.89         76.66         4.28 o                         
  -4   8   2         31.94         29.20         1.48 o                         
  -3   8   2         28.65         29.53         1.59 o                         
  -2   8   2         39.06         32.81         1.90 o                         
  -1   8   2         55.23         49.79         2.24 o                         
   0   8   2        349.45        357.38         7.01 o                         
   1   8   2         82.28         81.94         2.71 o                         
   2   8   2        158.91        157.83         4.10 o                         
   3   8   2         17.67         15.66         1.41 o                         
   4   8   2         10.15          3.88         2.43 o                         
   5   8   2         10.28          7.30         1.56 o                         
   6   8   2          2.83          2.31         1.74 o                         
   7   8   2          4.52          3.59         1.13 o                         
   8   8   2          8.56          7.13         1.24 o                         
  -5   9   2          0.04          0.07         1.16 o                         
  -4   9   2          5.12          5.54         0.91 o                         
  -3   9   2         28.28         33.48         1.73 o                         
  -2   9   2         39.81         40.38         2.25 o                         
  -1   9   2         38.67         33.37         2.04 o                         
   0   9   2        138.76        145.13         4.08 o                         
   1   9   2        276.63        277.96         6.66 o                         
   2   9   2         57.32         58.38         2.46 o                         
   3   9   2          6.37          9.81         2.31 o                         
   4   9   2         43.91         43.20         2.38 o                         
   5   9   2         20.72         21.14         1.86 o                         
   6   9   2          2.70          3.10         1.17 o                         
   7   9   2         29.72         24.32         3.89 o                         
  -4  10   2          3.35          4.38         1.22 o                         
  -3  10   2          0.25          0.06         0.82 o                         
  -2  10   2          6.38          6.67         1.25 o                         
  -1  10   2         51.12         51.32         2.71 o                         
   0  10   2         13.89         14.89         1.69 o                         
   1  10   2          7.94          7.20         0.98 o                         
   2  10   2          0.62          1.15         0.99 o                         
   3  10   2        115.21        111.62         3.94 o                         
   4  10   2         30.06         31.06         2.16 o                         
   5  10   2          0.01         -0.80         0.80 o                         
   6  10   2         33.13         34.49         2.55 o                         
  -2  11   2          2.02          4.42         1.68 o                         
  -1  11   2         93.98         94.34         7.35 o                         
   0  11   2          1.25          0.38         1.24 o                         
   1  11   2          1.02          0.68         1.04 o                         
   2  11   2         13.39         11.04         1.36 o                         
   3  11   2          2.01          1.73         0.99 o                         
   4  11   2          3.29          6.95         1.72 o                         
   5  11   2          2.47          0.50         1.20 o                         
  -4 -11   3          0.38          0.90         1.36 o                         
  -3 -11   3         14.08         12.40         1.75 o                         
  -2 -11   3          3.65          4.26         1.05 o                         
  -1 -11   3          5.01          6.22         1.16 o                         
   0 -11   3          1.30          1.36         0.84 o                         
   1 -11   3          0.12          2.53         1.28 o                         
   2 -11   3         62.16         68.97         3.08 o                         
  -6 -10   3          0.52         -1.09         1.09 o                         
  -5 -10   3         16.80         17.34         1.98 o                         
  -4 -10   3          0.73          0.23         1.05 o                         
  -3 -10   3         41.81         41.10         2.15 o                         
  -2 -10   3         73.51         76.68         2.86 o                         
  -1 -10   3         20.63         21.21         1.64 o                         
   0 -10   3          0.28          1.48         0.78 o                         
   1 -10   3          5.78          5.17         0.85 o                         
   2 -10   3          0.45         -0.07         0.82 o                         
   3 -10   3          3.88          4.82         1.11 o                         
   4 -10   3          6.51          7.83         1.30 o                         
  -7  -9   3          4.89          4.16         1.49 o                         
  -6  -9   3         38.98         44.63         4.35 o                         
  -5  -9   3          0.59          1.41         1.11 o                         
  -4  -9   3         20.05         20.23         1.84 o                         
  -3  -9   3          3.15          1.71         1.50 o                         
  -2  -9   3        119.44        125.53         3.65 o                         
  -1  -9   3         19.40         18.83         1.38 o                         
   0  -9   3          0.00          0.80         0.77 o                         
   1  -9   3          1.20          3.10         0.91 o                         
   2  -9   3          0.02         -0.03         0.57 o                         
   3  -9   3          0.82          1.35         0.96 o                         
   4  -9   3          9.73          8.92         1.23 o                         
   5  -9   3          2.36          0.19         1.36 o                         
  -7  -8   3          0.00         -0.56         1.01 o                         
  -6  -8   3         45.07         44.12         2.82 o                         
  -5  -8   3         21.04         21.99         1.90 o                         
  -4  -8   3          0.10         -0.90         0.98 o                         
  -3  -8   3         39.54         40.21         1.86 o                         
  -2  -8   3         90.24         95.21         2.89 o                         
  -1  -8   3          0.41          0.35         0.65 o                         
   0  -8   3        265.45        245.70         5.79 o                         
   1  -8   3        132.21        125.32         3.34 o                         
   2  -8   3          0.39          0.19         0.53 o                         
   3  -8   3         26.27         22.79         1.52 o                         
   4  -8   3        148.07        160.59         4.84 o                         
   5  -8   3          3.00          2.48         2.29 o                         
   6  -8   3         16.89         22.64         2.40 o                         
  -8  -7   3          5.28          4.78         1.44 o                         
  -7  -7   3          7.95          7.20         1.45 o                         
  -6  -7   3          2.34          0.56         1.30 o                         
  -5  -7   3          6.74          6.27         3.41 o                         
  -4  -7   3         24.82         24.96         2.09 o                         
  -3  -7   3         28.53         22.13         1.57 o                         
  -2  -7   3         27.30         27.13         1.66 o                         
  -1  -7   3        182.63        189.00         4.58 o                         
   0  -7   3        304.35        334.90         7.41 o                         
   1  -7   3         23.97         27.74         1.27 o                         
   2  -7   3        162.38        141.28         3.48 o                         
   3  -7   3         72.47         60.50         2.23 o                         
   4  -7   3         95.62         91.53         3.19 o                         
   5  -7   3          1.71         -0.15         0.68 o                         
   6  -7   3         22.66         31.11         2.92 o                         
   7  -7   3         44.01         53.92         3.92 o                         
  -8  -6   3          2.79          3.76         1.28 o                         
  -7  -6   3          8.46          7.82         1.71 o                         
  -6  -6   3          0.62          3.28         1.23 o                         
  -5  -6   3          2.82          3.26         1.18 o                         
  -4  -6   3        207.16        197.87         5.48 o                         
  -3  -6   3         35.08         44.84         2.64 o                         
  -2  -6   3         46.86         49.09         1.80 o                         
  -1  -6   3         20.27         16.97         1.17 o                         
   0  -6   3        156.44        163.20         3.91 o                         
   1  -6   3        181.05        177.25         4.15 o                         
   2  -6   3          0.39          1.13         0.43 o                         
   3  -6   3        106.74        122.28         2.61 o                         
   4  -6   3         41.41         35.62         1.39 o                         
   5  -6   3          0.03          0.51         0.65 o                         
   6  -6   3         32.27         29.55         2.46 o                         
   7  -6   3         20.46         14.59         1.91 o                         
  -9  -5   3          3.28          4.05         1.67 o                         
  -8  -5   3          0.38          0.41         1.01 o                         
  -7  -5   3         50.45         46.17         1.64 o                         
  -6  -5   3         45.40         39.57         1.82 o                         
  -5  -5   3         45.61         47.56         1.94 o                         
  -4  -5   3        609.69        593.35        14.34 o                         
  -3  -5   3         23.74         22.57         1.25 o                         
  -2  -5   3          0.36          0.26         0.44 o                         
  -1  -5   3        210.83        226.47         4.12 o                         
   0  -5   3          0.95          0.22         0.29 o                         
   1  -5   3        264.27        258.40         4.67 o                         
   2  -5   3         50.96         46.68         1.06 o                         
   3  -5   3        121.35        114.67         2.04 o                         
   4  -5   3          1.07          1.27         0.25 o                         
   5  -5   3          4.31          4.96         0.66 o                         
   6  -5   3         46.58         46.66         2.04 o                         
   7  -5   3          1.94          4.50         1.56 o                         
   8  -5   3          2.23          2.97         1.33 o                         
  -9  -4   3         15.17         16.81         2.31 o                         
  -8  -4   3         99.66        109.27         4.82 o                         
  -7  -4   3         60.33         47.50         2.24 o                         
  -6  -4   3        128.44        124.74         3.10 o                         
  -5  -4   3        469.53        466.65        11.44 o                         
  -4  -4   3        287.23        267.82         5.94 o                         
  -3  -4   3        145.91        158.70         3.27 o                         
  -2  -4   3         96.67         83.92         2.31 o                         
  -1  -4   3         51.81         58.84         1.31 o                         
   0  -4   3        295.86        300.65         4.82 o                         
   1  -4   3         37.07         47.67         1.10 o                         
   2  -4   3        537.47        535.32         8.34 o                         
   3  -4   3         71.05         66.22         1.24 o                         
   4  -4   3        208.89        201.38         3.68 o                         
   5  -4   3         79.92         81.93         1.98 o                         
   6  -4   3         43.31         44.52         1.71 o                         
   7  -4   3          3.71          3.50         0.66 o                         
   8  -4   3          4.50          3.18         1.26 o                         
   9  -4   3         19.13         19.47         3.60 o                         
  -9  -3   3          2.44          4.76         1.11 o                         
  -8  -3   3         38.05         43.68         2.40 o                         
  -7  -3   3          0.00         -0.62         0.75 o                         
  -6  -3   3         13.37         12.85         0.88 o                         
  -5  -3   3          0.00          0.02         0.36 o                         
  -4  -3   3        518.55        525.93        10.92 o                         
  -3  -3   3        882.12        960.71        15.81 o                         
  -2  -3   3         49.43         49.76         1.13 o                         
  -1  -3   3         41.64         39.95         1.34 o                         
   0  -3   3        679.20        646.52         9.88 o                         
   1  -3   3         10.96         17.04         0.91 o                         
   2  -3   3       3341.88       3435.29       120.41 o                         
   3  -3   3          2.39         20.48         4.75 o                         
   4  -3   3        144.41        138.30         2.59 o                         
   5  -3   3         22.34         22.32         0.76 o                         
   6  -3   3         92.30         92.60         2.65 o                         
   7  -3   3          2.83          2.58         0.48 o                         
   8  -3   3          0.30          0.87         1.10 o                         
   9  -3   3          2.73          3.38         1.41 o                         
  -9  -2   3         22.31         26.11         2.01 o                         
  -8  -2   3          0.60         -0.06         0.62 o                         
  -7  -2   3          6.95          7.67         0.77 o                         
  -6  -2   3         11.99         12.48         0.73 o                         
  -5  -2   3         10.16          9.55         0.43 o                         
  -4  -2   3        122.42        125.39         2.30 o                         
  -3  -2   3          7.23          7.17         0.50 o                         
  -2  -2   3        821.93        861.02        28.91 o                         
  -1  -2   3         32.64         39.17         0.85 o                         
   0  -2   3         16.54         16.29         0.52 o                         
   1  -2   3       1218.39       1282.58        51.49 o                         
   2  -2   3         48.12         56.73         1.08 o                         
   3  -2   3        107.66        115.37         2.02 o                         
   4  -2   3          0.16          0.25         0.23 o                         
   5  -2   3         19.93         19.72         0.86 o                         
   6  -2   3        210.99        213.59         4.32 o                         
   7  -2   3         29.91         29.88         1.65 o                         
   8  -2   3         11.55         12.73         1.24 o                         
   9  -2   3          5.90          5.73         1.43 o                         
  -9  -1   3          0.77          0.62         0.82 o                         
  -8  -1   3         33.48         31.42         2.34 o                         
  -7  -1   3          9.34          9.78         0.72 o                         
  -6  -1   3         58.16         54.63         1.39 o                         
  -5  -1   3          0.13          0.16         0.41 o                         
  -4  -1   3         29.20         33.36         0.71 o                         
  -3  -1   3        354.67        387.79         7.15 o                         
  -2  -1   3         14.97         21.74         0.58 o                         
  -1  -1   3        410.52        399.27         6.57 o                         
   0  -1   3       1498.85       1568.43        37.08 o                         
   1  -1   3       6620.19       7014.33       144.57 o                         
   2  -1   3          6.93          5.93         0.21 o                         
   3  -1   3          1.34          1.75         0.23 o                         
   4  -1   3         18.21         16.62         0.46 o                         
   5  -1   3         16.25         16.66         0.52 o                         
   6  -1   3          7.51          8.08         0.39 o                         
   7  -1   3         20.18         18.73         0.58 o                         
   8  -1   3         25.44         26.44         2.04 o                         
   9  -1   3         95.86         97.56         3.57 o                         
  -9   0   3          8.33          5.80         1.34 o                         
  -8   0   3          0.16         -0.26         0.48 o                         
  -7   0   3          0.37          1.14         0.59 o                         
  -6   0   3          0.16          2.12         0.46 o                         
  -5   0   3         31.90         34.59         0.83 o                         
  -4   0   3          2.21          3.39         0.46 o                         
  -3   0   3         92.98        106.58         1.80 o                         
  -2   0   3        115.53        121.31         1.85 o                         
  -1   0   3        769.95        778.94        22.20 o                         
   0   0   3         17.07         21.56         0.52 o                         
   1   0   3        102.79         89.43         1.80 o                         
   2   0   3        292.56        286.26         4.44 o                         
   3   0   3         81.35         80.95         1.38 o                         
   4   0   3        159.77        155.08         2.64 o                         
   5   0   3         18.12         18.11         0.75 o                         
   6   0   3         72.51         70.14         1.61 o                         
   7   0   3        436.35        446.12         7.65 o                         
   8   0   3         81.79         83.63         1.94 o                         
   9   0   3          0.77          1.30         0.68 o                         
  10   0   3          0.05          0.30         1.29 o                         
  -9   1   3          7.57          8.87         3.70 o                         
  -8   1   3          0.03         -0.52         0.58 o                         
  -7   1   3        103.44         88.77         2.41 o                         
  -6   1   3          0.00          0.31         0.42 o                         
  -5   1   3         38.02         38.88         1.16 o                         
  -4   1   3         47.15         37.93         0.97 o                         
  -3   1   3          8.74         10.01         0.41 o                         
  -2   1   3        447.00        436.98         5.89 o                         
  -1   1   3          0.29          0.57         0.15 o                         
   0   1   3       2063.94       2049.97        48.87 o                         
   1   1   3        767.64        765.58        30.76 o                         
   2   1   3        173.68        170.44         2.41 o                         
   3   1   3          0.32          0.52         0.19 o                         
   4   1   3         27.03         25.72         0.67 o                         
   5   1   3         16.54         17.26         0.65 o                         
   6   1   3          4.88          6.69         0.59 o                         
   7   1   3        332.15        331.01         6.62 o                         
   8   1   3         17.72         19.45         1.12 o                         
   9   1   3          8.08          7.65         0.96 o                         
  10   1   3         30.81         28.32         3.31 o                         
  -9   2   3          4.63          4.48         2.04 o                         
  -8   2   3          3.47          5.26         1.85 o                         
  -7   2   3         95.50         88.27         3.37 o                         
  -6   2   3          3.79          3.96         0.52 o                         
  -5   2   3          0.44         -0.11         0.37 o                         
  -4   2   3          2.73          2.15         0.35 o                         
  -3   2   3        225.21        208.97         3.19 o                         
  -2   2   3          5.89          5.58         0.42 o                         
  -1   2   3          1.67          2.60         0.25 o                         
   0   2   3         61.89         58.89         1.21 o                         
   1   2   3        508.53        520.94         8.62 o                         
   2   2   3         64.12         61.20         1.20 o                         
   3   2   3        576.71        639.18         9.18 o                         
   4   2   3         21.76         22.45         0.69 o                         
   5   2   3         15.22         17.42         0.73 o                         
   6   2   3        464.36        494.17         9.41 o                         
   7   2   3         32.62         33.29         1.22 o                         
   8   2   3          1.78          2.10         0.64 o                         
   9   2   3         10.34          8.51         0.91 o                         
  10   2   3         37.34         37.59         2.37 o                         
  -8   3   3          2.38          2.92         1.17 o                         
  -7   3   3          1.88          3.13         1.09 o                         
  -6   3   3         19.42         15.33         1.17 o                         
  -5   3   3         26.75         24.01         1.19 o                         
  -4   3   3         24.15         24.58         0.77 o                         
  -3   3   3         21.12         16.99         0.46 o                         
  -2   3   3         24.39         26.45         0.70 o                         
  -1   3   3        299.61        322.07         5.09 o                         
   0   3   3        208.36        218.07         3.54 o                         
   1   3   3        131.10        144.80         2.46 o                         
   2   3   3        338.60        332.73         5.29 o                         
   3   3   3        398.27        439.37         7.45 o                         
   4   3   3        150.00        154.87         3.66 o                         
   5   3   3        108.16        120.01         3.00 o                         
   6   3   3          6.46          9.39         0.81 o                         
   7   3   3          0.25         -0.46         0.68 o                         
   8   3   3         18.64         17.90         1.22 o                         
   9   3   3          0.57         -0.13         0.75 o                         
  10   3   3          8.18          5.63         1.14 o                         
  -8   4   3          8.20          7.98         2.04 o                         
  -7   4   3          1.78         -1.00         1.41 o                         
  -6   4   3          0.01          0.76         0.66 o                         
  -5   4   3        100.27         99.24         3.17 o                         
  -4   4   3         73.40         59.94         1.79 o                         
  -3   4   3         12.27         11.63         0.45 o                         
  -2   4   3          4.10          3.16         0.27 o                         
  -1   4   3        705.17        762.07        12.69 o                         
   0   4   3        472.30        502.36         7.86 o                         
   1   4   3         14.58         14.01         0.59 o                         
   2   4   3          2.64          2.72         0.46 o                         
   3   4   3          3.42          4.08         0.43 o                         
   4   4   3        131.25        137.67         2.97 o                         
   5   4   3          9.64         10.27         1.04 o                         
   6   4   3         13.02         13.56         1.07 o                         
   7   4   3         49.11         50.90         2.68 o                         
   8   4   3          9.34          9.60         0.97 o                         
   9   4   3         36.13         40.68         2.25 o                         
  -8   5   3          0.45          0.11         1.23 o                         
  -7   5   3          0.51         -0.06         1.03 o                         
  -6   5   3          0.80          0.42         0.98 o                         
  -5   5   3        626.41        609.50        14.88 o                         
  -4   5   3          8.31          9.28         0.51 o                         
  -3   5   3         83.12         91.11         1.94 o                         
  -2   5   3        299.38        284.50         4.61 o                         
  -1   5   3        329.35        312.51         6.08 o                         
   0   5   3          1.12          2.49         0.35 o                         
   1   5   3         82.14         89.89         1.68 o                         
   2   5   3        101.40        103.15         2.02 o                         
   3   5   3        166.05        167.36         3.98 o                         
   4   5   3         15.07         15.74         1.20 o                         
   5   5   3         41.02         31.14         2.13 o                         
   6   5   3         35.99         32.96         1.78 o                         
   7   5   3         12.63         13.69         1.20 o                         
   8   5   3         13.84         16.66         1.33 o                         
   9   5   3          2.81          3.14         0.88 o                         
  -7   6   3         45.51         54.85         3.72 o                         
  -6   6   3        102.30        114.49         5.04 o                         
  -5   6   3         67.29         60.04         2.15 o                         
  -4   6   3          1.48          0.81         0.32 o                         
  -3   6   3        508.40        467.19         8.12 o                         
  -2   6   3         63.68         57.43         2.46 o                         
  -1   6   3        351.14        360.83         6.34 o                         
   0   6   3        123.87        109.22         2.88 o                         
   1   6   3          5.26          4.92         0.55 o                         
   2   6   3         17.53         19.71         1.39 o                         
   3   6   3         41.07         43.10         1.82 o                         
   4   6   3         78.68         76.69         2.76 o                         
   5   6   3        212.39        171.62         5.04 o                         
   6   6   3         24.97         30.09         3.30 o                         
   7   6   3          0.83          0.13         0.90 o                         
   8   6   3         17.19         24.32         1.58 o                         
   9   6   3          6.41          7.34         1.45 o                         
  -6   7   3        144.22        153.69         6.12 o                         
  -5   7   3         44.96         50.88         2.09 o                         
  -4   7   3          2.81          2.34         0.50 o                         
  -3   7   3          1.97          0.48         0.53 o                         
  -2   7   3          8.83          9.08         0.88 o                         
  -1   7   3        407.43        387.35         8.36 o                         
   0   7   3        240.80        219.67         5.12 o                         
   1   7   3        481.23        473.53         9.03 o                         
   2   7   3         47.76         47.92         1.97 o                         
   3   7   3          7.56          8.37         1.02 o                         
   4   7   3          8.31          3.22         1.31 o                         
   5   7   3         52.31         61.31         2.53 o                         
   6   7   3          0.30          1.25         0.97 o                         
   7   7   3         18.03         13.24         1.49 o                         
   8   7   3          0.36          0.99         0.88 o                         
   9   7   3          4.09          2.79         1.33 o                         
  -6   8   3         83.22         92.63         5.11 o                         
  -5   8   3          0.12         -0.05         1.36 o                         
  -4   8   3         12.39         16.22         1.53 o                         
  -3   8   3         27.10         31.45         1.72 o                         
  -2   8   3         50.49         48.16         2.31 o                         
  -1   8   3          0.98          1.34         0.52 o                         
   0   8   3        111.23        101.85         2.88 o                         
   1   8   3          4.27          4.26         0.74 o                         
   2   8   3        100.71         96.46         3.22 o                         
   3   8   3          0.48          1.02         0.72 o                         
   4   8   3         83.09         71.06         3.88 o                         
   5   8   3          8.44          8.52         2.43 o                         
   6   8   3          0.11          1.43         0.86 o                         
   7   8   3          4.71          5.66         1.26 o                         
   8   8   3          1.62         -0.60         0.93 o                         
  -5   9   3         43.34         48.86         3.70 o                         
  -4   9   3          0.84          0.14         0.69 o                         
  -3   9   3          3.51          1.30         0.71 o                         
  -2   9   3          9.35         11.40         1.37 o                         
  -1   9   3         23.10         17.04         1.58 o                         
   0   9   3        481.32        470.83        10.33 o                         
   1   9   3          4.02          4.53         1.23 o                         
   2   9   3          5.14          6.00         1.53 o                         
   3   9   3          0.28          1.40         0.86 o                         
   4   9   3         12.39         10.68         1.90 o                         
   5   9   3          1.54          1.77         1.76 o                         
   6   9   3         23.41         22.97         2.00 o                         
   7   9   3         13.77         12.10         3.94 o                         
  -3  10   3         60.54         76.95         4.48 o                         
  -2  10   3          3.20          3.91         1.14 o                         
  -1  10   3          1.47          0.39         0.88 o                         
   0  10   3         35.38         35.98         2.85 o                         
   1  10   3          2.27          1.06         0.96 o                         
   2  10   3          8.91          7.69         1.17 o                         
   3  10   3          0.77          0.89         0.92 o                         
   4  10   3          7.78          8.39         1.34 o                         
   5  10   3          0.34          0.22         1.19 o                         
   6  10   3         28.71         34.12         2.54 o                         
  -2  11   3         15.46         17.91         2.36 o                         
  -1  11   3         68.06         74.11         4.75 o                         
   0  11   3          2.72          4.30         1.25 o                         
   1  11   3         46.09         41.26         4.33 o                         
   2  11   3          3.87          3.42         3.07 o                         
   3  11   3          2.16          2.35         1.79 o                         
   4  11   3          5.13          4.92         1.76 o                         
   5  11   3          0.88         -0.98         1.17 o                         
  -4 -11   4         33.47         38.80         3.64 o                         
  -3 -11   4          9.60         10.34         1.37 o                         
  -2 -11   4          5.16          3.69         1.07 o                         
  -1 -11   4         12.33         12.01         1.37 o                         
   0 -11   4          0.45          0.00         0.80 o                         
   1 -11   4          7.48          7.18         1.36 o                         
   2 -11   4          5.99          6.84         1.36 o                         
  -5 -10   4         12.41         14.77         1.89 o                         
  -4 -10   4          3.72          3.12         1.19 o                         
  -3 -10   4         28.93         27.35         1.85 o                         
  -2 -10   4         77.59         80.53         2.85 o                         
  -1 -10   4         70.39         67.17         2.51 o                         
   0 -10   4          6.19          7.41         1.04 o                         
   1 -10   4          0.02          0.15         0.77 o                         
   2 -10   4         61.55         70.10         2.43 o                         
   3 -10   4         30.67         34.01         4.67 o                         
   4 -10   4         40.14         47.21         4.91 o                         
  -6  -9   4          1.70         -1.12         1.41 o                         
  -5  -9   4          1.66          1.25         1.14 o                         
  -4  -9   4          7.54          5.29         1.22 o                         
  -3  -9   4         25.51         25.28         1.71 o                         
  -2  -9   4          3.15          2.56         0.85 o                         
  -1  -9   4         53.82         56.68         2.29 o                         
   0  -9   4          0.00         -0.10         0.74 o                         
   1  -9   4        128.26        119.90         3.91 o                         
   2  -9   4          5.51          5.32         1.13 o                         
   3  -9   4          4.77          5.79         1.02 o                         
   4  -9   4         54.08         59.88         2.58 o                         
   5  -9   4         93.92        100.17         3.79 o                         
  -7  -8   4          1.26          0.59         1.56 o                         
  -6  -8   4          0.30          0.14         1.25 o                         
  -5  -8   4          8.63          6.62         1.32 o                         
  -4  -8   4          4.42          6.22         1.61 o                         
  -3  -8   4         71.22         65.83         6.03 o                         
  -2  -8   4         32.27         31.52         1.74 o                         
  -1  -8   4         41.92         42.53         1.81 o                         
   0  -8   4         31.18         28.97         1.56 o                         
   1  -8   4        234.93        239.75         5.71 o                         
   2  -8   4          3.36          5.05         0.85 o                         
   3  -8   4          2.03          3.09         0.79 o                         
   4  -8   4         17.79         17.31         1.42 o                         
   5  -8   4          9.28          6.32         1.04 o                         
   6  -8   4          1.47          2.24         1.85 o                         
  -8  -7   4         22.21         21.67         2.77 o                         
  -7  -7   4         16.43         12.40         2.05 o                         
  -6  -7   4         55.44         50.02         3.05 o                         
  -5  -7   4          2.16          1.17         1.09 o                         
  -4  -7   4         10.19          9.95         1.51 o                         
  -3  -7   4        131.72        126.46         3.93 o                         
  -2  -7   4         78.00         83.35         3.32 o                         
  -1  -7   4          2.45          3.22         0.75 o                         
   0  -7   4         72.21         71.56         2.23 o                         
   1  -7   4          1.12          1.80         0.67 o                         
   2  -7   4         76.16         78.62         2.37 o                         
   3  -7   4         35.69         33.36         1.41 o                         
   4  -7   4         23.43         22.46         2.68 o                         
   5  -7   4          1.62          0.68         1.17 o                         
   6  -7   4          5.35          4.49         1.47 o                         
   7  -7   4         38.40         39.49         3.38 o                         
  -8  -6   4         22.10         20.87         2.17 o                         
  -7  -6   4          0.57          0.49         0.71 o                         
  -6  -6   4         38.01         37.35         1.92 o                         
  -5  -6   4         55.03         58.20         3.79 o                         
  -4  -6   4        335.36        320.73         9.46 o                         
  -3  -6   4        640.47        647.09        13.52 o                         
  -2  -6   4          0.05          0.45         0.86 o                         
  -1  -6   4         83.69         86.44         4.88 o                         
   0  -6   4         23.93         28.40         2.04 o                         
   1  -6   4         12.59         15.71         1.70 o                         
   2  -6   4        212.57        188.88         3.89 o                         
   3  -6   4        230.14        217.69         3.93 o                         
   4  -6   4         31.26         38.85         1.47 o                         
   5  -6   4         14.56         13.07         0.96 o                         
   6  -6   4          1.31          2.54         0.82 o                         
   7  -6   4         22.27         23.09         2.33 o                         
  -9  -5   4          2.89          2.88         1.92 o                         
  -8  -5   4          0.00          0.77         1.33 o                         
  -7  -5   4         37.49         47.00         8.27 o                         
  -6  -5   4         97.33         90.70         3.06 o                         
  -5  -5   4         21.67         21.52         1.76 o                         
  -4  -5   4        419.43        401.68        10.05 o                         
  -3  -5   4          1.67          2.37         0.55 o                         
  -2  -5   4          0.41          0.62         0.46 o                         
  -1  -5   4        296.04        314.04         5.57 o                         
   0  -5   4         14.54         16.82         0.80 o                         
   1  -5   4        130.29        131.40         2.80 o                         
   2  -5   4          0.06          0.18         0.23 o                         
   3  -5   4        849.96        893.19        14.77 o                         
   4  -5   4        184.08        166.34         3.17 o                         
   5  -5   4        100.11         94.87         3.15 o                         
   6  -5   4         18.34         19.31         2.08 o                         
   7  -5   4          3.45          3.03         1.60 o                         
   8  -5   4          8.68          7.54         2.58 o                         
  -9  -4   4          0.53         -0.42         1.29 o                         
  -8  -4   4         40.64         49.83         3.89 o                         
  -7  -4   4         14.97         13.86         1.85 o                         
  -6  -4   4         30.59         28.41         5.21 o                         
  -5  -4   4         38.16         31.32         3.70 o                         
  -4  -4   4         57.74         48.92         1.87 o                         
  -3  -4   4          1.13         -0.18         0.29 o                         
  -2  -4   4         15.77         14.95         0.62 o                         
  -1  -4   4         41.22         43.23         1.09 o                         
   0  -4   4         29.91         27.52         0.77 o                         
   1  -4   4         20.71         20.59         0.78 o                         
   2  -4   4        220.47        239.57         3.96 o                         
   3  -4   4        334.25        341.02         5.40 o                         
   4  -4   4         22.64         26.32         1.14 o                         
   5  -4   4        327.54        340.06         6.55 o                         
   6  -4   4         99.17         96.74         2.05 o                         
   7  -4   4          9.22          6.90         1.05 o                         
   8  -4   4          5.92          5.85         1.52 o                         
  -9  -3   4          0.05         -0.49         1.31 o                         
  -8  -3   4         27.89         32.84         1.77 o                         
  -7  -3   4          6.11          6.05         1.20 o                         
  -6  -3   4         20.05         19.01         1.16 o                         
  -5  -3   4         33.04         33.84         1.34 o                         
  -4  -3   4        279.44        285.92         6.17 o                         
  -3  -3   4         52.42         47.36         1.26 o                         
  -2  -3   4         11.20          9.91         0.46 o                         
  -1  -3   4          0.05          0.46         0.27 o                         
   0  -3   4        109.92        114.01         2.20 o                         
   1  -3   4         73.75         75.22         1.48 o                         
   2  -3   4       1309.23       1451.59        26.03 o                         
   3  -3   4          7.12          8.24         0.44 o                         
   4  -3   4        258.43        256.78         4.17 o                         
   5  -3   4         56.43         50.44         1.25 o                         
   6  -3   4         33.51         34.77         1.04 o                         
   7  -3   4         89.32         86.46         2.11 o                         
   8  -3   4          0.01         -0.39         0.55 o                         
   9  -3   4          8.81          7.17         2.00 o                         
  -9  -2   4          3.99          1.05         1.09 o                         
  -8  -2   4          2.06          1.42         1.00 o                         
  -7  -2   4         18.25         16.88         1.43 o                         
  -6  -2   4         43.95         46.52         1.79 o                         
  -5  -2   4          0.39          0.79         0.45 o                         
  -4  -2   4         24.86         25.70         1.14 o                         
  -3  -2   4         29.89         26.55         0.86 o                         
  -2  -2   4       1792.23       2051.72        50.08 o                         
  -1  -2   4         16.49         12.96         0.52 o                         
   0  -2   4        602.08        616.20        10.19 o                         
   1  -2   4         39.55         44.69         1.15 o                         
   2  -2   4        820.15        912.09        15.00 o                         
   3  -2   4         16.89         12.41         0.41 o                         
   4  -2   4         12.45          9.52         0.47 o                         
   5  -2   4         72.10         74.18         1.61 o                         
   6  -2   4        209.47        223.38         5.04 o                         
   7  -2   4          6.14          6.32         0.67 o                         
   8  -2   4        161.62        166.76         7.46 o                         
   9  -2   4          0.69          0.69         0.97 o                         
  -9  -1   4          3.92          5.42         1.45 o                         
  -8  -1   4          0.40         -0.04         0.93 o                         
  -7  -1   4          5.96          5.22         0.65 o                         
  -6  -1   4          1.72          0.35         0.41 o                         
  -5  -1   4          3.16          4.80         1.00 o                         
  -4  -1   4          7.20          8.02         0.59 o                         
  -3  -1   4        466.28        495.20        10.13 o                         
  -2  -1   4        444.59        480.88         7.99 o                         
  -1  -1   4        445.67        449.92         6.89 o                         
   0  -1   4        619.20        600.07         9.89 o                         
   1  -1   4        289.85        303.25         4.77 o                         
   2  -1   4        260.36        265.66         3.68 o                         
   3  -1   4        172.30        192.75         2.96 o                         
   4  -1   4          3.31          3.69         0.27 o                         
   5  -1   4         39.71         38.80         0.92 o                         
   6  -1   4        146.99        153.58         2.63 o                         
   7  -1   4        238.94        254.37         6.60 o                         
   8  -1   4        414.96        445.13        13.87 o                         
   9  -1   4          3.29          1.71         0.71 o                         
  -9   0   4          2.21          2.27         1.12 o                         
  -8   0   4          3.76          5.89         1.20 o                         
  -7   0   4          2.47          1.47         1.07 o                         
  -6   0   4        158.70        137.04         4.59 o                         
  -5   0   4         45.03         41.31         0.93 o                         
  -4   0   4        173.77        164.95         4.20 o                         
  -3   0   4        254.59        274.65         5.11 o                         
  -2   0   4          0.04          0.30         0.15 o                         
  -1   0   4         43.06         38.98         0.86 o                         
   0   0   4         43.47         41.50         0.86 o                         
   1   0   4        143.79        132.85         2.40 o                         
   2   0   4        255.11        271.59         4.66 o                         
   3   0   4        385.08        369.97         4.80 o                         
   4   0   4        141.42        139.11         2.24 o                         
   5   0   4         73.62         81.40         1.48 o                         
   6   0   4         57.35         55.38         1.47 o                         
   7   0   4         73.25         69.66         1.68 o                         
   8   0   4        389.58        401.27         7.03 o                         
   9   0   4        167.11        170.21         5.07 o                         
  10   0   4          0.82          0.49         3.70 o                         
  -9   1   4          0.23          0.45         0.98 o                         
  -8   1   4         10.95         11.42         1.40 o                         
  -7   1   4         21.55         19.64         1.15 o                         
  -6   1   4         14.05         10.99         0.80 o                         
  -5   1   4         44.21         43.31         1.23 o                         
  -4   1   4         54.93         58.10         1.94 o                         
  -3   1   4         12.42         17.42         0.48 o                         
  -2   1   4          8.11          3.92         0.24 o                         
  -1   1   4        883.83        937.79        18.72 o                         
   0   1   4       2902.03       2912.10        80.20 o                         
   1   1   4        311.16        308.72         5.73 o                         
   2   1   4         65.82         66.94         1.14 o                         
   3   1   4        326.45        351.78         5.15 o                         
   4   1   4        335.18        403.64         6.88 o                         
   5   1   4          0.02          0.53         0.30 o                         
   6   1   4         21.77         22.75         1.04 o                         
   7   1   4        186.16        178.89         3.88 o                         
   8   1   4         91.65         96.90         2.99 o                         
   9   1   4          5.76          4.97         0.95 o                         
  10   1   4         22.90         18.00         2.10 o                         
  -8   2   4          1.29          2.93         1.61 o                         
  -7   2   4         68.55         63.92         2.18 o                         
  -6   2   4         11.99         14.78         0.84 o                         
  -5   2   4         17.50         16.72         0.91 o                         
  -4   2   4         37.47         37.69         1.00 o                         
  -3   2   4        237.05        225.04         3.44 o                         
  -2   2   4         13.20         12.59         0.48 o                         
  -1   2   4        394.98        392.47         5.71 o                         
   0   2   4        110.11        116.88         2.19 o                         
   1   2   4         18.76         19.15         0.67 o                         
   2   2   4         13.45         19.11         0.61 o                         
   3   2   4        439.11        483.34         7.52 o                         
   4   2   4         25.22         30.38         0.86 o                         
   5   2   4         11.84         13.68         0.64 o                         
   6   2   4        198.09        220.80         4.60 o                         
   7   2   4         40.66         42.83         1.51 o                         
   8   2   4          0.24         -0.53         0.53 o                         
   9   2   4          1.31         -0.56         0.56 o                         
  10   2   4         69.49         70.39         4.19 o                         
  -8   3   4          0.50         -0.75         0.96 o                         
  -7   3   4         67.54         66.05         3.12 o                         
  -6   3   4         27.51         25.66         2.31 o                         
  -5   3   4         86.08         88.32         2.10 o                         
  -4   3   4          4.34          5.09         0.45 o                         
  -3   3   4         25.26         23.97         0.53 o                         
  -2   3   4         34.26         34.45         0.79 o                         
  -1   3   4        900.00       1046.83        15.90 o                         
   0   3   4         80.54        104.86         1.87 o                         
   1   3   4        309.09        316.06         5.45 o                         
   2   3   4         15.35         12.22         0.59 o                         
   3   3   4         36.87         34.41         0.81 o                         
   4   3   4         55.03         54.60         1.48 o                         
   5   3   4         15.51         15.17         1.14 o                         
   6   3   4         66.09         63.26         1.88 o                         
   7   3   4         62.97         68.84         2.05 o                         
   8   3   4         31.79         32.29         1.69 o                         
   9   3   4          2.67          3.11         0.89 o                         
  10   3   4         26.38         23.62         1.67 o                         
  -8   4   4          0.11         -1.07         1.07 o                         
  -7   4   4          3.82          3.89         1.22 o                         
  -6   4   4         12.57         13.30         1.22 o                         
  -5   4   4        277.00        270.83         7.10 o                         
  -4   4   4        616.10        600.80        12.60 o                         
  -3   4   4         47.79         44.64         0.83 o                         
  -2   4   4        219.38        203.72         3.22 o                         
  -1   4   4         72.49         92.52         1.78 o                         
   0   4   4         36.86         46.84         1.17 o                         
   1   4   4        217.99        229.76         4.21 o                         
   2   4   4        462.48        531.49         8.34 o                         
   3   4   4        219.32        206.78         3.55 o                         
   4   4   4         32.83         28.70         0.96 o                         
   5   4   4          1.65          0.41         0.53 o                         
   6   4   4          0.57          4.31         0.75 o                         
   7   4   4          2.06          1.84         0.70 o                         
   8   4   4          7.54          8.10         1.52 o                         
   9   4   4         99.49        114.38         4.08 o                         
  -7   5   4         10.15          5.95         2.34 o                         
  -6   5   4         17.61         17.73         3.26 o                         
  -5   5   4        289.85        285.49         8.76 o                         
  -4   5   4         14.24         16.32         1.24 o                         
  -3   5   4         49.55         41.53         1.25 o                         
  -2   5   4         27.43         19.67         0.65 o                         
  -1   5   4         32.97         22.79         0.92 o                         
   0   5   4         17.07         17.21         0.84 o                         
   1   5   4          0.86          2.13         0.39 o                         
   2   5   4        635.79        638.05        11.76 o                         
   3   5   4          8.09          7.99         0.73 o                         
   4   5   4         18.58         29.31         2.04 o                         
   5   5   4        133.95        116.28         3.61 o                         
   6   5   4         20.13         19.18         1.29 o                         
   7   5   4          0.00          0.73         0.66 o                         
   8   5   4          0.97          0.16         0.69 o                         
   9   5   4         36.94         43.04         2.99 o                         
  -7   6   4          0.20          2.25         1.33 o                         
  -6   6   4         13.66         17.69         2.06 o                         
  -5   6   4        112.97        122.23         3.80 o                         
  -4   6   4         16.72         19.88         0.91 o                         
  -3   6   4          0.40         -0.36         0.36 o                         
  -2   6   4         12.19         10.27         0.48 o                         
  -1   6   4         17.48         16.44         0.92 o                         
   0   6   4          8.18          9.28         0.76 o                         
   1   6   4         68.61         59.20         2.09 o                         
   2   6   4          5.95          7.01         0.86 o                         
   3   6   4         22.15         21.91         2.21 o                         
   4   6   4          6.79          6.42         0.92 o                         
   5   6   4         36.69         24.70         1.63 o                         
   6   6   4         12.01         12.33         1.14 o                         
   7   6   4         15.53         15.21         1.33 o                         
   8   6   4          1.26          1.40         0.92 o                         
   9   6   4          0.57          1.38         1.03 o                         
  -6   7   4          6.62          8.16         3.84 o                         
  -5   7   4          0.51          0.05         0.69 o                         
  -4   7   4          0.09         -0.22         0.38 o                         
  -3   7   4          9.52          6.24         0.70 o                         
  -2   7   4         37.21         37.02         1.31 o                         
  -1   7   4         37.22         40.50         1.49 o                         
   0   7   4         17.62         14.98         1.28 o                         
   1   7   4        720.88        713.54        17.17 o                         
   2   7   4         40.16         42.89         1.84 o                         
   3   7   4          2.33          1.31         0.95 o                         
   4   7   4         39.01         34.03         2.12 o                         
   5   7   4         39.26         33.17         1.85 o                         
   6   7   4         10.99         11.48         1.39 o                         
   7   7   4          6.43          6.54         1.11 o                         
   8   7   4          0.03         -0.04         0.80 o                         
   9   7   4          0.01         -1.69         1.75 o                         
  -5   8   4         42.65         47.82         3.41 o                         
  -4   8   4         44.80         49.78         1.66 o                         
  -3   8   4         16.91         14.58         1.17 o                         
  -2   8   4          7.47          6.82         1.27 o                         
  -1   8   4         51.79         46.91         1.69 o                         
   0   8   4          1.62          0.68         0.61 o                         
   1   8   4         59.20         55.10         2.92 o                         
   2   8   4         23.10         23.37         1.58 o                         
   3   8   4         28.84         31.34         1.79 o                         
   4   8   4         30.15         25.67         2.77 o                         
   5   8   4          5.60          5.98         1.14 o                         
   6   8   4          0.62         -0.66         0.96 o                         
   7   8   4          0.11         -0.75         0.75 o                         
   8   8   4          0.09         -0.54         0.94 o                         
  -4   9   4         20.66         20.87         2.16 o                         
  -3   9   4          0.18         -0.40         0.91 o                         
  -2   9   4         19.61         25.84         1.93 o                         
  -1   9   4         17.88         16.61         1.60 o                         
   0   9   4         78.33         77.45         3.65 o                         
   1   9   4          3.24          3.00         2.53 o                         
   2   9   4         32.13         35.82         3.11 o                         
   3   9   4          4.11          2.22         1.63 o                         
   4   9   4          1.94          1.85         0.92 o                         
   5   9   4          0.23         -0.18         0.78 o                         
   6   9   4         11.64         13.41         2.61 o                         
   7   9   4         55.78         63.63         3.86 o                         
  -3  10   4         15.24         14.15         1.58 o                         
  -2  10   4          9.60         10.09         1.43 o                         
  -1  10   4          0.71          1.07         1.19 o                         
   0  10   4         30.51         32.22         2.29 o                         
   1  10   4          1.37          1.01         1.08 o                         
   2  10   4         10.45          9.59         1.71 o                         
   3  10   4          2.97          4.72         2.04 o                         
   4  10   4          0.05         -0.92         0.97 o                         
   5  10   4         17.21         15.24         1.67 o                         
   6  10   4         52.12         51.53         4.00 o                         
  -2  11   4          5.51          3.50         2.53 o                         
  -1  11   4         21.60         28.00         2.27 o                         
   0  11   4          0.13          1.46         2.14 o                         
   1  11   4          0.85          1.65         1.19 o                         
   2  11   4          1.58         -0.46         1.22 o                         
   3  11   4         17.25         18.42         3.31 o                         
   5  11   4          5.20          4.94         2.24 o                         
  -3 -11   5         13.70         11.08         1.56 o                         
  -2 -11   5          5.45          4.27         1.37 o                         
  -1 -11   5         12.70         12.07         1.38 o                         
   0 -11   5          0.68         -0.72         0.99 o                         
   1 -11   5          7.57          6.64         1.15 o                         
   2 -11   5         10.98          7.20         3.02 o                         
  -5 -10   5          4.92          6.70         1.51 o                         
  -4 -10   5         16.35         16.65         3.03 o                         
  -3 -10   5          0.05         -0.18         0.82 o                         
  -2 -10   5         12.43         11.58         1.34 o                         
  -1 -10   5         27.85         31.38         2.62 o                         
   0 -10   5          4.88          2.27         0.97 o                         
   1 -10   5          3.40          1.97         0.78 o                         
   2 -10   5         21.77         21.36         1.39 o                         
   3 -10   5          4.94          4.29         1.35 o                         
   4 -10   5          9.20          5.55         2.63 o                         
  -6  -9   5          5.03          3.59         1.37 o                         
  -5  -9   5          0.00          1.15         1.14 o                         
  -4  -9   5         10.49         11.16         1.56 o                         
  -3  -9   5          0.38          0.02         0.84 o                         
  -2  -9   5        211.37        224.84         5.80 o                         
  -1  -9   5         26.09         23.57         1.80 o                         
   0  -9   5          2.03          1.68         0.99 o                         
   1  -9   5         57.67         56.81         2.47 o                         
   2  -9   5          3.17          0.98         0.78 o                         
   3  -9   5          1.27          2.04         0.61 o                         
   4  -9   5          4.54          6.03         1.19 o                         
   5  -9   5         82.58         98.43         5.43 o                         
  -7  -8   5          4.30          3.83         1.43 o                         
  -6  -8   5          1.68          1.57         1.29 o                         
  -5  -8   5         97.65        106.48         5.30 o                         
  -4  -8   5         17.21         20.56         2.10 o                         
  -3  -8   5         13.05         12.56         1.67 o                         
  -2  -8   5         20.87         18.06         1.48 o                         
  -1  -8   5          6.20          9.06         1.12 o                         
   0  -8   5         79.64         82.52         2.57 o                         
   1  -8   5          4.33          1.63         0.63 o                         
   2  -8   5         21.12         18.69         1.21 o                         
   3  -8   5          0.21         -0.39         0.39 o                         
   4  -8   5          3.32          3.40         0.87 o                         
   5  -8   5          4.41          7.97         1.18 o                         
   6  -8   5          7.60          8.12         1.68 o                         
  -8  -7   5          1.03          1.56         3.11 o                         
  -7  -7   5          0.34         -0.17         1.26 o                         
  -6  -7   5          6.94          6.96         2.48 o                         
  -5  -7   5          5.48          3.14         0.95 o                         
  -4  -7   5         86.91         83.17         4.03 o                         
  -3  -7   5        568.01        580.18        14.29 o                         
  -2  -7   5         14.57         13.09         1.23 o                         
  -1  -7   5         19.99         19.75         1.41 o                         
   0  -7   5         30.62         34.17         2.11 o                         
   1  -7   5         25.90         27.35         1.25 o                         
   2  -7   5         10.28          9.42         0.66 o                         
   3  -7   5         25.25         19.85         0.83 o                         
   4  -7   5         39.37         35.33         1.18 o                         
   5  -7   5          2.71          2.81         0.67 o                         
   6  -7   5         19.99         18.11         2.08 o                         
   7  -7   5          2.42          2.58         1.45 o                         
  -7  -6   5          0.11         -0.34         1.17 o                         
  -6  -6   5          1.27         -0.19         0.67 o                         
  -5  -6   5         25.67         26.18         2.34 o                         
  -4  -6   5          2.84          3.75         1.12 o                         
  -3  -6   5        258.16        247.18         5.70 o                         
  -2  -6   5         82.25         90.99         2.64 o                         
  -1  -6   5          2.41          1.59         0.55 o                         
   0  -6   5         18.71         19.64         1.10 o                         
   1  -6   5         40.03         39.18         1.40 o                         
   2  -6   5         41.55         42.99         1.48 o                         
   3  -6   5         91.53         86.11         1.82 o                         
   4  -6   5         37.31         37.60         1.56 o                         
   5  -6   5          1.79          1.53         0.54 o                         
   6  -6   5          1.70          0.74         0.79 o                         
   7  -6   5          6.95          5.42         0.99 o                         
  -8  -5   5          9.16          9.72         3.55 o                         
  -7  -5   5        137.64        140.95         5.82 o                         
  -6  -5   5         38.72         38.78         2.76 o                         
  -5  -5   5         30.09         31.40         1.62 o                         
  -4  -5   5        104.56         96.95         3.11 o                         
  -3  -5   5         48.58         51.67         1.69 o                         
  -2  -5   5          6.86          8.85         0.68 o                         
  -1  -5   5         15.80         16.17         0.87 o                         
   0  -5   5        162.35        175.25         3.35 o                         
   1  -5   5         35.58         35.60         1.00 o                         
   2  -5   5        186.14        184.38         3.80 o                         
   3  -5   5        502.52        533.01         9.02 o                         
   4  -5   5         17.79         16.68         1.04 o                         
   5  -5   5          0.54          0.72         0.34 o                         
   6  -5   5          0.75          1.29         0.42 o                         
   7  -5   5          0.78          0.17         0.70 o                         
   8  -5   5          0.03          0.36         1.65 o                         
  -9  -4   5          0.54          0.97         2.24 o                         
  -8  -4   5          3.52          6.14         1.68 o                         
  -7  -4   5         30.33         28.18         4.87 o                         
  -6  -4   5         15.71         12.23         1.73 o                         
  -5  -4   5         48.47         46.89         7.06 o                         
  -4  -4   5          0.02          0.90         0.84 o                         
  -3  -4   5         38.25         43.80         1.61 o                         
  -2  -4   5         82.95         81.28         1.73 o                         
  -1  -4   5        767.19        855.62        14.17 o                         
   0  -4   5        198.96        200.27         3.71 o                         
   1  -4   5         30.15         31.58         0.86 o                         
   2  -4   5         23.27         37.92         0.99 o                         
   3  -4   5         63.49         72.53         2.44 o                         
   4  -4   5          0.59          0.95         0.34 o                         
   5  -4   5         31.20         31.43         1.80 o                         
   6  -4   5          3.31          2.21         0.98 o                         
   7  -4   5          0.38         -0.85         0.88 o                         
   8  -4   5          0.48         -0.78         1.10 o                         
  -9  -3   5          2.11         -0.19         1.75 o                         
  -8  -3   5          7.53         10.77         1.78 o                         
  -7  -3   5         28.11         31.00         2.57 o                         
  -6  -3   5          2.91          2.22         2.08 o                         
  -5  -3   5         50.64         53.30         1.80 o                         
  -4  -3   5         69.45         66.37         2.29 o                         
  -3  -3   5         86.50         87.11         2.25 o                         
  -2  -3   5          5.43          7.31         0.40 o                         
  -1  -3   5        432.25        490.36         7.14 o                         
   0  -3   5          4.49          4.60         0.41 o                         
   1  -3   5       1509.93       1666.35        29.77 o                         
   2  -3   5       1906.41       1974.84        39.45 o                         
   3  -3   5         38.78         37.62         0.84 o                         
   4  -3   5        255.97        243.63         4.80 o                         
   5  -3   5        289.22        282.41         5.03 o                         
   6  -3   5         11.39         12.79         0.79 o                         
   7  -3   5         15.98         16.46         0.90 o                         
   8  -3   5          5.87          7.44         1.01 o                         
   9  -3   5         32.87         27.74         2.62 o                         
  -9  -2   5          0.00         -0.96         0.96 o                         
  -8  -2   5          1.17          2.27         0.97 o                         
  -7  -2   5          1.04          0.96         1.01 o                         
  -6  -2   5         19.63         19.42         1.25 o                         
  -5  -2   5         17.92         10.05         0.95 o                         
  -4  -2   5        147.86        141.71         3.85 o                         
  -3  -2   5         13.68         14.39         1.04 o                         
  -2  -2   5         23.47         15.96         0.52 o                         
  -1  -2   5        121.68        127.18         2.20 o                         
   0  -2   5        642.99        693.18        11.48 o                         
   1  -2   5         91.87         99.48         1.97 o                         
   2  -2   5         73.46         75.08         1.34 o                         
   3  -2   5          5.36          9.48         0.38 o                         
   4  -2   5         52.85         46.62         1.20 o                         
   5  -2   5         27.75         24.40         0.82 o                         
   6  -2   5         40.94         41.14         1.16 o                         
   7  -2   5        302.92        307.87         6.82 o                         
   8  -2   5          3.46          4.03         0.95 o                         
   9  -2   5         59.80         60.93         3.50 o                         
  -9  -1   5          3.76          8.12         1.34 o                         
  -8  -1   5          0.00         -0.61         0.93 o                         
  -7  -1   5          0.10         -1.07         1.46 o                         
  -6  -1   5          5.98          2.69         0.86 o                         
  -5  -1   5         40.03         35.83         1.59 o                         
  -4  -1   5         50.90         48.12         1.50 o                         
  -3  -1   5         80.70         76.47         1.58 o                         
  -2  -1   5          4.22          6.99         0.33 o                         
  -1  -1   5          6.35          4.55         0.31 o                         
   0  -1   5          3.48          4.02         0.30 o                         
   1  -1   5        117.86        113.28         2.32 o                         
   2  -1   5        477.58        523.83         7.57 o                         
   3  -1   5        210.26        203.19         3.63 o                         
   4  -1   5          0.54          1.26         0.24 o                         
   5  -1   5         56.03         59.10         1.22 o                         
   6  -1   5         50.14         50.60         1.52 o                         
   7  -1   5          0.02          0.35         0.39 o                         
   8  -1   5        178.02        175.15         4.32 o                         
   9  -1   5         37.49         35.56         1.76 o                         
  -9   0   5          5.24          9.25         2.34 o                         
  -8   0   5          3.94          5.67         2.87 o                         
  -7   0   5         13.74         17.46         1.65 o                         
  -6   0   5         59.99         46.32         2.33 o                         
  -5   0   5         26.24         28.56         1.29 o                         
  -4   0   5          0.63          1.15         0.52 o                         
  -3   0   5         18.24         18.77         0.62 o                         
  -2   0   5         79.65         74.81         1.36 o                         
  -1   0   5        338.21        362.88         6.10 o                         
   0   0   5        470.95        478.44         7.92 o                         
   1   0   5       1910.73       1980.07        48.15 o                         
   2   0   5        349.44        385.92         6.02 o                         
   3   0   5         90.99        108.25         1.93 o                         
   4   0   5        496.86        552.53         7.15 o                         
   5   0   5          5.24          5.47         0.32 o                         
   6   0   5          0.00         -0.21         0.29 o                         
   7   0   5         29.90         30.09         1.31 o                         
   8   0   5         11.41          9.85         0.66 o                         
   9   0   5          1.39          1.15         0.86 o                         
  10   0   5          7.01          4.38         2.63 o                         
  -8   1   5         28.44         32.52         2.17 o                         
  -7   1   5         31.58         28.15         2.73 o                         
  -6   1   5         89.13         82.14         4.96 o                         
  -5   1   5          2.88          2.64         0.46 o                         
  -4   1   5         82.73         81.05         2.50 o                         
  -3   1   5        282.87        297.98         4.43 o                         
  -2   1   5         88.12        101.40         1.80 o                         
  -1   1   5        499.78        499.92         7.19 o                         
   0   1   5        726.67        666.99        10.99 o                         
   1   1   5         99.88        102.00         1.74 o                         
   2   1   5         25.76         32.79         0.69 o                         
   3   1   5          5.80          6.07         0.30 o                         
   4   1   5       1693.18       1828.23        32.69 o                         
   5   1   5         48.74         57.30         1.36 o                         
   6   1   5          0.06          0.73         0.42 o                         
   7   1   5          5.14          4.71         0.54 o                         
   8   1   5         21.31         21.32         1.25 o                         
   9   1   5         27.50         30.33         1.37 o                         
  10   1   5          2.99          1.08         1.35 o                         
  -8   2   5          1.45          1.29         0.86 o                         
  -7   2   5          0.09          0.74         0.88 o                         
  -6   2   5          4.96          7.04         0.71 o                         
  -5   2   5         48.31         45.71         1.36 o                         
  -4   2   5         56.59         57.12         1.35 o                         
  -3   2   5         15.83         17.10         0.53 o                         
  -2   2   5        113.37        116.15         2.21 o                         
  -1   2   5        537.97        551.49         8.50 o                         
   0   2   5       4636.29       4943.53       112.79 o                         
   1   2   5        957.65        985.61        28.22 o                         
   2   2   5         96.12         86.36         1.72 o                         
   3   2   5          1.77          2.51         0.29 o                         
   4   2   5        101.74        114.71         2.28 o                         
   5   2   5         11.35         10.55         0.60 o                         
   6   2   5          4.34          4.55         0.57 o                         
   7   2   5         69.58         68.68         1.94 o                         
   8   2   5          0.58          0.76         0.66 o                         
   9   2   5          0.85         -0.86         0.89 o                         
  10   2   5         55.98         59.74         7.59 o                         
  -7   3   5          2.16          3.38         1.37 o                         
  -6   3   5         11.63         10.76         0.78 o                         
  -5   3   5         14.12         14.57         0.82 o                         
  -4   3   5        245.54        239.30         4.34 o                         
  -3   3   5          0.12          0.03         0.20 o                         
  -2   3   5          4.20          2.23         0.30 o                         
  -1   3   5          0.02         -0.05         0.22 o                         
   0   3   5        341.66        396.27         6.79 o                         
   1   3   5        215.73        220.84         3.66 o                         
   2   3   5         79.71         89.78         1.87 o                         
   3   3   5        191.23        214.93         3.61 o                         
   4   3   5         11.42         13.81         0.68 o                         
   5   3   5         42.13         43.67         1.56 o                         
   6   3   5          3.63          2.43         0.68 o                         
   7   3   5          3.47          4.67         0.81 o                         
   8   3   5          3.88          3.46         0.84 o                         
   9   3   5          8.10          6.68         1.06 o                         
  10   3   5         12.51         14.33         1.74 o                         
  -8   4   5          0.00         -1.46         1.46 o                         
  -7   4   5         13.39         13.31         1.61 o                         
  -6   4   5         49.66         48.05         2.61 o                         
  -5   4   5        102.65         97.59         2.71 o                         
  -4   4   5        493.10        456.30        17.28 o                         
  -3   4   5         22.01         20.91         0.63 o                         
  -2   4   5          8.96         10.98         0.60 o                         
  -1   4   5        557.23        574.87         8.39 o                         
   0   4   5        179.09        181.00         3.13 o                         
   1   4   5          1.22          0.64         0.38 o                         
   2   4   5         69.52         72.63         1.53 o                         
   3   4   5        123.24        124.84         2.94 o                         
   4   4   5          0.05          0.70         0.63 o                         
   5   4   5         15.57         13.84         0.90 o                         
   6   4   5        112.20         87.59         3.11 o                         
   7   4   5          3.28          1.70         0.74 o                         
   8   4   5         52.98         48.97         3.22 o                         
   9   4   5         18.91         24.92         1.93 o                         
  -7   5   5          0.31         -0.69         1.00 o                         
  -6   5   5          0.06          0.31         1.22 o                         
  -5   5   5          2.49          3.09         0.69 o                         
  -4   5   5         76.35         71.61         2.87 o                         
  -3   5   5        170.16        166.53         2.96 o                         
  -2   5   5        273.83        261.69         4.37 o                         
  -1   5   5          2.54          2.95         0.41 o                         
   0   5   5         68.44         64.89         1.93 o                         
   1   5   5          4.46          3.64         1.31 o                         
   2   5   5        128.90        113.99         2.88 o                         
   3   5   5          0.27          0.35         0.55 o                         
   4   5   5         80.60         78.28         2.02 o                         
   5   5   5         57.31         46.34         2.04 o                         
   6   5   5          1.14          3.08         1.15 o                         
   7   5   5          0.06         -0.11         0.61 o                         
   8   5   5          5.54          4.11         1.02 o                         
   9   5   5          0.08          0.04         0.92 o                         
  -7   6   5          6.84          5.43         1.51 o                         
  -6   6   5         21.23         21.16         2.20 o                         
  -5   6   5         74.55         71.46         3.51 o                         
  -4   6   5          5.12          4.32         0.42 o                         
  -3   6   5         79.99         72.04         1.69 o                         
  -2   6   5        201.71        187.56         3.61 o                         
  -1   6   5         22.86         20.28         1.82 o                         
   0   6   5        260.80        251.61         5.71 o                         
   1   6   5          2.98          4.89         0.74 o                         
   2   6   5        194.64        187.00        11.63 o                         
   3   6   5        254.89        260.37         8.57 o                         
   4   6   5          9.17          6.65         1.02 o                         
   5   6   5        308.50        262.38         6.22 o                         
   6   6   5          6.23          7.08         1.17 o                         
   7   6   5          1.18          1.28         0.76 o                         
   8   6   5          0.01         -0.50         0.89 o                         
   9   6   5          7.12          1.99         1.07 o                         
  -6   7   5         13.16         14.17         2.29 o                         
  -5   7   5          7.23          6.17         1.05 o                         
  -4   7   5          1.05          0.03         0.34 o                         
  -3   7   5          0.21         -0.02         0.52 o                         
  -2   7   5          3.57          1.73         0.44 o                         
  -1   7   5          6.11          5.94         0.68 o                         
   0   7   5         29.11         30.99         1.41 o                         
   1   7   5        295.96        272.97         8.97 o                         
   2   7   5          4.24          7.05         1.17 o                         
   3   7   5         59.15         54.22         2.83 o                         
   4   7   5          2.32          1.95         0.78 o                         
   5   7   5         28.04         24.87         2.63 o                         
   6   7   5          9.40          9.60         1.14 o                         
   7   7   5         68.53         62.81         2.77 o                         
   8   7   5          3.93          2.63         0.98 o                         
  -5   8   5         10.60         10.84         1.56 o                         
  -4   8   5          3.46          2.70         0.64 o                         
  -3   8   5         18.86         21.61         1.31 o                         
  -2   8   5          5.43          3.68         0.78 o                         
  -1   8   5         19.44         18.35         1.69 o                         
   0   8   5          0.88          0.43         0.97 o                         
   1   8   5        355.51        351.95        11.37 o                         
   2   8   5        142.83        136.24         6.91 o                         
   3   8   5          2.06          2.47         1.06 o                         
   4   8   5          0.31          0.01         0.72 o                         
   5   8   5         11.00         10.35         1.35 o                         
   6   8   5          2.12          0.62         0.80 o                         
   7   8   5         11.52         15.58         2.04 o                         
   8   8   5         46.37         61.97         3.73 o                         
  -4   9   5          2.66          3.73         1.19 o                         
  -3   9   5         39.06         40.20         1.76 o                         
  -2   9   5          5.61          3.92         0.88 o                         
  -1   9   5          1.15          0.58         0.77 o                         
   0   9   5         12.87         12.19         1.66 o                         
   1   9   5          0.26         -0.08         0.90 o                         
   2   9   5          0.08         -0.79         0.79 o                         
   3   9   5         42.76         44.65         2.93 o                         
   4   9   5         13.34         13.52         3.46 o                         
   5   9   5         15.19         17.46         1.66 o                         
   6   9   5          0.41          1.12         0.88 o                         
   7   9   5        170.66        192.44         7.31 o                         
  -3  10   5         23.10         22.18         1.54 o                         
  -2  10   5          8.42          6.69         1.11 o                         
  -1  10   5          0.90         -0.84         0.84 o                         
   0  10   5         40.13         43.66         2.97 o                         
   1  10   5          1.03         -1.51         1.51 o                         
   2  10   5          7.62          6.67         2.68 o                         
   3  10   5          9.53         11.91         1.89 o                         
   4  10   5          4.35          3.45         1.40 o                         
   5  10   5         21.59         16.32         2.29 o                         
   6  10   5         12.73         12.85         2.68 o                         
  -1  11   5         14.81         10.94         1.88 o                         
   0  11   5         29.82         33.27         2.91 o                         
   1  11   5          9.08          8.71         2.38 o                         
   2  11   5         36.88         35.48         5.21 o                         
   3  11   5          4.24          3.76         2.73 o                         
   4  11   5         11.21         14.79         3.80 o                         
   5  11   5          5.70          6.31         2.53 o                         
  -3 -11   6          9.11          7.02         2.58 o                         
  -2 -11   6          5.29          3.71         1.15 o                         
  -1 -11   6          1.56          1.06         0.97 o                         
   0 -11   6          2.22          2.50         1.19 o                         
   1 -11   6         12.98         14.31         1.36 o                         
  -5 -10   6          8.42          7.39         1.60 o                         
  -4 -10   6          1.18          0.07         1.50 o                         
  -3 -10   6          0.11         -0.82         1.48 o                         
  -2 -10   6         11.78         12.42         1.38 o                         
  -1 -10   6         24.25         23.22         1.70 o                         
   0 -10   6          1.68         -0.08         0.76 o                         
   1 -10   6          0.04         -0.12         0.74 o                         
   2 -10   6          8.87          4.77         0.89 o                         
   3 -10   6         23.76         24.64         2.46 o                         
  -6  -9   6         16.37         13.24         1.87 o                         
  -5  -9   6          0.01          1.13         1.36 o                         
  -4  -9   6          0.00          0.88         2.00 o                         
  -3  -9   6         23.11         23.76         2.22 o                         
  -2  -9   6         97.13        100.47         3.59 o                         
  -1  -9   6          0.88          0.75         0.80 o                         
   0  -9   6          2.70          3.09         0.86 o                         
   1  -9   6          1.72          2.03         1.22 o                         
   2  -9   6         17.03         18.92         1.59 o                         
   3  -9   6          0.95         -0.37         0.79 o                         
   4  -9   6          1.77          1.82         0.93 o                         
   5  -9   6          1.84          0.23         0.94 o                         
  -7  -8   6          3.86          2.43         3.16 o                         
  -6  -8   6          2.64          2.27         3.46 o                         
  -5  -8   6         17.99         16.64         2.29 o                         
  -4  -8   6         24.27         26.33         2.44 o                         
  -3  -8   6          7.51          8.10         1.16 o                         
  -2  -8   6        108.93        109.56         4.74 o                         
  -1  -8   6          3.05          2.94         0.85 o                         
   0  -8   6          4.31          6.10         1.44 o                         
   1  -8   6          3.46          4.07         0.98 o                         
   2  -8   6          3.56          2.85         0.75 o                         
   3  -8   6          0.34          0.37         0.52 o                         
   4  -8   6          0.25          0.08         0.82 o                         
   5  -8   6          0.12         -0.38         0.72 o                         
   6  -8   6          0.01          0.76         1.16 o                         
  -7  -7   6         15.65         14.03         2.84 o                         
  -6  -7   6         21.71         21.94         2.43 o                         
  -5  -7   6         29.03         27.62         5.79 o                         
  -4  -7   6          0.22          1.30         1.07 o                         
  -3  -7   6        213.96        215.54         6.01 o                         
  -2  -7   6          6.20          7.87         1.05 o                         
  -1  -7   6         30.93         36.92         2.60 o                         
   0  -7   6         12.57         11.47         0.93 o                         
   1  -7   6         11.88         12.24         1.76 o                         
   2  -7   6          0.01         -0.05         0.46 o                         
   3  -7   6          0.35          0.18         0.48 o                         
   4  -7   6         60.83         57.76         1.65 o                         
   5  -7   6          3.38          2.61         0.66 o                         
   6  -7   6          0.64         -0.39         0.71 o                         
   7  -7   6          1.05         -0.53         1.24 o                         
  -8  -6   6         13.92         10.87         2.08 o                         
  -7  -6   6         12.55         15.43         4.38 o                         
  -6  -6   6         11.85         14.49         1.96 o                         
  -5  -6   6          0.66          0.47         0.80 o                         
  -4  -6   6          6.27          6.33         0.98 o                         
  -3  -6   6         60.37         55.97         1.93 o                         
  -2  -6   6         45.20         50.81         3.92 o                         
  -1  -6   6         18.14         18.11         1.12 o                         
   0  -6   6         78.71         80.85         2.29 o                         
   1  -6   6          3.65          3.65         0.52 o                         
   2  -6   6          5.42          5.95         0.61 o                         
   3  -6   6          0.51          7.34         0.81 o                         
   4  -6   6         54.71         55.12         1.67 o                         
   5  -6   6         25.46         27.35         1.02 o                         
   6  -6   6          1.02          1.67         0.91 o                         
   7  -6   6         28.15         23.77         2.69 o                         
  -8  -5   6          6.97          5.06         1.78 o                         
  -7  -5   6         29.67         36.17         3.80 o                         
  -6  -5   6         16.25         12.86         1.95 o                         
  -5  -5   6          4.83          5.90         1.06 o                         
  -4  -5   6         13.39         14.16         1.24 o                         
  -3  -5   6          1.25          2.08         0.76 o                         
  -2  -5   6          3.66          4.35         0.57 o                         
  -1  -5   6          1.89          1.82         0.50 o                         
   0  -5   6        107.15        118.41         3.17 o                         
   1  -5   6         55.89         56.41         1.40 o                         
   2  -5   6        198.33        196.65         4.04 o                         
   3  -5   6        100.10        103.48         2.43 o                         
   4  -5   6          0.01          0.87         0.42 o                         
   5  -5   6         17.40         16.77         0.81 o                         
   6  -5   6         10.94         12.06         1.15 o                         
   7  -5   6         47.32         53.87         2.34 o                         
   8  -5   6          2.67          3.49         1.42 o                         
  -8  -4   6          0.34          1.85         1.44 o                         
  -7  -4   6         16.82         19.94         2.29 o                         
  -6  -4   6        154.48        164.29         9.44 o                         
  -5  -4   6          0.37          0.67         1.65 o                         
  -4  -4   6          1.72          2.64         0.71 o                         
  -3  -4   6          5.89          5.82         0.78 o                         
  -2  -4   6         53.58         60.23         1.68 o                         
  -1  -4   6         40.06         42.11         1.26 o                         
   0  -4   6        119.79        137.93         3.86 o                         
   1  -4   6         66.48         64.35         1.54 o                         
   2  -4   6         18.03         19.50         0.79 o                         
   3  -4   6        463.74        504.40         9.34 o                         
   4  -4   6          5.45          4.81         0.49 o                         
   5  -4   6         44.11         41.13         1.49 o                         
   6  -4   6         17.06         13.48         1.38 o                         
   7  -4   6          5.55          6.02         0.97 o                         
   8  -4   6          1.88          0.86         0.76 o                         
  -8  -3   6          0.05         -0.71         0.89 o                         
  -7  -3   6          6.34          4.70         1.07 o                         
  -6  -3   6          0.48          4.12         1.01 o                         
  -5  -3   6         95.64         82.78         2.94 o                         
  -4  -3   6          7.90          6.66         0.85 o                         
  -3  -3   6        121.28        128.44         2.46 o                         
  -2  -3   6        125.17        123.80         2.40 o                         
  -1  -3   6         52.47         49.75         1.12 o                         
   0  -3   6        124.46        110.57         2.23 o                         
   1  -3   6        493.63        502.95         9.32 o                         
   2  -3   6         21.80         20.19         0.67 o                         
   3  -3   6         10.73         16.11         0.72 o                         
   4  -3   6         10.19          9.80         0.55 o                         
   5  -3   6          7.49          9.21         0.76 o                         
   6  -3   6          3.55          3.92         0.54 o                         
   7  -3   6          1.67          1.15         0.60 o                         
   8  -3   6         11.21          9.25         1.24 o                         
   9  -3   6         91.08         97.17         4.70 o                         
  -8  -2   6         19.78         17.09         1.71 o                         
  -7  -2   6         14.70         14.60         1.72 o                         
  -6  -2   6         83.69         74.33         2.58 o                         
  -5  -2   6        238.29        187.56         5.05 o                         
  -4  -2   6          1.63          1.05         0.48 o                         
  -3  -2   6          2.42          3.69         0.42 o                         
  -2  -2   6        749.65        791.14        14.34 o                         
  -1  -2   6        266.31        276.64         4.81 o                         
   0  -2   6         45.54         50.85         1.10 o                         
   1  -2   6        267.06        318.66         5.13 o                         
   2  -2   6         91.94        106.11         2.38 o                         
   3  -2   6        384.56        390.13         5.80 o                         
   4  -2   6        106.45         93.59         1.72 o                         
   5  -2   6          4.59          4.35         0.38 o                         
   6  -2   6         41.53         42.25         1.91 o                         
   7  -2   6          0.88          0.42         0.39 o                         
   8  -2   6          1.72          0.49         0.58 o                         
   9  -2   6        122.21        124.40         5.67 o                         
  -8  -1   6         58.16         58.87         4.48 o                         
  -7  -1   6         19.30         17.79         1.79 o                         
  -6  -1   6        108.10        104.16         3.11 o                         
  -5  -1   6         68.05         49.65         1.77 o                         
  -4  -1   6         35.12         39.23         1.49 o                         
  -3  -1   6         20.56         21.63         0.73 o                         
  -2  -1   6        361.98        381.88         6.45 o                         
  -1  -1   6        437.12        459.39         7.13 o                         
   0  -1   6         24.97         34.15         0.91 o                         
   1  -1   6        665.61        688.09        12.56 o                         
   2  -1   6         32.85         41.29         0.84 o                         
   3  -1   6        443.51        508.59         9.40 o                         
   4  -1   6         10.95          8.96         0.48 o                         
   5  -1   6        499.52        515.33         9.65 o                         
   6  -1   6        154.87        152.34         2.83 o                         
   7  -1   6         78.46         74.88         1.82 o                         
   8  -1   6        177.88        185.45         4.48 o                         
   9  -1   6          1.13         -0.63         0.91 o                         
  -8   0   6         28.38         34.35         3.21 o                         
  -7   0   6         29.48         32.21         2.43 o                         
  -6   0   6        360.35        341.48        10.70 o                         
  -5   0   6         10.98         10.56         0.76 o                         
  -4   0   6         12.50         11.34         0.81 o                         
  -3   0   6         77.38         83.04         1.58 o                         
  -2   0   6        392.14        433.35         7.25 o                         
  -1   0   6         18.33         17.59         0.58 o                         
   0   0   6        592.96        590.99         9.08 o                         
   1   0   6         11.67          8.56         0.44 o                         
   2   0   6        537.68        596.25         9.97 o                         
   3   0   6          1.72          3.70         0.36 o                         
   4   0   6          2.34          2.36         0.34 o                         
   5   0   6        101.40        115.13         2.59 o                         
   6   0   6          0.00          0.25         0.23 o                         
   7   0   6         60.55         64.10         1.52 o                         
   8   0   6          0.31         -0.40         0.40 o                         
   9   0   6         84.52         79.36         3.05 o                         
  -8   1   6         10.04          7.58         3.02 o                         
  -7   1   6          6.12          5.61         1.22 o                         
  -6   1   6         64.85         57.53         5.35 o                         
  -5   1   6         75.12         77.18         3.09 o                         
  -4   1   6        210.88        212.64         6.50 o                         
  -3   1   6        248.44        238.61         3.90 o                         
  -2   1   6        182.98        186.09         3.06 o                         
  -1   1   6        882.93        922.73        13.10 o                         
   0   1   6       1901.01       2032.12        53.69 o                         
   1   1   6       1013.47       1109.50        22.34 o                         
   2   1   6        190.94        194.70         3.48 o                         
   3   1   6         42.98         39.33         0.77 o                         
   4   1   6         11.47         10.47         0.53 o                         
   5   1   6         16.73         19.86         0.94 o                         
   6   1   6         29.38         32.29         0.98 o                         
   7   1   6          3.41          3.93         0.46 o                         
   8   1   6          1.08          1.44         0.53 o                         
   9   1   6          3.92          4.34         0.70 o                         
  10   1   6          0.30          0.00         2.34 o                         
  -8   2   6         35.33         35.04         2.63 o                         
  -7   2   6         65.56         71.65         3.17 o                         
  -6   2   6        164.58        158.57         4.39 o                         
  -5   2   6        136.44        130.54         3.68 o                         
  -4   2   6         85.17         82.77         2.25 o                         
  -3   2   6        372.92        370.14         7.89 o                         
  -2   2   6        189.80        203.89         3.66 o                         
  -1   2   6          0.95          0.26         0.21 o                         
   0   2   6        116.16        181.57         3.02 o                         
   1   2   6       1555.22       1612.22        45.70 o                         
   2   2   6         41.07         37.88         0.97 o                         
   3   2   6         26.92         24.05         0.65 o                         
   4   2   6         26.69         23.58         0.87 o                         
   5   2   6         41.21         42.79         1.55 o                         
   6   2   6         13.21         14.38         0.79 o                         
   7   2   6          8.73          7.75         0.73 o                         
   8   2   6          0.21         -0.34         0.51 o                         
   9   2   6          2.63          2.55         0.83 o                         
  10   2   6          2.43          3.32         1.53 o                         
  -8   3   6          0.42          0.19         1.56 o                         
  -7   3   6         32.54         36.59         3.11 o                         
  -6   3   6         87.79         90.47         2.79 o                         
  -5   3   6        119.47        120.81         3.46 o                         
  -4   3   6       1254.92       1284.98        23.15 o                         
  -3   3   6        157.60        153.30         3.29 o                         
  -2   3   6          1.32          1.40         0.35 o                         
  -1   3   6         19.41         23.06         0.71 o                         
   0   3   6         83.89         83.24         1.61 o                         
   1   3   6         28.33         21.67         0.81 o                         
   2   3   6         24.51         25.70         0.83 o                         
   3   3   6          1.02          2.93         0.46 o                         
   4   3   6         11.13         11.35         0.61 o                         
   5   3   6          0.81          0.54         0.42 o                         
   6   3   6          6.44         10.51         0.92 o                         
   7   3   6          3.16          1.91         0.68 o                         
   8   3   6          2.91          1.51         0.97 o                         
   9   3   6          9.72         10.76         1.46 o                         
  -7   4   6          2.02          2.80         1.12 o                         
  -6   4   6          7.02          5.77         1.75 o                         
  -5   4   6         62.81         58.45         2.00 o                         
  -4   4   6        449.00        441.49        10.87 o                         
  -3   4   6        290.05        288.16         6.28 o                         
  -2   4   6        121.16        117.98         2.24 o                         
  -1   4   6         11.16         13.21         0.69 o                         
   0   4   6        218.96        205.18         3.51 o                         
   1   4   6        142.07        147.16         2.98 o                         
   2   4   6        434.49        462.85        11.17 o                         
   3   4   6        171.33        177.16         5.22 o                         
   4   4   6         57.09         50.94         1.54 o                         
   5   4   6          4.75          7.14         0.65 o                         
   6   4   6         78.67         55.85         2.80 o                         
   7   4   6         25.25         27.62         1.55 o                         
   8   4   6          9.57          8.29         1.21 o                         
   9   4   6          2.63          2.18         0.86 o                         
  -7   5   6          0.26          1.55         1.19 o                         
  -6   5   6          4.53          4.57         1.31 o                         
  -5   5   6         82.43         85.94         2.99 o                         
  -4   5   6          4.74          4.63         0.84 o                         
  -3   5   6         25.04         24.89         0.74 o                         
  -2   5   6        129.41        118.70         2.42 o                         
  -1   5   6          1.71          1.69         0.61 o                         
   0   5   6          8.79          8.84         0.70 o                         
   1   5   6         40.02         35.89         1.39 o                         
   2   5   6        743.81        738.81        17.81 o                         
   3   5   6          0.23         -0.63         1.11 o                         
   4   5   6        109.40        113.76         3.02 o                         
   5   5   6         50.55         49.93         2.16 o                         
   6   5   6        474.26        438.78        11.27 o                         
   7   5   6          1.16          4.52         1.03 o                         
   8   5   6          0.04          0.53         0.77 o                         
   9   5   6          0.73          0.48         0.91 o                         
  -6   6   6         20.18         18.38         2.13 o                         
  -5   6   6         46.24         49.13         2.20 o                         
  -4   6   6          0.20          0.57         0.69 o                         
  -3   6   6          4.86          5.46         0.50 o                         
  -2   6   6          0.04          0.54         0.34 o                         
  -1   6   6          8.83          9.15         0.70 o                         
   0   6   6         53.69         53.20         2.26 o                         
   1   6   6         71.36         65.62         2.31 o                         
   2   6   6        249.34        236.20         7.81 o                         
   3   6   6         12.05         12.76         1.31 o                         
   4   6   6          8.88          9.40         1.09 o                         
   5   6   6         15.45         18.30         1.52 o                         
   6   6   6          0.18          0.69         1.03 o                         
   7   6   6          0.01          0.54         1.14 o                         
   8   6   6         43.39         35.76         2.06 o                         
   9   6   6          0.76          1.81         1.02 o                         
  -6   7   6          3.70          5.17         1.55 o                         
  -5   7   6          0.12          0.15         0.78 o                         
  -4   7   6         42.15         43.70         2.44 o                         
  -3   7   6         16.60         16.66         1.03 o                         
  -2   7   6         28.24         26.37         1.08 o                         
  -1   7   6         30.86         30.46         1.28 o                         
   0   7   6          3.91          6.88         1.21 o                         
   1   7   6        586.39        580.89        17.57 o                         
   2   7   6         64.60         59.18         2.95 o                         
   3   7   6         38.59         42.35         3.84 o                         
   4   7   6          0.68          1.11         0.78 o                         
   5   7   6          0.01         -1.41         1.41 o                         
   6   7   6          3.84          2.78         0.96 o                         
   7   7   6          1.66          1.68         1.42 o                         
   8   7   6         30.38         41.47         3.25 o                         
  -5   8   6          4.39          3.69         1.06 o                         
  -4   8   6          9.43          8.45         1.21 o                         
  -3   8   6          0.13         -0.20         0.84 o                         
  -2   8   6          8.54         10.72         1.14 o                         
  -1   8   6          1.21          1.02         0.55 o                         
   0   8   6         26.54         23.11         2.01 o                         
   1   8   6        117.66        112.25         5.11 o                         
   2   8   6          3.61          4.35         1.21 o                         
   3   8   6         99.24        106.63         4.73 o                         
   4   8   6         88.96         84.73         3.98 o                         
   5   8   6          3.57          2.13         1.44 o                         
   6   8   6          5.56          6.50         1.26 o                         
   7   8   6         56.16         53.43         2.91 o                         
   8   8   6        191.87        220.61         8.23 o                         
  -4   9   6         12.79         12.88         1.30 o                         
  -3   9   6         72.39         76.94         2.65 o                         
  -2   9   6          0.01          0.67         0.67 o                         
  -1   9   6         11.22         12.15         1.42 o                         
   0   9   6         17.79         19.08         2.63 o                         
   1   9   6         15.68         17.17         1.92 o                         
   2   9   6         45.88         45.65         2.97 o                         
   3   9   6         18.22         19.50         2.07 o                         
   4   9   6          2.29          3.80         1.38 o                         
   5   9   6         23.97         22.90         2.81 o                         
   6   9   6          7.60          5.61         1.35 o                         
   7   9   6        112.93        127.77        10.41 o                         
  -3  10   6          0.06         -0.28         0.81 o                         
  -2  10   6          1.84          0.43         0.93 o                         
  -1  10   6          5.59          4.95         1.65 o                         
   0  10   6         17.13         17.25         2.10 o                         
   1  10   6          0.13          0.35         1.08 o                         
   2  10   6          3.36          2.38         1.31 o                         
   3  10   6          9.45         10.58         1.75 o                         
   4  10   6         20.49         14.60         2.00 o                         
   5  10   6         20.01         13.81         1.77 o                         
   6  10   6          0.32         -0.58         1.22 o                         
  -1  11   6          1.16          1.63         0.92 o                         
   0  11   6         18.94         19.15         2.29 o                         
   1  11   6          6.68          6.10         1.59 o                         
   2  11   6          0.56         -1.75         1.75 o                         
   4  11   6          1.54          0.19         1.33 o                         
  -2 -11   7          1.83          0.29         2.43 o                         
  -1 -11   7          8.33          8.02         1.32 o                         
   0 -11   7          6.17          5.45         1.17 o                         
  -4 -10   7          0.22          0.02         1.22 o                         
  -3 -10   7          5.27          4.75         1.16 o                         
  -2 -10   7          5.25          4.46         1.12 o                         
  -1 -10   7         93.60         97.77         3.23 o                         
   0 -10   7          0.98          2.04         0.90 o                         
   1 -10   7          5.32          5.97         1.03 o                         
   2 -10   7         20.72         18.35         1.42 o                         
   3 -10   7          3.78          4.41         2.34 o                         
  -5  -9   7          2.37          2.63         2.43 o                         
  -4  -9   7          3.21          4.70         1.55 o                         
  -3  -9   7         30.68         30.04         2.11 o                         
  -2  -9   7         52.35         55.09         2.51 o                         
  -1  -9   7          0.01         -0.82         0.82 o                         
   0  -9   7          4.78          5.21         0.92 o                         
   1  -9   7         11.25         10.17         1.74 o                         
   2  -9   7         10.02          9.88         1.41 o                         
   3  -9   7         11.23         13.83         2.34 o                         
   4  -9   7          2.08          3.46         2.14 o                         
  -6  -8   7          5.47          8.23         2.41 o                         
  -5  -8   7          0.83         -0.05         1.16 o                         
  -4  -8   7         12.25          9.87         1.68 o                         
  -3  -8   7         15.83         16.17         1.81 o                         
  -2  -8   7        176.46        185.05         6.67 o                         
  -1  -8   7          7.69          7.31         1.04 o                         
   0  -8   7         13.84         13.58         1.87 o                         
   1  -8   7         24.43         24.77         1.41 o                         
   2  -8   7          0.15         -0.22         0.51 o                         
   3  -8   7         29.03         30.61         1.30 o                         
   4  -8   7          2.82          2.93         0.59 o                         
   5  -8   7          3.05          2.55         0.77 o                         
   6  -8   7          2.84          0.19         2.14 o                         
  -7  -7   7          0.94         -0.05         1.33 o                         
  -6  -7   7         42.98         52.17         3.53 o                         
  -5  -7   7          1.27          0.92         1.24 o                         
  -4  -7   7          2.12          2.55         1.20 o                         
  -3  -7   7         36.39         36.93         3.29 o                         
  -2  -7   7         25.11         23.64         1.62 o                         
  -1  -7   7          0.77          0.39         0.57 o                         
   0  -7   7          5.19          7.23         0.85 o                         
   1  -7   7         10.49          9.19         0.87 o                         
   2  -7   7          0.86          0.69         0.69 o                         
   3  -7   7         39.55         38.56         1.21 o                         
   4  -7   7        124.76        128.06         2.95 o                         
   5  -7   7         12.95         14.26         0.86 o                         
   6  -7   7          1.39          3.45         1.31 o                         
  -7  -6   7         30.73         32.47         3.06 o                         
  -6  -6   7          6.26          6.76         1.66 o                         
  -5  -6   7          0.01         -0.12         0.69 o                         
  -4  -6   7          2.40          2.39         1.85 o                         
  -3  -6   7         28.43         25.07         1.38 o                         
  -2  -6   7         25.18         25.92         1.46 o                         
  -1  -6   7         14.85         15.68         1.07 o                         
   0  -6   7         13.62         14.00         1.02 o                         
   1  -6   7          0.65          0.56         0.58 o                         
   2  -6   7         14.63         14.70         0.84 o                         
   3  -6   7         21.26         20.21         1.44 o                         
   4  -6   7        269.19        269.11         4.89 o                         
   5  -6   7          0.61          0.77         0.55 o                         
   6  -6   7          0.25         -0.21         0.73 o                         
   7  -6   7         13.87         10.99         1.75 o                         
  -8  -5   7         16.97         17.91         3.80 o                         
  -7  -5   7         40.44         50.70         7.30 o                         
  -6  -5   7          0.14          0.66         1.15 o                         
  -5  -5   7          2.89          2.19         1.85 o                         
  -4  -5   7         27.70         27.98         2.03 o                         
  -3  -5   7         13.84         15.08         1.03 o                         
  -2  -5   7          6.09          5.39         0.67 o                         
  -1  -5   7         24.10         22.89         1.34 o                         
   0  -5   7          0.52          1.50         0.48 o                         
   1  -5   7         86.25         79.07         2.00 o                         
   2  -5   7         77.59         77.02         1.93 o                         
   3  -5   7         74.90         85.78         2.20 o                         
   4  -5   7          0.05         -0.02         0.33 o                         
   5  -5   7         32.15         33.09         2.45 o                         
   6  -5   7          0.42          0.42         1.41 o                         
   7  -5   7          0.93          0.60         0.92 o                         
   8  -5   7          2.30          2.01         1.20 o                         
  -8  -4   7          2.00         -1.07         1.85 o                         
  -7  -4   7         14.44         10.99         1.88 o                         
  -6  -4   7         33.47         34.47         4.82 o                         
  -5  -4   7         10.11         10.30         1.68 o                         
  -4  -4   7        102.75         90.09         4.67 o                         
  -3  -4   7         48.35         52.11         1.47 o                         
  -2  -4   7         30.80         31.76         1.13 o                         
  -1  -4   7          0.19          0.44         0.36 o                         
   0  -4   7        149.78        137.44         3.02 o                         
   1  -4   7         59.16         53.72         1.66 o                         
   2  -4   7        267.53        246.82         7.46 o                         
   3  -4   7       1055.13       1104.21        19.92 o                         
   4  -4   7         16.13         14.33         0.65 o                         
   5  -4   7         44.54         41.88         1.27 o                         
   6  -4   7          7.24          6.99         0.61 o                         
   7  -4   7         33.87         42.90         3.13 o                         
   8  -4   7          4.29          2.98         1.50 o                         
  -8  -3   7          1.76          1.89         1.54 o                         
  -7  -3   7          2.48          1.53         0.92 o                         
  -6  -3   7          5.56          3.81         1.81 o                         
  -5  -3   7          4.80          7.40         1.45 o                         
  -4  -3   7        186.78        147.55         8.42 o                         
  -3  -3   7         16.41         14.54         1.48 o                         
  -2  -3   7         14.95         14.66         0.62 o                         
  -1  -3   7        432.61        475.91         7.52 o                         
   0  -3   7        119.57        117.16         2.40 o                         
   1  -3   7         37.65         34.79         1.04 o                         
   2  -3   7          4.25          2.64         0.42 o                         
   3  -3   7         81.22         69.10         1.86 o                         
   4  -3   7        176.57        163.75         3.35 o                         
   5  -3   7        324.67        318.71         6.16 o                         
   6  -3   7          1.33          2.97         0.80 o                         
   7  -3   7          9.34         10.11         1.12 o                         
   8  -3   7          3.21          2.82         0.91 o                         
   9  -3   7        147.06        163.10         7.30 o                         
  -8  -2   7          1.27          2.09         1.80 o                         
  -7  -2   7         69.47         78.06         5.06 o                         
  -6  -2   7          0.84          1.29         0.67 o                         
  -5  -2   7         19.07          9.44         0.96 o                         
  -4  -2   7         71.23         67.03         2.24 o                         
  -3  -2   7         20.77         23.68         0.95 o                         
  -2  -2   7          4.95          4.99         0.46 o                         
  -1  -2   7         65.53         68.74         1.81 o                         
   0  -2   7          4.64          6.74         0.51 o                         
   1  -2   7        115.36        102.92         1.98 o                         
   2  -2   7        119.53        112.54         2.12 o                         
   3  -2   7         47.36         43.93         0.96 o                         
   4  -2   7          7.01          6.42         0.53 o                         
   5  -2   7         67.67         75.37         2.58 o                         
   6  -2   7         93.88         96.73         3.19 o                         
   7  -2   7         57.62         59.19         2.72 o                         
   8  -2   7          0.04          0.59         0.79 o                         
   9  -2   7         70.78         74.17         2.93 o                         
  -8  -1   7         28.88         38.23         2.82 o                         
  -7  -1   7         28.48         33.44         5.16 o                         
  -6  -1   7          0.05          0.51         0.83 o                         
  -5  -1   7        343.34        306.90        11.42 o                         
  -4  -1   7         22.26         25.43         1.66 o                         
  -3  -1   7        158.60        163.33         3.84 o                         
  -2  -1   7         26.24         23.90         0.78 o                         
  -1  -1   7         16.60         15.96         0.64 o                         
   0  -1   7        195.55        194.81         3.54 o                         
   1  -1   7         10.00         17.69         0.71 o                         
   2  -1   7        353.26        358.53         5.70 o                         
   3  -1   7        108.51        113.34         2.30 o                         
   4  -1   7         61.65         64.96         1.64 o                         
   5  -1   7        138.18        145.86         3.12 o                         
   6  -1   7         22.95         21.28         1.20 o                         
   7  -1   7          8.14         11.43         1.25 o                         
   8  -1   7          4.70          6.03         2.09 o                         
   9  -1   7          1.32          0.85         0.90 o                         
  -8   0   7         56.78         61.16         3.21 o                         
  -7   0   7          1.52          2.02         1.03 o                         
  -6   0   7        116.11        123.46         4.85 o                         
  -5   0   7         13.45         12.21         0.88 o                         
  -4   0   7         63.44         62.08         2.04 o                         
  -3   0   7          3.01          2.25         0.50 o                         
  -2   0   7         20.03         15.99         0.53 o                         
  -1   0   7        109.91        121.02         2.15 o                         
   0   0   7        958.46       1002.66        15.24 o                         
   1   0   7        643.49        665.31        10.24 o                         
   2   0   7         76.16         83.26         1.76 o                         
   3   0   7         10.63         15.97         0.70 o                         
   4   0   7        172.65        184.65         3.60 o                         
   5   0   7          2.51          2.85         0.48 o                         
   6   0   7         20.39         19.89         1.62 o                         
   7   0   7          0.86         -0.29         0.48 o                         
   8   0   7          1.75          1.40         0.59 o                         
   9   0   7          1.07          1.45         0.94 o                         
  -8   1   7          2.62          3.99         1.56 o                         
  -7   1   7         13.91         12.16         2.34 o                         
  -6   1   7        121.44        126.14         4.67 o                         
  -5   1   7          9.65          9.30         1.19 o                         
  -4   1   7        441.66        445.87         9.24 o                         
  -3   1   7         88.17         87.31         1.91 o                         
  -2   1   7        250.86        270.44         4.11 o                         
  -1   1   7        393.77        398.09         6.28 o                         
   0   1   7        351.21        371.41         6.35 o                         
   1   1   7        177.61        246.70         4.33 o                         
   2   1   7         74.18         79.51         1.85 o                         
   3   1   7        351.90        372.78         6.53 o                         
   4   1   7         29.49         28.97         1.01 o                         
   5   1   7         56.69         55.64         1.50 o                         
   6   1   7          0.89          0.61         0.18 o                         
   7   1   7          1.99          1.71         0.61 o                         
   8   1   7          1.83          2.26         0.46 o                         
   9   1   7          2.52          0.74         0.88 o                         
  -8   2   7          6.29          9.64         2.43 o                         
  -7   2   7          4.10          5.89         1.10 o                         
  -6   2   7         13.12         12.65         3.16 o                         
  -5   2   7         71.80         67.15         2.25 o                         
  -4   2   7        345.74        344.86         7.39 o                         
  -3   2   7        806.99        786.53        15.95 o                         
  -2   2   7        597.26        563.18         9.47 o                         
  -1   2   7         33.78         42.10         1.08 o                         
   0   2   7        374.99        384.81         6.60 o                         
   1   2   7        279.97        278.24         4.50 o                         
   2   2   7        371.60        376.60         6.51 o                         
   3   2   7         26.45         29.56         0.70 o                         
   4   2   7          9.56          8.84         0.47 o                         
   5   2   7          5.52          5.52         0.63 o                         
   6   2   7         11.22         10.41         0.68 o                         
   7   2   7         10.10          7.86         0.76 o                         
   8   2   7          7.44          7.93         0.86 o                         
   9   2   7          1.69          1.12         1.01 o                         
  -7   3   7         40.41         43.47         3.46 o                         
  -6   3   7         10.71         11.02         1.04 o                         
  -5   3   7          5.17          5.33         0.77 o                         
  -4   3   7         66.81         64.33         2.05 o                         
  -3   3   7       1501.92       1479.11        29.62 o                         
  -2   3   7        239.56        221.41         5.75 o                         
  -1   3   7        274.04        257.45         4.64 o                         
   0   3   7        103.82        110.38         2.07 o                         
   1   3   7         54.74         61.33         2.25 o                         
   2   3   7         49.20         60.85         1.42 o                         
   3   3   7        230.64        214.80         4.29 o                         
   4   3   7        125.73        121.53         2.63 o                         
   5   3   7          2.11          2.46         0.46 o                         
   6   3   7         49.50         50.64         1.58 o                         
   7   3   7         56.75         49.65         2.64 o                         
   8   3   7          2.67          2.83         0.74 o                         
   9   3   7          6.39          7.88         1.39 o                         
  -7   4   7          1.16         -1.36         1.36 o                         
  -6   4   7         24.56         22.77         3.02 o                         
  -5   4   7         68.63         63.78         2.97 o                         
  -4   4   7          6.79          5.55         0.72 o                         
  -3   4   7         69.09         63.35         1.84 o                         
  -2   4   7         62.12         58.12         1.60 o                         
  -1   4   7        188.65        183.20         3.78 o                         
   0   4   7          1.70          2.48         0.40 o                         
   1   4   7         66.51         56.98         1.56 o                         
   2   4   7        194.36        181.89         4.24 o                         
   3   4   7       1907.78       1923.32        44.56 o                         
   4   4   7         97.31        100.51         2.38 o                         
   5   4   7         66.98         62.47         1.81 o                         
   6   4   7         81.18         69.90         2.55 o                         
   7   4   7         25.87         24.13         2.05 o                         
   8   4   7          0.04         -0.09         1.04 o                         
   9   4   7          9.73          9.46         1.39 o                         
  -7   5   7          2.27          0.19         1.65 o                         
  -6   5   7          1.88          3.50         1.85 o                         
  -5   5   7          0.00         -0.08         0.69 o                         
  -4   5   7        139.71        137.30         4.18 o                         
  -3   5   7          0.04         -0.20         0.27 o                         
  -2   5   7        293.18        299.12         5.84 o                         
  -1   5   7        228.13        227.26         4.58 o                         
   0   5   7        162.98        139.70         3.44 o                         
   1   5   7         32.16         36.88         1.37 o                         
   2   5   7         78.03         66.68         2.42 o                         
   3   5   7        132.84        133.34         4.03 o                         
   4   5   7        387.24        386.05         8.42 o                         
   5   5   7          1.00          1.75         0.73 o                         
   6   5   7         46.16         38.88         2.10 o                         
   7   5   7         13.98         17.07         1.48 o                         
   8   5   7          0.61          0.87         0.80 o                         
   9   5   7          0.01          0.36         0.89 o                         
  -5   6   7          2.99          2.68         1.11 o                         
  -4   6   7          4.93          6.97         1.06 o                         
  -3   6   7          0.35          0.09         0.31 o                         
  -2   6   7         46.02         39.45         1.33 o                         
  -1   6   7         27.19         20.04         1.11 o                         
   0   6   7        145.57        154.16         3.80 o                         
   1   6   7         10.38          5.78         0.89 o                         
   2   6   7       2055.85       1998.78        46.51 o                         
   3   6   7        131.62        135.31         4.80 o                         
   4   6   7          7.77          8.69         1.84 o                         
   5   6   7         83.39         91.29         3.28 o                         
   6   6   7        170.41        182.12         6.51 o                         
   7   6   7         32.69         30.78         2.07 o                         
   8   6   7         23.67         25.42         1.80 o                         
   9   6   7          9.80         13.16         1.64 o                         
  -5   7   7         15.85         18.17         1.59 o                         
  -4   7   7          0.94          0.63         0.81 o                         
  -3   7   7         17.38         18.24         1.10 o                         
  -2   7   7         11.66          7.45         0.66 o                         
  -1   7   7         19.31         19.20         1.25 o                         
   0   7   7         84.91         77.37         4.54 o                         
   1   7   7        115.30        100.86         5.10 o                         
   2   7   7        206.27        202.20         5.83 o                         
   3   7   7          7.63         10.33         1.31 o                         
   4   7   7         94.81         86.89         3.21 o                         
   5   7   7          5.87          7.95         1.18 o                         
   6   7   7          0.10         -0.26         0.75 o                         
   7   7   7         38.72         36.85         4.81 o                         
   8   7   7        346.95        385.74        12.68 o                         
  -5   8   7          0.84          0.92         1.80 o                         
  -4   8   7          2.68          1.92         0.97 o                         
  -3   8   7          3.09          1.44         0.84 o                         
  -2   8   7         50.31         49.46         1.50 o                         
  -1   8   7         40.34         44.87         3.39 o                         
   0   8   7          0.52         -0.51         0.67 o                         
   1   8   7          8.16          8.78         1.28 o                         
   2   8   7         11.02         14.14         1.81 o                         
   3   8   7        229.74        228.98         6.83 o                         
   4   8   7          0.39          1.34         1.15 o                         
   5   8   7          1.05         -1.10         1.20 o                         
   6   8   7          0.18          2.40         1.06 o                         
   7   8   7         32.08         35.71         4.40 o                         
   8   8   7        145.22        168.34         5.70 o                         
  -3   9   7         13.38         12.11         1.52 o                         
  -2   9   7         55.34         61.24         2.25 o                         
  -1   9   7          0.11          1.11         0.71 o                         
   0   9   7          2.64          1.61         0.94 o                         
   1   9   7          0.06         -0.84         0.84 o                         
   2   9   7          0.02         -0.65         0.80 o                         
   3   9   7         61.49         60.91         4.15 o                         
   4   9   7        128.05        139.02         4.78 o                         
   5   9   7         38.92         39.43         2.44 o                         
   6   9   7          0.29          0.56         1.12 o                         
   7   9   7         11.44         12.42         1.71 o                         
  -2  10   7         14.60          8.49         1.38 o                         
  -1  10   7          1.84          1.19         0.79 o                         
   0  10   7        202.79        220.12         6.62 o                         
   1  10   7         20.22         24.33         2.80 o                         
   2  10   7          4.47          4.81         1.22 o                         
   3  10   7          0.13         -1.64         1.64 o                         
   4  10   7         81.46         90.60         4.03 o                         
   5  10   7         55.73         57.72         4.57 o                         
   6  10   7         80.39         76.73         8.47 o                         
   0  11   7         22.96         23.77         2.11 o                         
   1  11   7         12.19         11.92         1.66 o                         
   2  11   7         13.57         16.03         1.90 o                         
   3  11   7         46.21         53.38         3.50 o                         
   4  11   7          7.68          3.57         1.33 o                         
  -3 -10   8          0.76         -0.24         1.06 o                         
  -2 -10   8         19.11         21.63         1.77 o                         
  -1 -10   8         93.38         97.03         3.95 o                         
   0 -10   8          0.00         -0.75         0.75 o                         
   1 -10   8          3.02          2.15         0.87 o                         
   2 -10   8          1.54         -0.20         0.77 o                         
  -5  -9   8          5.57          5.63         2.82 o                         
  -4  -9   8          0.00          0.29         1.75 o                         
  -3  -9   8          0.41         -0.32         0.90 o                         
  -2  -9   8         15.34         15.49         1.88 o                         
  -1  -9   8         15.45         13.37         1.44 o                         
   0  -9   8          5.44          4.04         2.14 o                         
   1  -9   8          0.52         -0.66         0.73 o                         
   2  -9   8          0.10          0.19         0.71 o                         
   3  -9   8          0.08          0.38         1.42 o                         
   4  -9   8          0.71         -0.35         1.17 o                         
  -6  -8   8          1.47          3.17         1.52 o                         
  -5  -8   8         17.60         18.65         2.34 o                         
  -4  -8   8          1.43         -0.59         0.82 o                         
  -3  -8   8          4.33          2.69         0.99 o                         
  -2  -8   8         73.87         77.26         2.98 o                         
  -1  -8   8         17.82         19.67         2.24 o                         
   0  -8   8          8.67          9.14         0.96 o                         
   1  -8   8         25.15         29.32         1.56 o                         
   2  -8   8          3.84          3.14         0.67 o                         
   3  -8   8          0.20          0.34         0.59 o                         
   4  -8   8          1.85          4.70         0.68 o                         
   5  -8   8         66.61         74.90         3.01 o                         
  -6  -7   8          6.49          8.58         1.88 o                         
  -5  -7   8          0.44         -0.44         1.22 o                         
  -4  -7   8          6.80          8.51         1.62 o                         
  -3  -7   8         44.16         45.98         4.07 o                         
  -2  -7   8         79.63         81.72         2.96 o                         
  -1  -7   8         14.82         16.14         1.19 o                         
   0  -7   8         21.48         22.21         1.35 o                         
   1  -7   8         67.34         68.47         2.18 o                         
   2  -7   8         10.46         14.13         1.11 o                         
   3  -7   8         54.61         63.30         1.67 o                         
   4  -7   8         29.90         26.50         0.87 o                         
   5  -7   8         25.57         25.14         1.17 o                         
   6  -7   8          1.70          2.78         1.12 o                         
  -7  -6   8          2.21          1.07         2.53 o                         
  -6  -6   8         40.50         42.11         8.18 o                         
  -5  -6   8          1.53          1.02         1.70 o                         
  -4  -6   8         18.91         15.78         1.47 o                         
  -3  -6   8          5.31          5.35         0.81 o                         
  -2  -6   8          5.39          7.03         0.85 o                         
  -1  -6   8        128.13        132.18         3.43 o                         
   0  -6   8         58.31         59.20         1.94 o                         
   1  -6   8         25.81         28.88         1.33 o                         
   2  -6   8         19.50         17.73         1.10 o                         
   3  -6   8         41.25         41.03         1.57 o                         
   4  -6   8        290.24        290.21         4.82 o                         
   5  -6   8         27.16         33.88         1.77 o                         
   6  -6   8         40.01         44.06         2.30 o                         
   7  -6   8          3.00          1.46         0.97 o                         
  -7  -5   8          2.98          0.59         2.14 o                         
  -6  -5   8          7.89          8.82         3.16 o                         
  -5  -5   8          6.65          7.45         1.58 o                         
  -4  -5   8          0.23          0.96         0.67 o                         
  -3  -5   8         21.54         22.02         1.06 o                         
  -2  -5   8         13.38         12.79         1.03 o                         
  -1  -5   8         39.75         42.16         1.46 o                         
   0  -5   8        132.48        145.42         3.59 o                         
   1  -5   8         42.08         40.65         1.73 o                         
   2  -5   8        110.17        107.22         2.81 o                         
   3  -5   8         67.56         64.46         2.00 o                         
   4  -5   8        108.65        104.26         2.16 o                         
   5  -5   8          0.26         -0.34         0.60 o                         
   6  -5   8          0.08         -0.38         0.68 o                         
   7  -5   8         11.95         14.64         1.39 o                         
   8  -5   8         19.75         22.51         4.28 o                         
  -8  -4   8          0.04         -0.04         1.69 o                         
  -7  -4   8          4.71          3.46         1.54 o                         
  -6  -4   8         18.16         18.56         2.17 o                         
  -5  -4   8         22.39         20.88         2.38 o                         
  -4  -4   8        101.15         99.28         8.56 o                         
  -3  -4   8         10.91          9.74         0.69 o                         
  -2  -4   8         20.83         22.31         1.01 o                         
  -1  -4   8          0.30          0.86         0.42 o                         
   0  -4   8         24.28         31.78         1.34 o                         
   1  -4   8         29.40         31.98         1.24 o                         
   2  -4   8         16.05         10.97         1.05 o                         
   3  -4   8         34.95         33.51         1.23 o                         
   4  -4   8         11.30         11.49         0.62 o                         
   5  -4   8          0.39         -0.16         0.93 o                         
   6  -4   8          3.71          3.49         2.04 o                         
   7  -4   8          3.56          4.77         0.99 o                         
   8  -4   8          1.64          1.90         1.14 o                         
  -8  -3   8         16.08         17.57         2.43 o                         
  -7  -3   8         12.36          5.91         1.58 o                         
  -6  -3   8          0.71         -0.47         1.12 o                         
  -5  -3   8         20.46         17.66         2.03 o                         
  -4  -3   8         11.15          3.89         1.09 o                         
  -3  -3   8         37.80         37.26         1.62 o                         
  -2  -3   8         97.79        107.31         2.72 o                         
  -1  -3   8        186.72        206.03         4.20 o                         
   0  -3   8         25.44         24.26         0.94 o                         
   1  -3   8          1.74          3.92         0.50 o                         
   2  -3   8          3.09          3.06         0.47 o                         
   3  -3   8         77.60         81.67         2.16 o                         
   4  -3   8         91.50         86.66         3.96 o                         
   5  -3   8         23.16         18.39         1.04 o                         
   6  -3   8         13.14         14.68         1.37 o                         
   7  -3   8          1.53          1.74         1.08 o                         
   8  -3   8          1.98          1.24         1.11 o                         
  -8  -2   8        299.85        334.67        25.60 o                         
  -7  -2   8          3.50          2.51         1.09 o                         
  -6  -2   8          0.51          1.27         0.68 o                         
  -5  -2   8         76.07         59.15         5.02 o                         
  -4  -2   8          2.67          5.70         0.65 o                         
  -3  -2   8        222.01        230.08         5.10 o                         
  -2  -2   8         14.99         17.51         0.81 o                         
  -1  -2   8         15.06         14.37         0.82 o                         
   0  -2   8        213.63        225.79         3.81 o                         
   1  -2   8        176.53        180.07         3.16 o                         
   2  -2   8          0.08          0.71         0.33 o                         
   3  -2   8         23.19         15.89         0.73 o                         
   4  -2   8         53.18         49.58         1.38 o                         
   5  -2   8         81.90         83.71         2.01 o                         
   6  -2   8        147.25        155.12         4.59 o                         
   7  -2   8          2.21          1.45         0.77 o                         
   8  -2   8          0.00         -0.72         0.72 o                         
   9  -2   8         11.61         10.19         1.29 o                         
  -8  -1   8        148.79        150.66         8.56 o                         
  -7  -1   8         21.93         17.52         2.63 o                         
  -6  -1   8         23.23         19.42         1.25 o                         
  -5  -1   8          0.18          1.93         0.62 o                         
  -4  -1   8         46.20         46.10         1.47 o                         
  -3  -1   8         63.10         68.20         1.87 o                         
  -2  -1   8        315.94        306.24         5.82 o                         
  -1  -1   8         46.48         46.82         1.23 o                         
   0  -1   8         40.70         46.83         1.55 o                         
   1  -1   8         34.71         42.30         1.17 o                         
   2  -1   8         13.86         20.44         0.55 o                         
   3  -1   8         35.41         37.00         1.36 o                         
   4  -1   8         16.62         21.72         1.29 o                         
   5  -1   8          2.37          3.72         0.59 o                         
   6  -1   8         16.81         15.89         1.02 o                         
   7  -1   8         10.37          9.15         0.75 o                         
   8  -1   8          0.04          1.51         0.85 o                         
   9  -1   8          3.75          4.64         1.58 o                         
  -8   0   8          0.46         -0.75         1.07 o                         
  -7   0   8         64.66         70.59         3.40 o                         
  -6   0   8          4.24          6.61         1.20 o                         
  -5   0   8        147.36        141.71         4.80 o                         
  -4   0   8         29.29         32.74         1.14 o                         
  -3   0   8         94.46         92.85         1.80 o                         
  -2   0   8        653.83        642.87         9.92 o                         
  -1   0   8         14.35         12.57         0.56 o                         
   0   0   8        110.92        102.24         1.86 o                         
   1   0   8        104.69        117.12         2.37 o                         
   2   0   8         17.57         23.61         0.83 o                         
   3   0   8         15.85         15.77         1.39 o                         
   4   0   8         54.85         53.94         1.49 o                         
   5   0   8         48.42         50.85         1.50 o                         
   6   0   8         15.08         15.91         1.05 o                         
   7   0   8         17.91         18.56         1.15 o                         
   8   0   8          1.83          2.02         0.64 o                         
   9   0   8          0.00          0.41         1.10 o                         
  -8   1   8         54.12         56.05         3.05 o                         
  -7   1   8          0.13          1.19         1.00 o                         
  -6   1   8         25.12         24.17         3.50 o                         
  -5   1   8         60.96         60.01         4.48 o                         
  -4   1   8         43.38         41.24         1.11 o                         
  -3   1   8        846.65        823.51        14.92 o                         
  -2   1   8        226.69        218.22         3.90 o                         
  -1   1   8          0.92          1.58         0.31 o                         
   0   1   8        126.75        127.08         2.46 o                         
   1   1   8        581.63        638.82        10.68 o                         
   2   1   8         11.32         12.61         0.67 o                         
   3   1   8        124.64        113.28         2.57 o                         
   4   1   8          3.60          2.24         0.62 o                         
   5   1   8          0.08         -0.26         0.57 o                         
   6   1   8          5.76          4.69         0.53 o                         
   7   1   8          0.08         -0.16         0.75 o                         
   8   1   8         18.04         13.36         1.86 o                         
   9   1   8          6.61          4.99         1.59 o                         
  -7   2   8         12.79         12.71         1.52 o                         
  -6   2   8        109.84        124.22         7.49 o                         
  -5   2   8         24.93         23.41         1.39 o                         
  -4   2   8        552.23        546.10        10.09 o                         
  -3   2   8        547.24        517.36        10.71 o                         
  -2   2   8         25.19         19.93         0.81 o                         
  -1   2   8         69.06         64.34         1.46 o                         
   0   2   8        143.82        140.08         2.75 o                         
   1   2   8         79.17         75.03         1.49 o                         
   2   2   8         62.65         54.66         1.01 o                         
   3   2   8         32.07         31.78         0.83 o                         
   4   2   8          6.70          5.82         0.63 o                         
   5   2   8          0.50          0.89         0.28 o                         
   6   2   8          8.95         10.15         1.39 o                         
   7   2   8         90.05         86.90         3.37 o                         
   8   2   8          0.02          0.08         0.86 o                         
   9   2   8          0.55         -0.18         1.12 o                         
  -7   3   8         10.58         10.90         2.34 o                         
  -6   3   8         21.58         25.81         1.76 o                         
  -5   3   8          0.09          0.27         0.48 o                         
  -4   3   8          9.73          9.10         0.81 o                         
  -3   3   8          0.53          0.54         0.38 o                         
  -2   3   8        432.67        404.84         8.62 o                         
  -1   3   8         43.97         42.30         1.40 o                         
   0   3   8         32.97         36.67         1.17 o                         
   1   3   8        308.55        297.75         5.74 o                         
   2   3   8        374.74        364.88         7.80 o                         
   3   3   8          5.49          4.58         0.39 o                         
   4   3   8         15.04         14.61         1.24 o                         
   5   3   8          2.20          2.99         0.46 o                         
   6   3   8          3.97          4.93         0.57 o                         
   7   3   8        147.12        129.47         3.56 o                         
   8   3   8          2.29          3.24         0.65 o                         
   9   3   8          2.42          2.06         1.56 o                         
  -7   4   8         91.97        104.24         6.81 o                         
  -6   4   8         16.32         16.38         5.30 o                         
  -5   4   8          5.35          5.24         0.75 o                         
  -4   4   8         75.45         71.79         3.82 o                         
  -3   4   8        140.05        128.84         3.66 o                         
  -2   4   8         52.13         51.38         1.89 o                         
  -1   4   8         54.89         49.81         1.66 o                         
   0   4   8        102.09         94.96         2.48 o                         
   1   4   8          1.18          1.00         0.47 o                         
   2   4   8         39.80         33.53         1.29 o                         
   3   4   8        623.25        588.21        14.32 o                         
   4   4   8        211.85        214.24         4.93 o                         
   5   4   8        296.64        299.95         6.67 o                         
   6   4   8        112.43        112.20         2.98 o                         
   7   4   8          2.43          1.32         1.41 o                         
   8   4   8          0.09          0.89         0.80 o                         
   9   4   8         20.94         19.72         2.08 o                         
  -6   5   8          0.27         -0.97         1.27 o                         
  -5   5   8         28.11         32.35         2.58 o                         
  -4   5   8          0.23          0.71         0.37 o                         
  -3   5   8          0.36         -0.71         0.83 o                         
  -2   5   8         67.64         63.96         1.71 o                         
  -1   5   8        810.65        734.46        13.54 o                         
   0   5   8         35.50         35.06         2.23 o                         
   1   5   8        131.72        131.99         3.97 o                         
   2   5   8        117.48        109.71         3.49 o                         
   3   5   8        347.97        319.71         8.42 o                         
   4   5   8        138.67        136.39         3.49 o                         
   5   5   8         44.86         41.98         1.64 o                         
   6   5   8         11.36         14.98         1.35 o                         
   7   5   8         44.17         44.10         3.89 o                         
   8   5   8         11.24         12.28         1.23 o                         
   9   5   8          6.18          6.50         1.68 o                         
  -6   6   8         41.47         46.52         4.57 o                         
  -5   6   8         22.62         25.19         2.17 o                         
  -4   6   8          8.50          7.77         1.33 o                         
  -3   6   8         24.70         23.74         0.88 o                         
  -2   6   8          0.08         -0.03         0.39 o                         
  -1   6   8        243.81        203.85         4.28 o                         
   0   6   8        265.65        253.51         6.85 o                         
   1   6   8        196.56        199.16         5.64 o                         
   2   6   8         27.49         25.69         1.69 o                         
   3   6   8         39.40         41.64         2.00 o                         
   4   6   8          9.50          9.09         1.30 o                         
   5   6   8          0.02         -0.54         0.68 o                         
   6   6   8          0.31         -0.67         0.71 o                         
   7   6   8          4.10          4.83         1.11 o                         
   8   6   8          1.45         -0.06         0.86 o                         
   9   6   8        133.87        152.90        11.19 o                         
  -5   7   8         79.33         82.10         4.52 o                         
  -4   7   8         31.07         33.41         2.47 o                         
  -3   7   8         49.53         57.14         2.26 o                         
  -2   7   8         70.31         66.47         1.88 o                         
  -1   7   8         42.09         44.84         1.51 o                         
   0   7   8         27.33         26.10         2.66 o                         
   1   7   8         95.33         78.41         3.98 o                         
   2   7   8        128.85        115.28         3.84 o                         
   3   7   8         42.67         37.82         2.15 o                         
   4   7   8         12.45         13.10         2.82 o                         
   5   7   8         33.36         37.16         2.18 o                         
   6   7   8         29.95         33.26         2.31 o                         
   7   7   8          0.00         -1.10         1.20 o                         
   8   7   8         27.85         24.76         2.02 o                         
  -4   8   8          6.10          2.92         1.75 o                         
  -3   8   8          2.13          0.35         1.06 o                         
  -2   8   8        159.95        158.24         4.16 o                         
  -1   8   8         24.54         32.14         1.38 o                         
   0   8   8         11.79         13.84         2.22 o                         
   1   8   8         14.55         13.10         1.51 o                         
   2   8   8         16.98         19.41         3.36 o                         
   3   8   8         14.31          9.50         1.40 o                         
   4   8   8        164.61        165.74         5.38 o                         
   5   8   8         36.67         38.19         2.53 o                         
   6   8   8          1.39         -0.31         0.94 o                         
   7   8   8         12.55         15.80         2.23 o                         
  -3   9   8          0.90          2.42         1.02 o                         
  -2   9   8          4.57          4.93         0.93 o                         
  -1   9   8          0.91         -0.32         0.65 o                         
   0   9   8         18.50         18.00         3.92 o                         
   1   9   8         65.29         67.90         2.91 o                         
   2   9   8         13.09          9.94         1.37 o                         
   3   9   8         91.36         81.62         4.35 o                         
   4   9   8         72.68         79.75         3.41 o                         
   5   9   8          9.56          9.10         1.46 o                         
   6   9   8         43.73         45.28         3.24 o                         
   7   9   8          1.97          1.52         1.23 o                         
  -2  10   8          1.59          2.55         0.93 o                         
  -1  10   8          2.22          1.83         0.87 o                         
   0  10   8          5.28          5.12         1.16 o                         
   1  10   8         33.22         34.59         2.84 o                         
   2  10   8          0.78         -0.13         1.00 o                         
   3  10   8          6.63          7.58         1.43 o                         
   4  10   8         17.01         18.41         1.86 o                         
   5  10   8         48.40         38.64         2.71 o                         
   1  11   8          2.43          1.71         1.40 o                         
   2  11   8         12.05         10.73         1.67 o                         
   3  11   8         12.58         12.84         3.10 o                         
  -3 -10   9          3.75          5.45         2.34 o                         
  -2 -10   9         17.64         16.60         3.02 o                         
  -1 -10   9         43.33         43.42         2.32 o                         
   0 -10   9          2.93          1.31         1.10 o                         
   1 -10   9          8.04          9.79         1.66 o                         
   2 -10   9          1.28         -0.70         1.12 o                         
  -4  -9   9         14.53         12.08         2.41 o                         
  -3  -9   9          0.11          0.88         1.26 o                         
  -2  -9   9          6.40          4.59         1.54 o                         
  -1  -9   9         47.69         55.34         2.58 o                         
   0  -9   9          0.00          1.42         0.88 o                         
   1  -9   9         32.45         35.26         1.69 o                         
   2  -9   9         27.08         29.46         1.52 o                         
   3  -9   9          3.60          2.07         1.26 o                         
   4  -9   9          2.15          1.55         0.93 o                         
  -5  -8   9         10.50         13.04         4.09 o                         
  -4  -8   9          0.08          0.57         0.90 o                         
  -3  -8   9          2.40          3.13         1.07 o                         
  -2  -8   9        155.40        169.31         5.17 o                         
  -1  -8   9          5.63          3.99         0.85 o                         
   0  -8   9          0.01         -0.19         0.63 o                         
   1  -8   9          0.02          0.34         0.65 o                         
   2  -8   9          0.00          0.68         0.66 o                         
   3  -8   9         18.68         18.84         1.12 o                         
   4  -8   9         59.88         73.63         2.09 o                         
   5  -8   9         82.08         75.88         2.73 o                         
  -6  -7   9          0.08         -0.92         1.80 o                         
  -5  -7   9          1.38          0.28         1.26 o                         
  -4  -7   9          0.42          0.77         2.00 o                         
  -3  -7   9          5.47          5.83         1.04 o                         
  -2  -7   9         36.71         36.45         2.05 o                         
  -1  -7   9         10.45          8.79         1.09 o                         
   0  -7   9         18.64         16.23         1.20 o                         
   1  -7   9          2.71          2.64         0.69 o                         
   2  -7   9          1.37          1.17         0.59 o                         
   3  -7   9          0.01          0.46         0.50 o                         
   4  -7   9          4.99          3.55         0.54 o                         
   5  -7   9         82.23         77.79         2.52 o                         
   6  -7   9         12.96         18.03         2.13 o                         
  -7  -6   9          4.92          6.08         1.89 o                         
  -6  -6   9         31.50         37.74         3.31 o                         
  -5  -6   9          7.17          7.41         1.69 o                         
  -4  -6   9          5.21          3.15         0.92 o                         
  -3  -6   9          1.51          1.26         0.67 o                         
  -2  -6   9         58.21         65.65         2.16 o                         
  -1  -6   9          2.39          4.08         0.71 o                         
   0  -6   9        105.87        104.32         2.89 o                         
   1  -6   9         16.01         14.06         1.06 o                         
   2  -6   9          4.90          5.43         0.86 o                         
   3  -6   9          2.06          2.85         0.67 o                         
   4  -6   9         84.07         84.27         3.11 o                         
   5  -6   9          0.26          0.09         0.47 o                         
   6  -6   9         21.18         23.19         2.22 o                         
   7  -6   9          3.27          4.33         1.10 o                         
  -7  -5   9          1.99         -0.54         1.51 o                         
  -6  -5   9          1.38         -0.44         1.22 o                         
  -5  -5   9        100.81        107.94         4.89 o                         
  -4  -5   9         37.18         43.20         3.21 o                         
  -3  -5   9         35.67         31.28         1.28 o                         
  -2  -5   9         14.19         12.32         0.96 o                         
  -1  -5   9         11.88         11.69         0.96 o                         
   0  -5   9        415.92        439.82        10.94 o                         
   1  -5   9         74.03         78.82         3.39 o                         
   2  -5   9         90.68         91.88         2.94 o                         
   3  -5   9        186.28        170.98         4.16 o                         
   4  -5   9         42.92         43.31         1.36 o                         
   5  -5   9         21.13         26.07         3.00 o                         
   6  -5   9          5.18          7.31         1.12 o                         
   7  -5   9         12.08         13.00         1.37 o                         
  -7  -4   9         17.61         18.60         3.11 o                         
  -6  -4   9         12.65         11.34         3.75 o                         
  -5  -4   9          0.32         -1.25         2.00 o                         
  -4  -4   9         42.92         41.52         2.73 o                         
  -3  -4   9          0.38         -0.55         0.55 o                         
  -2  -4   9        191.43        192.96         4.07 o                         
  -1  -4   9         10.59         10.29         0.91 o                         
   0  -4   9        116.26        116.76         3.01 o                         
   1  -4   9        292.47        294.80         7.58 o                         
   2  -4   9        185.43        158.13         3.85 o                         
   3  -4   9         66.00         66.58         1.96 o                         
   4  -4   9         11.46         12.21         0.74 o                         
   5  -4   9         30.46         28.99         1.48 o                         
   6  -4   9          1.17          1.68         0.87 o                         
   7  -4   9         58.13         62.50         2.66 o                         
   8  -4   9          6.12          7.49         2.97 o                         
  -7  -3   9         31.26         33.07         3.04 o                         
  -6  -3   9          2.95          3.33         1.57 o                         
  -5  -3   9          4.44          4.31         1.33 o                         
  -4  -3   9        135.99        108.30         3.50 o                         
  -3  -3   9          2.16          2.72         0.94 o                         
  -2  -3   9          0.00         -0.29         0.43 o                         
  -1  -3   9          6.82          7.07         0.68 o                         
   0  -3   9          6.39         10.56         0.73 o                         
   1  -3   9          0.63          0.34         0.42 o                         
   2  -3   9          7.09          5.86         0.62 o                         
   3  -3   9          1.82         10.03         1.90 o                         
   4  -3   9        236.95        214.48         6.15 o                         
   5  -3   9          1.10          1.28         0.49 o                         
   6  -3   9         28.95         29.23         1.68 o                         
   7  -3   9          0.47         -0.19         0.71 o                         
   8  -3   9          0.04         -0.78         0.85 o                         
  -8  -2   9         79.72         93.83         4.33 o                         
  -7  -2   9         27.95         26.09         3.11 o                         
  -6  -2   9         24.69         25.33         3.07 o                         
  -5  -2   9         20.05         20.47         1.82 o                         
  -4  -2   9         63.19         58.04         2.08 o                         
  -3  -2   9         21.21         20.92         1.45 o                         
  -2  -2   9          2.88          2.92         0.50 o                         
  -1  -2   9          8.75         10.48         0.83 o                         
   0  -2   9         59.23         56.28         1.51 o                         
   1  -2   9         38.49         43.90         1.16 o                         
   2  -2   9        253.06        256.44         5.45 o                         
   3  -2   9         31.80         31.34         1.04 o                         
   4  -2   9         14.09         12.35         0.72 o                         
   5  -2   9          5.18          4.93         0.54 o                         
   6  -2   9          3.94          5.77         0.97 o                         
   7  -2   9          1.69         -0.05         0.72 o                         
   8  -2   9         14.91         13.41         1.47 o                         
   9  -2   9         16.29         15.95         1.69 o                         
  -8  -1   9         24.54         33.08         2.68 o                         
  -7  -1   9          1.43          2.58         1.09 o                         
  -6  -1   9          7.02          7.59         1.31 o                         
  -5  -1   9          0.56          0.75         0.86 o                         
  -4  -1   9         18.71         18.17         1.49 o                         
  -3  -1   9         16.53         14.04         0.96 o                         
  -2  -1   9         51.31         52.29         1.31 o                         
  -1  -1   9         31.40         28.93         0.98 o                         
   0  -1   9          5.70          6.59         0.55 o                         
   1  -1   9          3.53          1.52         0.30 o                         
   2  -1   9        209.91        227.80         3.48 o                         
   3  -1   9          8.37          8.91         0.66 o                         
   4  -1   9          0.79          1.40         0.58 o                         
   5  -1   9         98.58         92.69         2.25 o                         
   6  -1   9          1.29          0.28         0.48 o                         
   7  -1   9          6.63          7.08         0.74 o                         
   8  -1   9          0.75          0.50         0.85 o                         
   9  -1   9          0.05          1.50         1.03 o                         
  -7   0   9          5.08          2.43         1.65 o                         
  -6   0   9         48.47         51.41         3.65 o                         
  -5   0   9         15.01         15.87         2.09 o                         
  -4   0   9          1.98          1.97         0.76 o                         
  -3   0   9          0.03          0.98         0.31 o                         
  -2   0   9        218.25        205.58         3.46 o                         
  -1   0   9         10.51          8.99         0.50 o                         
   0   0   9         67.53         63.97         1.46 o                         
   1   0   9        133.85        140.66         3.09 o                         
   2   0   9        271.20        284.32         6.18 o                         
   3   0   9         72.76         64.11         2.05 o                         
   4   0   9         30.74         33.02         1.52 o                         
   5   0   9          0.84          0.98         0.41 o                         
   6   0   9          1.87          1.41         0.46 o                         
   7   0   9         14.43         16.19         1.40 o                         
   8   0   9         34.31         34.50         1.69 o                         
   9   0   9          0.54          0.05         0.91 o                         
  -7   1   9          0.99          0.44         1.03 o                         
  -6   1   9         50.76         54.34         2.74 o                         
  -5   1   9          0.05         -0.20         1.22 o                         
  -4   1   9          5.62          5.48         0.37 o                         
  -3   1   9         71.43         72.78         1.75 o                         
  -2   1   9        416.11        389.12         6.69 o                         
  -1   1   9          0.84          0.93         0.29 o                         
   0   1   9        523.53        477.88         8.93 o                         
   1   1   9         29.58         31.54         1.39 o                         
   2   1   9         38.60         29.90         1.19 o                         
   3   1   9         38.04         37.89         1.21 o                         
   4   1   9         28.53         24.01         1.53 o                         
   5   1   9         18.35         18.91         1.67 o                         
   6   1   9         29.59         26.24         1.86 o                         
   7   1   9          2.61          1.99         0.93 o                         
   8   1   9         77.23         76.30         3.07 o                         
   9   1   9         16.12         15.55         2.38 o                         
  -7   2   9         15.31         14.46         1.61 o                         
  -6   2   9         16.34         16.06         3.36 o                         
  -5   2   9         12.32         11.58         1.75 o                         
  -4   2   9          3.56          3.94         0.41 o                         
  -3   2   9        194.78        188.10         4.29 o                         
  -2   2   9          8.39          9.93         0.74 o                         
  -1   2   9         60.74         57.30         1.53 o                         
   0   2   9         95.33         97.61         2.22 o                         
   1   2   9          0.02         -0.23         0.23 o                         
   2   2   9         88.78         84.62         2.64 o                         
   3   2   9        185.48        178.20         4.16 o                         
   4   2   9        192.91        185.10         3.43 o                         
   5   2   9         45.88         46.21         1.42 o                         
   6   2   9         63.64         64.14         2.20 o                         
   7   2   9         30.66         26.13         2.28 o                         
   8   2   9        105.70        106.73         6.99 o                         
   9   2   9          9.52          8.94         1.47 o                         
  -7   3   9         10.93         13.24         2.82 o                         
  -6   3   9          7.07          8.67         1.31 o                         
  -5   3   9          9.64          8.16         0.82 o                         
  -4   3   9         11.65         11.22         0.90 o                         
  -3   3   9        233.90        223.57         5.03 o                         
  -2   3   9         78.41         72.54         2.10 o                         
  -1   3   9         19.33         19.48         1.08 o                         
   0   3   9         53.68         60.95         2.91 o                         
   1   3   9         58.06         60.44         1.52 o                         
   2   3   9          1.14          1.32         0.37 o                         
   3   3   9         63.75         56.63         1.40 o                         
   4   3   9        180.29        172.44         3.53 o                         
   5   3   9         40.62         41.47         1.19 o                         
   6   3   9         14.90         14.81         0.81 o                         
   7   3   9         72.73         71.07         2.57 o                         
   8   3   9          9.95         13.37         2.94 o                         
   9   3   9          0.28          0.33         1.06 o                         
  -6   4   9         16.01         18.10         2.82 o                         
  -5   4   9          0.17          0.73         0.65 o                         
  -4   4   9          4.11          4.34         0.79 o                         
  -3   4   9         40.10         36.89         1.55 o                         
  -2   4   9         97.78         88.34         4.21 o                         
  -1   4   9         16.15         12.11         1.04 o                         
   0   4   9         62.23         43.38         2.40 o                         
   1   4   9         18.83         22.72         1.31 o                         
   2   4   9          2.85          2.51         0.54 o                         
   3   4   9       1202.23       1161.49        21.02 o                         
   4   4   9         72.61         69.23         1.80 o                         
   5   4   9          9.07         10.24         0.99 o                         
   6   4   9         34.11         37.65         1.45 o                         
   7   4   9         70.32         68.29         2.40 o                         
   8   4   9          0.15          0.11         0.61 o                         
   9   4   9          3.00          4.02         1.67 o                         
  -5   5   9         25.46         30.07         2.37 o                         
  -4   5   9         10.80         11.87         1.33 o                         
  -3   5   9          0.27          0.22         0.53 o                         
  -2   5   9         24.71         19.75         1.32 o                         
  -1   5   9          4.32         -0.39         0.40 o                         
   0   5   9        416.36        360.48         7.88 o                         
   1   5   9        118.74         99.62         3.27 o                         
   2   5   9          6.24          6.81         0.96 o                         
   3   5   9          0.05          0.19         1.10 o                         
   4   5   9        173.72        167.19         4.10 o                         
   5   5   9         68.17         67.02         2.64 o                         
   6   5   9         99.58        106.43         3.58 o                         
   7   5   9         17.28         17.64         1.44 o                         
   8   5   9         14.15         12.20         1.63 o                         
   9   5   9          6.84          9.59         2.81 o                         
  -5   6   9          0.01          1.15         1.03 o                         
  -4   6   9         49.75         59.48         3.13 o                         
  -3   6   9         14.09         17.56         0.83 o                         
  -2   6   9         12.53         11.57         1.05 o                         
  -1   6   9         15.87         14.46         1.06 o                         
   0   6   9         75.93         63.15         2.03 o                         
   1   6   9         10.46         13.47         1.32 o                         
   2   6   9          4.56         10.33         1.97 o                         
   3   6   9         30.44         30.90         1.83 o                         
   4   6   9          0.28          0.19         0.64 o                         
   5   6   9         19.80         18.86         1.78 o                         
   6   6   9        206.43        218.70         6.37 o                         
   7   6   9         40.41         39.22         2.17 o                         
   8   6   9         18.48         13.00         1.30 o                         
  -5   7   9         35.22         32.05         2.58 o                         
  -4   7   9          6.07          6.72         1.95 o                         
  -3   7   9         16.14         18.37         0.92 o                         
  -2   7   9          0.53         -0.34         0.61 o                         
  -1   7   9         67.11         63.04         2.66 o                         
   0   7   9          9.35          6.89         0.84 o                         
   1   7   9         48.32         49.76         2.44 o                         
   2   7   9          1.58         -0.37         0.69 o                         
   3   7   9          1.79          1.61         0.87 o                         
   4   7   9          0.38          0.54         0.84 o                         
   5   7   9          2.57          4.00         1.35 o                         
   6   7   9          6.11          6.13         1.11 o                         
   7   7   9          0.56          1.59         1.19 o                         
   8   7   9          1.27          1.85         3.46 o                         
  -4   8   9         39.51         47.24         3.06 o                         
  -3   8   9          0.16          0.76         1.56 o                         
  -2   8   9          2.56          1.10         0.71 o                         
  -1   8   9          0.02          0.37         0.79 o                         
   0   8   9         22.64         21.53         1.41 o                         
   1   8   9          5.18          7.28         1.54 o                         
   2   8   9          4.43          3.52         1.00 o                         
   3   8   9         22.28         25.28         1.97 o                         
   4   8   9         11.09         11.32         1.48 o                         
   5   8   9         98.88        113.50         4.14 o                         
   6   8   9          2.19          4.87         1.28 o                         
   7   8   9          0.25         -0.23         1.01 o                         
  -3   9   9          7.18          6.23         1.44 o                         
  -2   9   9         41.53         55.11         2.59 o                         
  -1   9   9         37.55         45.41         2.28 o                         
   0   9   9         10.93          9.81         1.83 o                         
   1   9   9         75.22         77.78         3.22 o                         
   2   9   9         21.95         25.27         2.06 o                         
   3   9   9          9.94          9.13         1.37 o                         
   4   9   9         13.43          9.55         1.49 o                         
   5   9   9          0.49          0.14         1.04 o                         
   6   9   9          8.07          8.93         2.23 o                         
  -1  10   9          0.07         -0.09         0.93 o                         
   0  10   9          0.56          0.51         0.82 o                         
   1  10   9          2.82          0.59         0.98 o                         
   2  10   9          1.71          1.81         1.05 o                         
   3  10   9          3.58          3.23         1.10 o                         
   4  10   9          0.01         -0.09         1.24 o                         
   5  10   9         20.98         20.10         3.94 o                         
  -1 -10  10         54.83         57.27         2.77 o                         
   0 -10  10          2.28          0.39         0.91 o                         
   1 -10  10          6.32          7.49         2.63 o                         
  -4  -9  10          3.50          2.04         2.43 o                         
  -3  -9  10         19.60         19.87         2.60 o                         
  -2  -9  10          0.41         -0.30         0.95 o                         
  -1  -9  10         71.91         74.40         3.07 o                         
   0  -9  10          0.01         -0.67         1.17 o                         
   1  -9  10          2.37          2.29         0.89 o                         
   2  -9  10         12.87         15.32         1.19 o                         
   3  -9  10          0.61         -0.19         0.79 o                         
  -5  -8  10         35.30         43.46         3.56 o                         
  -4  -8  10          7.41          9.75         1.89 o                         
  -3  -8  10         24.36         24.30         1.89 o                         
  -2  -8  10         36.47         36.87         2.26 o                         
  -1  -8  10         59.59         60.13         2.82 o                         
   0  -8  10          7.37          4.98         1.04 o                         
   1  -8  10          5.89          5.13         0.96 o                         
   2  -8  10          0.14         -0.28         0.64 o                         
   3  -8  10          5.27          4.05         0.74 o                         
   4  -8  10         26.13         29.31         1.68 o                         
   5  -8  10         37.75         18.39         3.80 o                         
  -6  -7  10         55.91         48.46         3.94 o                         
  -5  -7  10         17.13         15.99         2.31 o                         
  -4  -7  10         41.80         40.23         3.16 o                         
  -3  -7  10         17.07         16.22         1.47 o                         
  -2  -7  10        133.24        140.64         3.83 o                         
  -1  -7  10         54.99         54.53         2.05 o                         
   0  -7  10         20.95         26.99         1.54 o                         
   1  -7  10          0.00         -0.62         0.86 o                         
   2  -7  10          0.36         -0.46         0.54 o                         
   3  -7  10         20.81         21.09         1.29 o                         
   4  -7  10         19.21         20.89         0.97 o                         
   5  -7  10         96.50         92.95         3.55 o                         
   6  -7  10          0.02         -0.51         0.88 o                         
  -6  -6  10         10.94         14.60         4.09 o                         
  -5  -6  10         29.85         30.18         2.85 o                         
  -4  -6  10         35.85         41.64         3.13 o                         
  -3  -6  10         48.72         45.65         1.67 o                         
  -2  -6  10          0.23          0.63         0.73 o                         
  -1  -6  10         15.95         14.50         1.13 o                         
   0  -6  10         75.44         73.61         2.33 o                         
   1  -6  10        255.30        246.57         5.75 o                         
   2  -6  10          1.49         -0.39         0.74 o                         
   3  -6  10          0.51         -0.67         0.73 o                         
   4  -6  10         16.77         14.11         0.95 o                         
   5  -6  10          6.05          6.72         1.07 o                         
   6  -6  10          6.96          7.55         1.21 o                         
  -7  -5  10          2.78          0.27         1.75 o                         
  -6  -5  10         17.73         24.13         3.75 o                         
  -5  -5  10         26.54         29.60         3.07 o                         
  -4  -5  10          0.90          2.07         1.22 o                         
  -3  -5  10        396.73        389.11         8.56 o                         
  -2  -5  10          6.82          8.03         0.80 o                         
  -1  -5  10          9.60         11.11         0.96 o                         
   0  -5  10         13.00         12.07         1.14 o                         
   1  -5  10         93.77         88.76         2.98 o                         
   2  -5  10         18.69         14.91         1.17 o                         
   3  -5  10         27.10         20.91         1.12 o                         
   4  -5  10         11.56         10.90         0.73 o                         
   5  -5  10          3.00          2.98         0.65 o                         
   6  -5  10          0.01          0.12         0.72 o                         
   7  -5  10         12.51         12.52         2.43 o                         
  -7  -4  10         16.01         19.58         4.43 o                         
  -6  -4  10          4.42          2.42         1.47 o                         
  -5  -4  10          9.19          6.56         1.61 o                         
  -4  -4  10         47.70         54.03         3.23 o                         
  -3  -4  10        127.63        110.92         2.96 o                         
  -2  -4  10         11.60         12.87         0.96 o                         
  -1  -4  10        123.14        119.27         3.23 o                         
   0  -4  10          0.03         -0.43         0.43 o                         
   1  -4  10          0.01         -0.42         0.52 o                         
   2  -4  10          0.24          0.12         0.57 o                         
   3  -4  10        146.36        126.77         3.22 o                         
   4  -4  10         25.85         28.45         1.70 o                         
   5  -4  10         20.22         19.64         1.13 o                         
   6  -4  10          6.27          5.25         1.36 o                         
   7  -4  10         15.61         11.82         1.32 o                         
   8  -4  10          0.12          0.90         0.93 o                         
  -7  -3  10        148.57        181.52         9.83 o                         
  -6  -3  10         11.92         14.19         2.08 o                         
  -5  -3  10         12.21         13.22         1.94 o                         
  -4  -3  10         18.89         15.21         1.32 o                         
  -3  -3  10         63.69         61.41         2.36 o                         
  -2  -3  10        240.13        225.16         5.99 o                         
  -1  -3  10         11.58          9.67         0.81 o                         
   0  -3  10         41.19         36.08         1.33 o                         
   1  -3  10         59.19         61.76         2.16 o                         
   2  -3  10        137.35        144.42         4.14 o                         
   3  -3  10        104.07         93.99         3.01 o                         
   4  -3  10          6.92          5.62         0.77 o                         
   5  -3  10         16.72         14.33         1.06 o                         
   6  -3  10         22.55         20.64         1.50 o                         
   7  -3  10          0.33          0.10         0.77 o                         
   8  -3  10          0.03         -1.17         1.17 o                         
  -7  -2  10          3.89          5.57         1.44 o                         
  -6  -2  10          1.13          3.34         1.13 o                         
  -5  -2  10         14.14         18.10         3.02 o                         
  -4  -2  10          3.83          0.88         0.69 o                         
  -3  -2  10          6.63          5.45         0.97 o                         
  -2  -2  10         30.77         29.91         1.54 o                         
  -1  -2  10         67.50         63.04         2.68 o                         
   0  -2  10        871.80        824.23        15.10 o                         
   1  -2  10         36.61         35.95         1.16 o                         
   2  -2  10         22.11         25.06         0.93 o                         
   3  -2  10         47.49         52.43         1.08 o                         
   4  -2  10         38.85         31.47         1.14 o                         
   5  -2  10          3.77          5.41         0.59 o                         
   6  -2  10        206.50        209.89         5.02 o                         
   7  -2  10          0.97          0.64         1.31 o                         
   8  -2  10         10.55          9.87         2.10 o                         
  -7  -1  10         27.82         25.98         2.27 o                         
  -6  -1  10          5.67          7.56         1.34 o                         
  -5  -1  10          0.45         -0.47         0.60 o                         
  -4  -1  10          1.52          0.89         0.54 o                         
  -3  -1  10          7.75          7.91         0.86 o                         
  -2  -1  10         62.51         55.71         1.48 o                         
  -1  -1  10        418.94        408.58         8.69 o                         
   0  -1  10        176.15        162.10         3.83 o                         
   1  -1  10        183.74        184.77         4.29 o                         
   2  -1  10        953.98        941.59        17.16 o                         
   3  -1  10          5.10          2.52         0.65 o                         
   4  -1  10         28.24         22.46         0.96 o                         
   5  -1  10         19.35         16.56         0.85 o                         
   6  -1  10         57.76         54.60         3.50 o                         
   7  -1  10          1.01          1.68         0.65 o                         
   8  -1  10         26.72         28.87         1.86 o                         
   9  -1  10         48.87         51.75         2.80 o                         
  -7   0  10          0.00          0.77         1.13 o                         
  -6   0  10          2.92          2.58         1.09 o                         
  -5   0  10         42.92         49.78         2.29 o                         
  -4   0  10          0.00         -0.55         0.55 o                         
  -3   0  10          7.11          7.73         0.59 o                         
  -2   0  10        291.50        265.74         4.39 o                         
  -1   0  10          2.45          2.26         0.46 o                         
   0   0  10         35.99         38.09         1.65 o                         
   1   0  10        249.16        230.92         5.27 o                         
   2   0  10        148.81        151.15         3.69 o                         
   3   0  10         49.57         43.68         1.16 o                         
   4   0  10         17.50         15.59         1.45 o                         
   5   0  10          5.44          6.22         0.89 o                         
   6   0  10          8.90          9.36         1.10 o                         
   7   0  10         71.99         76.84         3.68 o                         
   8   0  10         25.71         25.49         1.35 o                         
   9   0  10         12.99          9.16         2.06 o                         
  -7   1  10          0.84         -0.69         1.85 o                         
  -6   1  10          4.43          2.89         1.13 o                         
  -5   1  10          1.67          1.72         0.93 o                         
  -4   1  10          4.59          5.72         0.58 o                         
  -3   1  10          2.12          1.50         0.40 o                         
  -2   1  10        791.35        743.12        13.65 o                         
  -1   1  10         23.20         23.16         0.91 o                         
   0   1  10          7.62          6.19         0.54 o                         
   1   1  10        194.14        193.72         5.17 o                         
   2   1  10         22.12         21.26         1.81 o                         
   3   1  10        210.36        212.32         4.99 o                         
   4   1  10          1.25         -0.04         0.95 o                         
   5   1  10          7.54         10.81         1.90 o                         
   6   1  10          0.03          0.85         0.72 o                         
   7   1  10         11.48         12.82         1.80 o                         
   8   1  10         42.62         39.73         2.32 o                         
   9   1  10         13.83         13.93         2.53 o                         
  -7   2  10         15.78         18.36         1.89 o                         
  -6   2  10         51.85         59.01         2.91 o                         
  -5   2  10          0.01         -0.46         0.78 o                         
  -4   2  10         91.36         93.26         2.15 o                         
  -3   2  10          5.31          4.17         0.56 o                         
  -2   2  10         67.46         62.09         1.66 o                         
  -1   2  10          9.33          8.92         0.89 o                         
   0   2  10        643.49        607.74        14.54 o                         
   1   2  10        422.18        420.67         8.85 o                         
   2   2  10        239.34        225.36         5.95 o                         
   3   2  10         17.18         19.49         1.50 o                         
   4   2  10        626.64        611.48        13.00 o                         
   5   2  10          5.13          7.65         1.15 o                         
   6   2  10          5.25          7.11         2.04 o                         
   7   2  10         39.09         32.17         2.28 o                         
   8   2  10         12.89         12.11         1.78 o                         
   9   2  10          9.96          7.77         1.43 o                         
  -6   3  10         12.64         11.35         1.47 o                         
  -5   3  10         12.62         11.55         1.15 o                         
  -4   3  10         10.75         11.67         0.68 o                         
  -3   3  10          1.02          1.03         0.71 o                         
  -2   3  10         95.27         88.07         2.42 o                         
  -1   3  10          0.20         -0.51         0.51 o                         
   0   3  10        217.90        203.22         5.44 o                         
   1   3  10          0.05          0.04         0.34 o                         
   2   3  10        534.34        520.72        10.96 o                         
   3   3  10        103.88         95.82         2.54 o                         
   4   3  10       1924.53       1950.58        34.80 o                         
   5   3  10         21.52         22.94         0.80 o                         
   6   3  10        116.20        111.01         2.66 o                         
   7   3  10          4.71          4.89         1.42 o                         
   8   3  10          0.90          1.61         1.23 o                         
   9   3  10          3.93          2.53         1.78 o                         
  -6   4  10         10.82          8.56         2.24 o                         
  -5   4  10          7.09          7.55         1.29 o                         
  -4   4  10         13.20         12.83         1.10 o                         
  -3   4  10         25.86         27.33         1.43 o                         
  -2   4  10          5.73          7.41         0.89 o                         
  -1   4  10          3.16          4.36         0.80 o                         
   0   4  10         77.42         48.22         1.63 o                         
   1   4  10         22.23         21.48         1.39 o                         
   2   4  10          2.79          3.65         0.59 o                         
   3   4  10         11.07         11.25         0.67 o                         
   4   4  10         96.78         96.20         2.26 o                         
   5   4  10          0.06         -0.34         0.35 o                         
   6   4  10         70.01         66.74         2.00 o                         
   7   4  10         53.41         56.05         2.60 o                         
   8   4  10         42.52         44.95         4.36 o                         
   9   4  10          2.88          1.54         1.31 o                         
  -6   5  10          2.12          0.10         1.36 o                         
  -5   5  10         10.77          9.83         1.62 o                         
  -4   5  10         14.61         14.42         1.24 o                         
  -3   5  10         23.57         23.54         1.36 o                         
  -2   5  10          0.01          0.46         0.59 o                         
  -1   5  10         44.30         36.15         2.58 o                         
   0   5  10         12.24          8.79         0.86 o                         
   1   5  10          0.36          0.89         0.50 o                         
   2   5  10         49.60         45.14         2.00 o                         
   3   5  10        562.54        567.92        14.09 o                         
   4   5  10         24.45         22.35         1.10 o                         
   5   5  10          4.42          3.54         0.61 o                         
   6   5  10         26.85         28.99         2.43 o                         
   7   5  10         17.66         15.02         1.89 o                         
   8   5  10          0.52          0.50         1.18 o                         
  -5   6  10         53.94         59.54         3.27 o                         
  -4   6  10         28.00         32.45         2.54 o                         
  -3   6  10          0.05         -0.30         0.92 o                         
  -2   6  10         17.42         14.43         1.38 o                         
  -1   6  10          0.89          0.91         0.66 o                         
   0   6  10         21.12         16.12         1.81 o                         
   1   6  10          4.18          2.18         0.64 o                         
   2   6  10         61.90         56.30         2.36 o                         
   3   6  10          0.41         -0.44         0.88 o                         
   4   6  10         73.33         73.95         2.61 o                         
   5   6  10          1.81          0.95         0.76 o                         
   6   6  10         12.18         14.74         1.53 o                         
   7   6  10          2.53          4.34         1.04 o                         
   8   6  10         29.73         28.81         2.63 o                         
  -4   7  10         10.11         12.99         1.79 o                         
  -3   7  10         32.35         36.93         1.92 o                         
  -2   7  10          7.91         10.79         1.46 o                         
  -1   7  10          2.17          2.00         0.77 o                         
   0   7  10          3.69          4.67         0.76 o                         
   1   7  10         17.84         13.17         1.07 o                         
   2   7  10         19.80         17.35         1.56 o                         
   3   7  10          0.22          0.36         0.71 o                         
   4   7  10          7.32          8.75         1.21 o                         
   5   7  10         21.22         20.77         3.06 o                         
   6   7  10          0.03         -0.39         0.79 o                         
   7   7  10          1.47          0.95         0.89 o                         
  -3   8  10          1.59          3.47         1.33 o                         
  -2   8  10         13.20         18.05         2.07 o                         
  -1   8  10          4.39          3.80         0.96 o                         
   0   8  10          5.52          4.99         0.96 o                         
   1   8  10         11.40         11.37         1.46 o                         
   2   8  10         31.45         28.03         2.01 o                         
   3   8  10         24.43         25.06         1.96 o                         
   4   8  10         41.80         40.91         2.39 o                         
   5   8  10          6.54         10.11         1.41 o                         
   6   8  10         18.55         23.13         1.95 o                         
   7   8  10          0.19         -0.08         0.99 o                         
  -2   9  10         10.00         10.29         1.29 o                         
  -1   9  10          5.84          5.70         1.09 o                         
   0   9  10          2.81          1.79         0.77 o                         
   1   9  10         50.97         51.38         2.65 o                         
   2   9  10          5.35          5.34         1.22 o                         
   3   9  10          0.64          1.19         1.00 o                         
   4   9  10         11.52         11.76         1.52 o                         
   5   9  10          6.77          9.73         2.14 o                         
   6   9  10          0.36         -0.85         0.85 o                         
   0  10  10          3.46          3.55         0.98 o                         
   1  10  10         32.80         30.48         2.37 o                         
   2  10  10         15.63         15.68         2.27 o                         
   3  10  10          0.04         -0.33         1.04 o                         
   4  10  10         10.83          8.19         1.48 o                         
  -3  -9  11         10.91         12.07         3.70 o                         
  -2  -9  11          0.29          1.57         1.22 o                         
  -1  -9  11          8.78          5.08         1.23 o                         
   0  -9  11          3.47          3.39         1.04 o                         
   1  -9  11         11.10         12.32         1.65 o                         
   2  -9  11          0.00         -0.59         1.14 o                         
  -4  -8  11          5.22          3.46         2.00 o                         
  -3  -8  11          5.84          6.28         1.24 o                         
  -2  -8  11          3.05          1.45         0.95 o                         
  -1  -8  11         24.41         22.91         1.59 o                         
   0  -8  11          1.26          1.30         0.79 o                         
   1  -8  11          2.06          1.69         0.73 o                         
   2  -8  11         35.01         33.14         1.71 o                         
   3  -8  11          2.91          3.59         0.86 o                         
   4  -8  11          0.14         -0.71         0.71 o                         
  -5  -7  11         47.33         53.42         3.87 o                         
  -4  -7  11          0.37          0.71         2.92 o                         
  -3  -7  11          9.11          8.80         1.25 o                         
  -2  -7  11        106.05        105.81         3.15 o                         
  -1  -7  11         59.76         60.25         2.51 o                         
   0  -7  11         18.28         17.01         1.76 o                         
   1  -7  11         16.32         15.99         1.60 o                         
   2  -7  11         13.30         12.65         1.08 o                         
   3  -7  11          1.99          1.93         0.95 o                         
   4  -7  11          0.71          0.51         0.59 o                         
   5  -7  11         28.85         27.07         1.57 o                         
  -6  -6  11         96.00        111.87         5.89 o                         
  -5  -6  11          0.03          0.58         1.40 o                         
  -4  -6  11         50.66         54.34         9.64 o                         
  -3  -6  11          0.28         -0.35         0.59 o                         
  -2  -6  11         33.40         31.23         1.81 o                         
  -1  -6  11         53.89         57.17         2.06 o                         
   0  -6  11          3.40          3.52         0.75 o                         
   1  -6  11        221.91        219.24         6.12 o                         
   2  -6  11          8.13          6.56         0.94 o                         
   3  -6  11          0.48          1.09         0.68 o                         
   4  -6  11          0.54          0.91         0.49 o                         
   5  -6  11          1.04          0.73         0.81 o                         
   6  -6  11          1.75          2.85         1.33 o                         
  -6  -5  11         24.46         28.13         4.67 o                         
  -5  -5  11          0.20         -0.10         1.26 o                         
  -4  -5  11        138.09        142.64         8.52 o                         
  -3  -5  11          0.11          0.44         0.56 o                         
  -2  -5  11         81.84         77.29         2.45 o                         
  -1  -5  11         63.02         65.63         2.22 o                         
   0  -5  11         10.60          9.46         1.09 o                         
   1  -5  11          1.79          1.38         0.72 o                         
   2  -5  11          2.39          3.31         1.06 o                         
   3  -5  11          1.46          1.24         0.73 o                         
   4  -5  11          6.01          3.82         0.49 o                         
   5  -5  11          6.03          4.79         1.39 o                         
   6  -5  11          0.27          0.62         0.79 o                         
   7  -5  11          4.93          3.73         1.05 o                         
  -6  -4  11          6.30          5.34         3.31 o                         
  -5  -4  11          0.25         -1.13         1.13 o                         
  -4  -4  11          0.01          1.22         0.85 o                         
  -3  -4  11          4.16          4.62         0.65 o                         
  -2  -4  11         42.60         41.34         2.04 o                         
  -1  -4  11        167.17        162.96         4.81 o                         
   0  -4  11         27.23         30.40         1.37 o                         
   1  -4  11         21.71         20.23         1.08 o                         
   2  -4  11         27.68         27.95         1.59 o                         
   3  -4  11          1.34          0.10         0.43 o                         
   4  -4  11         64.83         59.13         1.96 o                         
   5  -4  11         14.34         13.51         1.02 o                         
   6  -4  11         23.87         28.95         1.78 o                         
   7  -4  11          6.38          6.63         1.10 o                         
  -7  -3  11        173.07        217.33        13.04 o                         
  -6  -3  11          6.11          5.68         1.68 o                         
  -5  -3  11         11.09          6.69         1.59 o                         
  -4  -3  11         18.46         16.71         1.43 o                         
  -3  -3  11         66.46         70.58         3.01 o                         
  -2  -3  11          0.56          0.44         0.58 o                         
  -1  -3  11        229.82        220.34         5.16 o                         
   0  -3  11         73.95         74.55         2.64 o                         
   1  -3  11        249.17        235.99         5.35 o                         
   2  -3  11          0.13          0.20         0.65 o                         
   3  -3  11         54.57         58.34         3.20 o                         
   4  -3  11          0.59          0.30         0.47 o                         
   5  -3  11         17.97         11.50         1.70 o                         
   6  -3  11         26.92         24.78         1.59 o                         
   7  -3  11         50.26         51.92         2.40 o                         
   8  -3  11          3.53          3.92         1.28 o                         
  -7  -2  11         12.96         11.58         1.57 o                         
  -6  -2  11          4.19          4.87         1.34 o                         
  -5  -2  11          0.00          0.16         0.84 o                         
  -4  -2  11          0.81          1.32         0.81 o                         
  -3  -2  11          3.08          3.28         0.42 o                         
  -2  -2  11        132.24        135.80         4.60 o                         
  -1  -2  11        431.73        412.28        10.11 o                         
   0  -2  11        389.45        373.71         7.71 o                         
   1  -2  11        340.81        329.47         6.45 o                         
   2  -2  11         37.40         35.37         1.40 o                         
   3  -2  11        169.82        172.37         3.17 o                         
   4  -2  11          1.91          2.14         0.62 o                         
   5  -2  11         10.97          9.77         0.72 o                         
   6  -2  11          0.09         -0.23         0.46 o                         
   7  -2  11         10.35          6.21         1.33 o                         
   8  -2  11          0.28         -0.22         0.77 o                         
  -7  -1  11          0.06          0.88         1.75 o                         
  -6  -1  11          6.10          6.30         1.40 o                         
  -5  -1  11          4.36          6.47         1.52 o                         
  -4  -1  11        161.00        154.43         4.35 o                         
  -3  -1  11          6.25          6.09         0.67 o                         
  -2  -1  11        215.98        231.53         6.09 o                         
  -1  -1  11        244.22        222.17         5.09 o                         
   0  -1  11        103.88         89.82         2.44 o                         
   1  -1  11         34.93         30.39         1.00 o                         
   2  -1  11        206.53        203.50         4.22 o                         
   3  -1  11        132.73        119.62         3.04 o                         
   4  -1  11         49.09         45.14         2.17 o                         
   5  -1  11          1.05          1.06         0.94 o                         
   6  -1  11         50.86         48.05         1.53 o                         
   7  -1  11          0.31         -0.45         0.45 o                         
   8  -1  11          2.55          2.13         1.08 o                         
  -7   0  11          5.81          5.44         3.16 o                         
  -6   0  11          0.03          0.54         1.03 o                         
  -5   0  11         13.42         17.17         1.75 o                         
  -4   0  11          6.11          5.04         1.01 o                         
  -3   0  11          1.23          0.20         0.40 o                         
  -2   0  11        730.47        698.61        12.86 o                         
  -1   0  11        412.57        396.73         7.55 o                         
   0   0  11        142.78        135.85         2.98 o                         
   1   0  11        151.66        147.55         3.70 o                         
   2   0  11        258.35        222.21         5.19 o                         
   3   0  11         83.46         66.75         1.95 o                         
   4   0  11          8.78         12.10         1.31 o                         
   5   0  11         12.81         15.12         1.87 o                         
   6   0  11         12.98         10.72         1.31 o                         
   7   0  11          0.10         -0.72         0.72 o                         
   8   0  11         28.53         30.23         3.96 o                         
   9   0  11         14.03         11.68         2.17 o                         
  -7   1  11          1.64          1.85         1.46 o                         
  -6   1  11          2.79          2.63         1.61 o                         
  -5   1  11         13.11         15.64         1.62 o                         
  -4   1  11         22.96         21.09         1.52 o                         
  -3   1  11        105.06         95.43         2.04 o                         
  -2   1  11        182.07        166.34         3.58 o                         
  -1   1  11         69.26         77.00         1.90 o                         
   0   1  11          0.75          1.26         0.90 o                         
   1   1  11        115.09        113.14         3.04 o                         
   2   1  11        163.13        158.18         4.22 o                         
   3   1  11        318.04        315.77         7.11 o                         
   4   1  11        217.85        210.77         6.20 o                         
   5   1  11        838.65        820.07        20.21 o                         
   6   1  11          1.60          2.24         0.92 o                         
   7   1  11         22.06         21.68         1.84 o                         
   8   1  11         18.68         17.58         1.73 o                         
   9   1  11          0.03         -0.57         1.58 o                         
  -6   2  11         17.46         18.85         3.89 o                         
  -5   2  11         12.27         13.24         1.51 o                         
  -4   2  11          2.59          2.25         0.44 o                         
  -3   2  11         33.91         35.79         1.20 o                         
  -2   2  11          3.75          1.74         0.46 o                         
  -1   2  11          6.99         11.52         0.86 o                         
   0   2  11          3.46          3.83         0.65 o                         
   1   2  11         97.83         85.10         2.79 o                         
   2   2  11          7.32          8.48         0.84 o                         
   3   2  11        154.74        150.56         4.29 o                         
   4   2  11        144.86        133.43         3.55 o                         
   5   2  11        456.06        468.26        12.30 o                         
   6   2  11          0.14          0.59         1.85 o                         
   7   2  11         96.10         94.97         6.21 o                         
   8   2  11          5.49          5.41         2.31 o                         
   9   2  11         16.39         13.36         2.12 o                         
  -6   3  11          0.60          0.87         0.96 o                         
  -5   3  11         13.72         12.07         1.45 o                         
  -4   3  11         46.04         42.28         1.54 o                         
  -3   3  11         35.47         33.78         1.35 o                         
  -2   3  11          3.74          1.44         1.03 o                         
  -1   3  11          7.07          7.96         0.87 o                         
   0   3  11          6.48          0.88         0.53 o                         
   1   3  11        172.94        158.48         4.42 o                         
   2   3  11          9.82         11.90         1.11 o                         
   3   3  11         27.61         25.06         1.80 o                         
   4   3  11         97.91         89.29         2.44 o                         
   5   3  11         10.81         12.45         1.02 o                         
   6   3  11        121.57        119.89         4.42 o                         
   7   3  11         38.55         39.52         3.07 o                         
   8   3  11          4.99          5.53         1.38 o                         
   9   3  11          4.18          3.74         1.85 o                         
  -6   4  11          8.69         12.17         2.63 o                         
  -5   4  11          1.08         -0.15         0.76 o                         
  -4   4  11         35.27         35.95         2.07 o                         
  -3   4  11         46.55         49.49         1.98 o                         
  -2   4  11        166.01        149.87         5.47 o                         
  -1   4  11          1.93          3.00         0.71 o                         
   0   4  11        242.13        187.51         5.21 o                         
   1   4  11          5.10          6.78         0.68 o                         
   2   4  11        219.49        201.36         4.69 o                         
   3   4  11         59.96         55.80         1.97 o                         
   4   4  11         12.00         11.22         0.89 o                         
   5   4  11         37.16         33.90         1.16 o                         
   6   4  11         28.72         29.18         1.64 o                         
   7   4  11          8.17          8.34         1.53 o                         
   8   4  11         60.46         55.71         3.29 o                         
  -5   5  11          4.29          3.29         1.23 o                         
  -4   5  11         57.50         65.56         2.50 o                         
  -3   5  11         12.71         11.79         1.26 o                         
  -2   5  11          3.09          3.34         0.77 o                         
  -1   5  11         14.75         11.74         1.13 o                         
   0   5  11          1.71         -0.34         0.59 o                         
   1   5  11          6.36          6.88         0.73 o                         
   2   5  11          7.92          8.98         0.77 o                         
   3   5  11         56.36         56.18         2.33 o                         
   4   5  11         73.22         70.95         3.56 o                         
   5   5  11         87.77         81.44         2.40 o                         
   6   5  11         37.99         40.02         2.13 o                         
   7   5  11         20.87         22.70         1.40 o                         
   8   5  11         58.06         52.90         5.04 o                         
  -4   6  11         70.36         72.52         6.13 o                         
  -3   6  11         32.83         32.13         1.72 o                         
  -2   6  11          5.17          4.82         1.02 o                         
  -1   6  11         91.51         86.28         5.04 o                         
   0   6  11          4.08          4.61         0.80 o                         
   1   6  11          0.14         -0.05         0.55 o                         
   2   6  11         18.33         16.05         2.76 o                         
   3   6  11         10.08          7.07         3.07 o                         
   4   6  11         19.56         17.06         1.11 o                         
   5   6  11          0.87          0.98         1.40 o                         
   6   6  11         24.85         28.81         1.82 o                         
   7   6  11          2.83          1.58         0.83 o                         
   8   6  11          0.04         -0.40         1.35 o                         
  -4   7  11          0.02          0.64         1.27 o                         
  -3   7  11          0.67          1.20         1.13 o                         
  -2   7  11          1.57          1.20         0.80 o                         
  -1   7  11          0.00          0.91         0.63 o                         
   0   7  11          1.11          0.24         0.62 o                         
   1   7  11          0.22          0.34         0.60 o                         
   2   7  11        140.47        152.87         4.89 o                         
   3   7  11          2.28          0.86         0.82 o                         
   4   7  11          8.63         10.51         1.31 o                         
   5   7  11         15.68         14.73         1.49 o                         
   6   7  11         21.09         22.83         1.84 o                         
   7   7  11          3.79          3.28         1.03 o                         
  -3   8  11          2.96          4.72         1.45 o                         
  -2   8  11          0.67          1.27         0.92 o                         
  -1   8  11          0.32         -0.24         0.77 o                         
   0   8  11          0.88         -0.11         0.76 o                         
   1   8  11          0.88          0.68         0.69 o                         
   2   8  11         62.31         60.92         2.81 o                         
   3   8  11          0.07         -0.77         0.77 o                         
   4   8  11          5.98          3.92         1.36 o                         
   5   8  11         30.87         30.88         2.23 o                         
   6   8  11         10.12          8.52         1.50 o                         
  -1   9  11          1.50          2.88         0.94 o                         
   0   9  11         35.01         37.40         2.00 o                         
   1   9  11        140.87        152.79         4.82 o                         
   2   9  11         34.99         34.75         2.37 o                         
   3   9  11          8.57          9.93         1.44 o                         
   4   9  11          0.48         -1.00         1.00 o                         
   5   9  11          1.95          2.02         1.38 o                         
   2  10  11         41.36         50.02         4.01 o                         
   3  10  11         62.29         76.14         9.98 o                         
  -1  -9  12          0.03         -1.71         1.95 o                         
   0  -9  12          2.81          1.40         0.90 o                         
   1  -9  12         12.72         12.98         1.29 o                         
  -3  -8  12         24.98         22.72         1.89 o                         
  -2  -8  12          7.89          8.23         1.33 o                         
  -1  -8  12         34.73         29.48         2.15 o                         
   0  -8  12          0.15          0.19         0.73 o                         
   1  -8  12          0.20          0.07         0.74 o                         
   2  -8  12         29.01         24.95         2.51 o                         
   3  -8  12          3.35          1.30         0.98 o                         
  -4  -7  12          6.95          9.72         1.96 o                         
  -3  -7  12         26.95         28.70         1.96 o                         
  -2  -7  12          0.33          0.71         0.89 o                         
  -1  -7  12          7.57          8.29         1.02 o                         
   0  -7  12          0.05          0.09         0.80 o                         
   1  -7  12          0.42          0.95         0.70 o                         
   2  -7  12          5.91          3.37         0.79 o                         
   3  -7  12         20.06         18.24         1.28 o                         
   4  -7  12          1.18          0.43         0.83 o                         
   5  -7  12         11.05         13.49         1.68 o                         
  -5  -6  12         30.23         33.35         3.20 o                         
  -4  -6  12          3.82          1.95         1.47 o                         
  -3  -6  12         39.07         38.97         1.77 o                         
  -2  -6  12         26.40         25.34         1.51 o                         
  -1  -6  12          1.17          0.33         0.69 o                         
   0  -6  12         11.61         10.65         1.07 o                         
   1  -6  12          0.10         -0.64         0.64 o                         
   2  -6  12         12.29         10.79         1.20 o                         
   3  -6  12          1.18         -0.63         0.63 o                         
   4  -6  12          8.90         10.07         1.10 o                         
   5  -6  12          2.72          1.51         0.87 o                         
   6  -6  12          0.20          0.22         0.92 o                         
  -6  -5  12         89.23        122.86         5.92 o                         
  -5  -5  12          3.31          3.36         1.59 o                         
  -4  -5  12         10.17         14.41         2.06 o                         
  -3  -5  12          3.29          4.82         0.76 o                         
  -2  -5  12          5.37          6.86         0.87 o                         
  -1  -5  12          5.63          6.17         0.85 o                         
   0  -5  12         11.00          8.53         1.60 o                         
   1  -5  12          6.68          6.60         0.99 o                         
   2  -5  12          0.97          3.23         2.00 o                         
   3  -5  12         13.75         11.68         1.05 o                         
   4  -5  12         50.02         53.37         2.31 o                         
   5  -5  12          0.02          0.53         0.74 o                         
   6  -5  12          1.26          0.22         0.93 o                         
  -5  -4  12          5.95          6.10         1.68 o                         
  -4  -4  12          4.09          3.45         1.00 o                         
  -3  -4  12         37.13         32.55         1.40 o                         
  -2  -4  12         45.73         42.50         1.72 o                         
  -1  -4  12          0.00         -0.40         0.80 o                         
   0  -4  12        108.83        111.19         3.59 o                         
   1  -4  12          3.64          2.81         0.60 o                         
   2  -4  12          3.80          4.80         0.73 o                         
   3  -4  12          8.27          7.47         1.51 o                         
   4  -4  12         92.66        102.14         3.36 o                         
   5  -4  12          0.18          0.75         0.91 o                         
   6  -4  12          1.76          0.50         0.77 o                         
   7  -4  12         11.75         10.59         1.77 o                         
  -6  -3  12          2.38          4.48         2.04 o                         
  -5  -3  12         77.75         68.18         8.32 o                         
  -4  -3  12          0.92          0.64         0.79 o                         
  -3  -3  12          1.42          2.01         1.15 o                         
  -2  -3  12         31.15         32.09         1.62 o                         
  -1  -3  12        160.34        165.49         4.80 o                         
   0  -3  12        235.10        233.90         5.40 o                         
   1  -3  12         10.18         12.93         0.90 o                         
   2  -3  12         23.93         20.93         1.40 o                         
   3  -3  12          5.48          6.97         0.81 o                         
   4  -3  12         11.01         10.37         1.01 o                         
   5  -3  12          1.38          1.45         0.74 o                         
   6  -3  12         23.11         32.19         1.74 o                         
   7  -3  12         28.74         29.42         3.14 o                         
  -6  -2  12          4.26         -0.29         1.65 o                         
  -5  -2  12          5.93          7.59         1.95 o                         
  -4  -2  12          0.68          0.62         0.79 o                         
  -3  -2  12        140.12        134.70         3.12 o                         
  -2  -2  12          0.59          0.20         0.63 o                         
  -1  -2  12          0.97          1.12         0.79 o                         
   0  -2  12         94.57         84.61         2.17 o                         
   1  -2  12        326.62        309.28         6.16 o                         
   2  -2  12         15.24         13.03         0.58 o                         
   3  -2  12         48.01         40.07         1.84 o                         
   4  -2  12          0.01         -0.61         0.61 o                         
   5  -2  12         13.55         15.79         0.86 o                         
   6  -2  12         26.82         25.81         1.87 o                         
   7  -2  12          8.20          7.40         0.97 o                         
   8  -2  12         12.84         15.29         2.63 o                         
  -6  -1  12          4.99          5.38         2.00 o                         
  -5  -1  12          2.40          3.37         1.13 o                         
  -4  -1  12         58.23         66.38         2.77 o                         
  -3  -1  12         84.41         80.81         2.35 o                         
  -2  -1  12         19.98         17.36         1.71 o                         
  -1  -1  12        604.69        592.07        12.41 o                         
   0  -1  12         12.82         14.13         0.90 o                         
   1  -1  12         55.26         53.46         1.46 o                         
   2  -1  12         84.11         85.44         2.14 o                         
   3  -1  12        213.00        193.86         3.97 o                         
   4  -1  12         15.03         13.85         1.92 o                         
   5  -1  12         25.64         25.07         1.87 o                         
   6  -1  12         46.43         48.70         2.45 o                         
   7  -1  12          4.20          6.07         1.10 o                         
   8  -1  12          7.12          6.31         1.89 o                         
  -6   0  12         34.83         37.73         2.72 o                         
  -5   0  12         34.36         39.41         2.44 o                         
  -4   0  12         53.00         48.48         2.07 o                         
  -3   0  12         93.76         94.04         2.16 o                         
  -2   0  12         21.40         18.27         0.94 o                         
  -1   0  12        507.35        479.18        11.97 o                         
   0   0  12          5.23          3.18         0.55 o                         
   1   0  12          3.45          3.03         0.83 o                         
   2   0  12        178.83        166.33         4.14 o                         
   3   0  12        112.87         95.07         2.69 o                         
   4   0  12        107.21        106.91         4.94 o                         
   5   0  12        122.84        116.43         4.64 o                         
   6   0  12         64.90         67.94         2.96 o                         
   7   0  12          3.42          0.30         1.65 o                         
   8   0  12          0.07         -0.50         1.38 o                         
  -6   1  12          0.92         -0.76         1.03 o                         
  -5   1  12         56.74         57.26         4.09 o                         
  -4   1  12          0.03         -0.59         0.60 o                         
  -3   1  12          1.91          1.41         0.44 o                         
  -2   1  12         99.77         90.66         2.29 o                         
  -1   1  12        186.08        171.40         4.18 o                         
   0   1  12        124.27        132.53         3.38 o                         
   1   1  12         67.79         68.34         2.66 o                         
   2   1  12          5.00          5.59         0.68 o                         
   3   1  12         71.98         65.57         2.07 o                         
   4   1  12        335.20        354.06         9.60 o                         
   5   1  12        485.80        485.01        15.14 o                         
   6   1  12         16.60         16.95         2.30 o                         
   7   1  12         12.82         12.46         1.57 o                         
   8   1  12          4.50          3.77         1.31 o                         
  -6   2  12          1.92          4.19         1.95 o                         
  -5   2  12         27.58         30.04         2.23 o                         
  -4   2  12          0.51          0.40         0.47 o                         
  -3   2  12         34.11         30.41         1.53 o                         
  -2   2  12          0.04          0.71         0.59 o                         
  -1   2  12          0.89          1.95         0.61 o                         
   0   2  12        379.45        357.13         8.98 o                         
   1   2  12        301.44        257.30         8.64 o                         
   2   2  12         69.92         74.61         2.58 o                         
   3   2  12        172.59        164.28         4.22 o                         
   4   2  12          1.20          1.20         0.50 o                         
   5   2  12          0.54          0.78         1.36 o                         
   6   2  12          4.98          3.93         1.10 o                         
   7   2  12          0.79          1.10         1.04 o                         
   8   2  12          0.65          0.70         1.15 o                         
  -6   3  12         12.45         12.35         3.60 o                         
  -5   3  12         21.65         26.32         3.31 o                         
  -4   3  12          7.73          6.37         0.67 o                         
  -3   3  12          0.01          0.93         0.56 o                         
  -2   3  12          8.24          9.65         1.00 o                         
  -1   3  12         40.36         36.26         1.77 o                         
   0   3  12          9.33         16.19         1.16 o                         
   1   3  12         56.79         29.59         2.32 o                         
   2   3  12         90.44         85.47         3.85 o                         
   3   3  12        253.94        238.14         8.39 o                         
   4   3  12        121.78        117.54         7.79 o                         
   5   3  12         85.64         84.56         3.08 o                         
   6   3  12         60.36         63.25         3.13 o                         
   7   3  12         63.48         63.52         3.35 o                         
   8   3  12          0.25         -0.26         1.10 o                         
  -5   4  12          0.61          0.54         1.02 o                         
  -4   4  12         31.76         35.48         1.93 o                         
  -3   4  12          1.35          2.65         0.74 o                         
  -2   4  12          2.48          2.30         0.74 o                         
  -1   4  12          6.14          6.76         1.02 o                         
   0   4  12          0.00         -0.08         0.51 o                         
   1   4  12         70.67         61.72         3.86 o                         
   2   4  12         64.64         52.80         2.01 o                         
   3   4  12          0.77          0.41         0.61 o                         
   4   4  12          0.04         -0.06         0.70 o                         
   5   4  12          3.07          4.36         0.74 o                         
   6   4  12          8.46          8.34         0.87 o                         
   7   4  12         56.27         67.59         4.23 o                         
   8   4  12          1.30          0.19         1.15 o                         
  -5   5  12          1.98          3.50         1.31 o                         
  -4   5  12         54.42         56.83         2.36 o                         
  -3   5  12         37.11         36.24         1.78 o                         
  -2   5  12         14.25         16.65         1.35 o                         
  -1   5  12          8.81          6.47         0.98 o                         
   0   5  12         12.09          9.73         2.43 o                         
   1   5  12         31.37         26.90         1.42 o                         
   2   5  12          3.18          2.35         1.17 o                         
   3   5  12          2.00          1.27         0.47 o                         
   4   5  12         52.12         47.36         1.60 o                         
   5   5  12          1.33          1.34         0.49 o                         
   6   5  12          5.83          8.20         2.43 o                         
   7   5  12         53.87         59.31         3.53 o                         
   8   5  12         41.08         37.59         2.94 o                         
  -4   6  12         25.09         24.81         3.26 o                         
  -3   6  12         22.17         22.49         2.06 o                         
  -2   6  12         10.66          8.43         1.33 o                         
  -1   6  12          3.81          2.95         0.85 o                         
   0   6  12         13.12         11.40         1.22 o                         
   1   6  12          3.19          2.06         1.01 o                         
   2   6  12         11.58         12.70         1.27 o                         
   3   6  12         47.46         47.00         1.77 o                         
   4   6  12          6.42          8.22         1.21 o                         
   5   6  12          9.17          9.36         2.09 o                         
   6   6  12         71.39         75.94         5.76 o                         
   7   6  12          0.42         -0.17         0.97 o                         
  -3   7  12          0.18          0.31         1.36 o                         
  -2   7  12         10.39         11.21         1.32 o                         
  -1   7  12         13.30         15.23         3.31 o                         
   0   7  12          0.07          0.94         0.65 o                         
   1   7  12          0.10          0.39         0.62 o                         
   2   7  12         20.79         22.44         1.34 o                         
   3   7  12         47.16         53.05         2.67 o                         
   4   7  12         26.91         29.33         2.62 o                         
   5   7  12         51.77         51.22         3.70 o                         
   6   7  12         33.36         36.14         2.60 o                         
   7   7  12          1.31          0.61         0.97 o                         
  -2   8  12         42.20         42.75         2.34 o                         
  -1   8  12         21.98         24.34         1.86 o                         
   0   8  12          6.88          9.03         1.06 o                         
   1   8  12         36.10         45.11         2.01 o                         
   2   8  12        161.48        180.71         5.51 o                         
   3   8  12         23.36         20.39         1.80 o                         
   4   8  12          1.41          0.05         0.85 o                         
   5   8  12         10.20         11.81         1.73 o                         
   6   8  12          1.43          1.65         1.05 o                         
   0   9  12          5.68          4.90         1.01 o                         
   1   9  12          0.18          1.13         0.81 o                         
   2   9  12         18.13         17.96         1.57 o                         
   3   9  12          3.01          6.29         1.48 o                         
   4   9  12          9.71         10.14         1.59 o                         
  -2  -8  13          1.24          2.33         1.14 o                         
  -1  -8  13         36.81         36.99         2.05 o                         
   0  -8  13          0.77         -0.33         0.83 o                         
   1  -8  13          1.24          0.89         0.81 o                         
   2  -8  13         14.61         14.20         1.29 o                         
  -3  -7  13          6.07          7.07         1.80 o                         
  -2  -7  13          2.52          0.91         0.82 o                         
  -1  -7  13          0.38         -0.15         0.79 o                         
   0  -7  13          0.99         -0.33         0.79 o                         
   1  -7  13          0.30          0.70         0.74 o                         
   2  -7  13         21.72         23.09         1.47 o                         
   3  -7  13         12.81         15.12         1.18 o                         
   4  -7  13          0.78          0.81         1.70 o                         
  -4  -6  13          0.27         -1.33         1.33 o                         
  -3  -6  13          0.51          0.85         0.72 o                         
  -2  -6  13         37.43         36.50         1.79 o                         
  -1  -6  13          2.13          1.91         0.77 o                         
   0  -6  13          0.06         -0.55         0.63 o                         
   1  -6  13          4.71          4.82         1.36 o                         
   2  -6  13         23.85         24.79         1.68 o                         
   3  -6  13          5.31          4.96         0.95 o                         
   4  -6  13          1.25          1.81         0.83 o                         
   5  -6  13         13.70         12.65         1.65 o                         
  -5  -5  13          0.50          1.30         1.49 o                         
  -4  -5  13         15.59         17.26         1.65 o                         
  -3  -5  13         41.19         38.94         1.70 o                         
  -2  -5  13          0.58          1.44         0.67 o                         
  -1  -5  13          4.90          4.05         0.81 o                         
   0  -5  13          5.98          6.87         1.07 o                         
   1  -5  13         10.94         13.61         2.04 o                         
   2  -5  13          2.75          2.75         0.82 o                         
   3  -5  13         10.54         12.23         1.08 o                         
   4  -5  13         97.63        113.01         4.52 o                         
   5  -5  13         58.16         60.47         2.59 o                         
   6  -5  13          2.39          3.07         1.06 o                         
  -5  -4  13          1.69          1.10         4.14 o                         
  -4  -4  13          8.49          9.10         1.32 o                         
  -3  -4  13         25.57         25.03         1.24 o                         
  -2  -4  13          5.85          5.50         0.81 o                         
  -1  -4  13         28.00         25.14         1.70 o                         
   0  -4  13          4.01          4.09         0.93 o                         
   1  -4  13          0.73          0.36         0.52 o                         
   2  -4  13          2.66          4.36         1.51 o                         
   3  -4  13          0.03          0.00         0.34 o                         
   4  -4  13         18.48         16.83         1.68 o                         
   5  -4  13          2.25          1.50         0.73 o                         
   6  -4  13          7.25          9.06         1.84 o                         
   7  -4  13         34.80         35.48         3.13 o                         
  -6  -3  13          2.02          2.22         1.66 o                         
  -5  -3  13          5.31          3.68         1.64 o                         
  -4  -3  13         15.20         15.96         2.09 o                         
  -3  -3  13          0.96         -0.37         1.10 o                         
  -2  -3  13          3.23          3.50         0.80 o                         
  -1  -3  13         88.11         89.03         3.13 o                         
   0  -3  13        227.85        230.96         5.39 o                         
   1  -3  13          8.83         10.29         0.82 o                         
   2  -3  13          4.21          3.43         0.73 o                         
   3  -3  13         33.58         34.22         0.86 o                         
   4  -3  13         25.51         27.35         1.42 o                         
   5  -3  13          0.00          0.25         0.52 o                         
   6  -3  13          3.80          4.75         0.87 o                         
   7  -3  13          2.26          1.75         2.82 o                         
  -6  -2  13         42.53         41.27         4.48 o                         
  -5  -2  13         42.89         44.19         3.89 o                         
  -4  -2  13          4.30          2.75         2.58 o                         
  -3  -2  13          3.63          2.52         0.82 o                         
  -2  -2  13         27.06         25.74         1.70 o                         
  -1  -2  13          0.03          0.12         0.61 o                         
   0  -2  13        238.78        234.32         4.90 o                         
   1  -2  13          7.79          4.81         0.56 o                         
   2  -2  13          8.04          5.49         0.60 o                         
   3  -2  13         66.43         65.11         2.73 o                         
   4  -2  13         12.03         15.35         1.47 o                         
   5  -2  13          2.48          1.42         0.84 o                         
   6  -2  13         15.86         15.76         1.99 o                         
   7  -2  13          4.17          3.15         2.04 o                         
  -6  -1  13          0.99          0.55         1.41 o                         
  -5  -1  13          0.02         -0.82         0.82 o                         
  -4  -1  13        103.64        107.92         3.43 o                         
  -3  -1  13        278.70        264.63        11.78 o                         
  -2  -1  13         54.64         59.25         3.41 o                         
  -1  -1  13        170.85        168.49         4.13 o                         
   0  -1  13          2.66          3.52         0.87 o                         
   1  -1  13          5.72          6.76         0.47 o                         
   2  -1  13         35.67         28.96         1.29 o                         
   3  -1  13          3.15          1.36         0.77 o                         
   4  -1  13          5.81          2.05         1.10 o                         
   5  -1  13         24.56         21.30         1.77 o                         
   6  -1  13         43.06         42.25         2.35 o                         
   7  -1  13          0.66         -0.02         0.84 o                         
   8  -1  13          4.73          9.99         3.31 o                         
  -6   0  13          8.59          9.40         1.61 o                         
  -5   0  13          1.87          4.56         1.20 o                         
  -4   0  13          0.04          0.66         0.65 o                         
  -3   0  13         17.02         20.94         0.88 o                         
  -2   0  13          0.11         -0.34         0.44 o                         
  -1   0  13         59.65         52.14         1.82 o                         
   0   0  13        139.27        135.68         4.30 o                         
   1   0  13         10.50         12.23         1.26 o                         
   2   0  13         38.90         33.61         1.52 o                         
   3   0  13         42.51         36.41         1.45 o                         
   4   0  13         37.02         35.10         2.25 o                         
   5   0  13         39.33         35.45         3.40 o                         
   6   0  13         76.48         65.15         3.01 o                         
   7   0  13          3.21          4.07         2.21 o                         
   8   0  13          0.43          0.39         1.75 o                         
  -6   1  13          4.35          3.38         1.36 o                         
  -5   1  13         29.98         28.17         2.43 o                         
  -4   1  13         13.62         14.60         1.56 o                         
  -3   1  13          0.48          0.63         0.42 o                         
  -2   1  13         11.84          9.12         0.83 o                         
  -1   1  13         10.60          7.40         0.78 o                         
   0   1  13          1.74          3.25         0.89 o                         
   1   1  13         20.53         18.45         1.73 o                         
   2   1  13         54.44         46.49         1.80 o                         
   3   1  13          2.96          2.24         0.55 o                         
   4   1  13          0.33          0.18         0.78 o                         
   5   1  13         64.36         73.27         3.25 o                         
   6   1  13          3.10          0.84         1.03 o                         
   7   1  13          0.19         -0.62         0.88 o                         
   8   1  13          5.61          5.97         1.35 o                         
  -5   2  13         16.71         16.25         1.79 o                         
  -4   2  13        114.97        119.67         2.78 o                         
  -3   2  13          6.96          6.69         0.92 o                         
  -2   2  13          8.07          9.63         0.98 o                         
  -1   2  13         25.26         27.10         3.06 o                         
   0   2  13        138.46        116.63         4.35 o                         
   1   2  13        173.08        149.80         5.67 o                         
   2   2  13         52.16         41.63         1.75 o                         
   3   2  13          0.12         -0.01         0.53 o                         
   4   2  13          1.27          1.48         1.50 o                         
   5   2  13        116.36        116.55         4.30 o                         
   6   2  13         12.46         13.96         2.21 o                         
   7   2  13          2.70          1.72         1.08 o                         
   8   2  13          0.35          0.39         1.75 o                         
  -5   3  13         48.17         52.49         2.82 o                         
  -4   3  13          3.05          0.89         0.55 o                         
  -3   3  13         60.23         67.74         3.33 o                         
  -2   3  13          6.23          4.88         0.84 o                         
  -1   3  13         73.52         71.93         2.64 o                         
   0   3  13        111.67         97.80         3.12 o                         
   1   3  13          0.13          0.57         0.43 o                         
   2   3  13          0.01         -0.19         0.89 o                         
   3   3  13         31.06         31.51         1.71 o                         
   4   3  13          1.63          1.39         0.63 o                         
   5   3  13          1.63          2.91         0.70 o                         
   6   3  13         14.35         12.23         1.78 o                         
   7   3  13          0.22          1.29         1.23 o                         
   8   3  13          3.07          2.98         1.80 o                         
  -5   4  13          0.51          2.11         0.98 o                         
  -4   4  13         35.80         34.81         2.75 o                         
  -3   4  13        380.22        397.49        12.41 o                         
  -2   4  13          2.30          2.67         1.18 o                         
  -1   4  13          5.57          5.64         0.89 o                         
   0   4  13         19.36         16.43         1.50 o                         
   1   4  13         22.35         22.85         1.35 o                         
   2   4  13          0.24         -0.68         1.17 o                         
   3   4  13         11.42          8.18         2.63 o                         
   4   4  13          0.28          0.28         0.87 o                         
   5   4  13         10.26         11.67         1.85 o                         
   6   4  13         51.16         53.82         3.21 o                         
   7   4  13          4.36          2.73         1.34 o                         
   8   4  13          5.94          5.02         1.52 o                         
  -4   5  13          0.79          0.89         0.86 o                         
  -3   5  13         36.18         45.13         2.11 o                         
  -2   5  13         35.90         44.44         2.12 o                         
  -1   5  13         34.96         42.27         2.02 o                         
   0   5  13         19.90         18.11         1.47 o                         
   1   5  13          0.09          1.19         0.87 o                         
   2   5  13         35.81         38.97         2.00 o                         
   3   5  13          5.59          6.82         0.74 o                         
   4   5  13          4.13          4.25         0.90 o                         
   5   5  13          1.93          2.06         0.92 o                         
   6   5  13         10.34         12.22         2.17 o                         
   7   5  13         34.31         37.52         3.08 o                         
  -3   6  13          7.74          8.12         1.61 o                         
  -2   6  13         65.06         69.48         3.12 o                         
  -1   6  13          5.25          5.77         0.99 o                         
   0   6  13          2.24          4.10         0.94 o                         
   1   6  13         25.86         27.18         1.86 o                         
   2   6  13         12.90         13.91         1.03 o                         
   3   6  13         33.66         35.86         1.50 o                         
   4   6  13          0.14          0.10         0.46 o                         
   5   6  13         46.84         48.54         2.45 o                         
   6   6  13          0.01          0.33         1.16 o                         
   7   6  13          0.05          1.16         1.49 o                         
  -2   7  13         16.08         18.52         1.63 o                         
  -1   7  13        125.33        141.81         4.58 o                         
   0   7  13         90.51         99.42         4.28 o                         
   1   7  13          2.01          1.70         0.70 o                         
   2   7  13         74.20         82.40         2.62 o                         
   3   7  13         34.06         35.12         1.61 o                         
   4   7  13         35.70         29.24         3.09 o                         
   5   7  13          1.33          1.83         0.94 o                         
   6   7  13          0.11         -0.30         0.94 o                         
   0   8  13         22.68         29.34         1.73 o                         
   1   8  13          0.18         -0.47         0.67 o                         
   2   8  13         61.98         70.83         3.47 o                         
   3   8  13         18.02         17.02         1.29 o                         
   4   8  13          3.79          3.80         1.95 o                         
   5   8  13         22.21         19.24         1.89 o                         
   1   9  13        159.01        185.99        11.10 o                         
   2   9  13         50.19         55.93         2.75 o                         
   3   9  13          3.27          2.16         0.91 o                         
   0  -8  14         18.14         17.23         3.21 o                         
  -2  -7  14          0.36          0.79         0.87 o                         
  -1  -7  14         21.47         22.80         1.90 o                         
   0  -7  14          0.23         -0.63         0.79 o                         
   1  -7  14          1.06          0.45         0.95 o                         
   2  -7  14         30.92         32.80         4.09 o                         
   3  -7  14         42.11         53.29         3.06 o                         
  -3  -6  14          0.02         -0.99         0.99 o                         
  -2  -6  14          9.29          8.71         1.12 o                         
  -1  -6  14          1.11          1.35         0.80 o                         
   0  -6  14          7.63          6.26         1.22 o                         
   1  -6  14          2.31          1.15         0.84 o                         
   2  -6  14          1.99          1.32         1.44 o                         
   3  -6  14         10.90         12.92         1.30 o                         
   4  -6  14          2.20          1.95         1.17 o                         
  -4  -5  14          3.33          1.87         1.40 o                         
  -3  -5  14          4.76          4.86         1.23 o                         
  -2  -5  14         10.91         10.38         1.88 o                         
  -1  -5  14          0.32          0.49         1.26 o                         
   0  -5  14          2.14          1.11         0.84 o                         
   1  -5  14         80.68         84.28         6.86 o                         
   2  -5  14          0.01         -0.48         0.67 o                         
   3  -5  14          0.74          0.32         0.64 o                         
   4  -5  14          0.06          2.48         1.30 o                         
   5  -5  14         49.48         48.66         4.19 o                         
  -5  -4  14          0.80         -0.75         1.40 o                         
  -4  -4  14          0.54          1.59         1.27 o                         
  -3  -4  14          0.04          0.47         0.62 o                         
  -2  -4  14         21.70         20.45         1.69 o                         
  -1  -4  14          4.93          6.43         1.29 o                         
   0  -4  14         11.99          9.69         1.23 o                         
   1  -4  14        118.14        125.01         3.34 o                         
   2  -4  14         38.08         43.20         1.83 o                         
   3  -4  14         22.87         25.57         1.13 o                         
   4  -4  14          0.66          1.17         0.69 o                         
   5  -4  14          5.52          8.44         3.89 o                         
   6  -4  14         20.56         21.24         2.57 o                         
  -5  -3  14         31.38         22.48         4.48 o                         
  -4  -3  14         12.59         10.34         2.15 o                         
  -3  -3  14          0.63          1.84         0.89 o                         
  -2  -3  14          0.50          0.01         0.68 o                         
  -1  -3  14          7.43          8.96         1.14 o                         
   0  -3  14        183.10        178.21         5.35 o                         
   1  -3  14        103.76        100.03         2.78 o                         
   2  -3  14         26.69         24.65         1.01 o                         
   3  -3  14          0.30         -0.01         0.45 o                         
   4  -3  14         16.63         16.90         2.17 o                         
   5  -3  14         10.36         13.09         2.08 o                         
   6  -3  14         11.38         10.94         1.96 o                         
   7  -3  14         77.76         99.66         8.27 o                         
  -5  -2  14          7.65         11.68         2.73 o                         
  -4  -2  14         14.39         18.94         1.95 o                         
  -3  -2  14          2.15          2.38         0.95 o                         
  -2  -2  14         37.23         37.75         2.09 o                         
  -1  -2  14          1.44          1.21         0.71 o                         
   0  -2  14        141.53        139.67         3.31 o                         
   1  -2  14         94.39         94.90         3.17 o                         
   2  -2  14          7.00          9.85         1.28 o                         
   3  -2  14         17.90         17.55         3.16 o                         
   4  -2  14         25.24         26.97         3.86 o                         
   5  -2  14          7.02          6.30         1.87 o                         
   6  -2  14          1.19          0.78         0.96 o                         
   7  -2  14         52.99         46.17         3.79 o                         
  -5  -1  14          2.04          0.88         1.56 o                         
  -4  -1  14         95.45        105.61         4.20 o                         
  -3  -1  14          4.69          3.41         1.27 o                         
  -2  -1  14          2.25          0.88         0.76 o                         
  -1  -1  14         60.52         57.14         1.91 o                         
   0  -1  14         33.08         31.38         1.36 o                         
   1  -1  14         51.04         51.25         2.40 o                         
   2  -1  14          1.30          0.50         0.46 o                         
   3  -1  14          9.94          9.67         0.77 o                         
   4  -1  14          9.96         13.25         1.95 o                         
   5  -1  14          3.26          3.22         1.05 o                         
   6  -1  14        175.10        188.39         5.93 o                         
   7  -1  14          0.81         -0.13         0.93 o                         
  -5   0  14          1.46          2.12         1.41 o                         
  -4   0  14          1.15          0.20         0.64 o                         
  -3   0  14         10.16          8.35         0.83 o                         
  -2   0  14        109.14        103.74         2.90 o                         
  -1   0  14          4.40          4.78         0.69 o                         
   0   0  14         17.02         18.20         1.58 o                         
   1   0  14          0.00          1.44         0.83 o                         
   2   0  14          0.29          0.82         0.58 o                         
   3   0  14         28.98         25.71         1.92 o                         
   4   0  14          0.15         -0.74         0.74 o                         
   5   0  14          2.01          0.57         1.63 o                         
   6   0  14        279.66        284.79         8.27 o                         
   7   0  14          1.69          2.44         1.19 o                         
   8   0  14          2.01          3.80         2.92 o                         
  -5   1  14          2.67          1.19         1.95 o                         
  -4   1  14          0.62          0.86         0.70 o                         
  -3   1  14          1.44          0.68         0.54 o                         
  -2   1  14         16.66         16.67         1.30 o                         
  -1   1  14         22.06         18.36         1.16 o                         
   0   1  14         43.58         45.50         2.89 o                         
   1   1  14          0.92          1.02         0.91 o                         
   2   1  14          8.85          4.44         1.28 o                         
   3   1  14          0.54          0.51         0.70 o                         
   4   1  14          6.66          6.87         1.27 o                         
   5   1  14         28.95         25.37         2.08 o                         
   6   1  14         21.46         24.45         2.09 o                         
   7   1  14         36.88         41.86         2.62 o                         
   8   1  14          2.10          0.01         1.15 o                         
  -5   2  14          5.67          5.46         1.34 o                         
  -4   2  14         24.29         25.59         1.90 o                         
  -3   2  14          0.25         -0.56         0.56 o                         
  -2   2  14         61.44         57.75         2.03 o                         
  -1   2  14          9.57         10.36         1.26 o                         
   0   2  14          7.17          7.84         1.25 o                         
   1   2  14         29.72         32.45         2.71 o                         
   2   2  14          0.64          0.09         0.85 o                         
   3   2  14          1.26          1.33         0.89 o                         
   4   2  14         70.80         81.18         2.56 o                         
   5   2  14         91.26         89.78         3.90 o                         
   6   2  14          4.04          1.03         1.19 o                         
   7   2  14          0.16         -0.83         1.03 o                         
   8   2  14          9.66         10.46         1.73 o                         
  -4   3  14          2.86          4.15         1.57 o                         
  -3   3  14          5.80          6.54         1.10 o                         
  -2   3  14        156.10        176.32         5.95 o                         
  -1   3  14          0.75          0.30         0.59 o                         
   0   3  14          0.00         -0.30         0.52 o                         
   1   3  14        106.42         94.52         4.29 o                         
   2   3  14         13.34         11.40         1.68 o                         
   3   3  14          4.94          3.94         1.31 o                         
   4   3  14          3.69          5.46         0.97 o                         
   5   3  14          5.87          3.15         1.16 o                         
   6   3  14          6.37          7.22         1.50 o                         
   7   3  14         21.82         20.36         2.17 o                         
  -4   4  14          0.01          1.75         1.65 o                         
  -3   4  14          0.21         -0.41         0.69 o                         
  -2   4  14         20.42         24.52         3.74 o                         
  -1   4  14          3.33          3.76         0.82 o                         
   0   4  14          7.11          7.18         0.93 o                         
   1   4  14         27.71         24.70         3.72 o                         
   2   4  14         23.44         21.09         2.26 o                         
   3   4  14         15.33         18.69         3.50 o                         
   4   4  14         61.43         63.24         3.61 o                         
   5   4  14          1.69          2.21         2.10 o                         
   6   4  14          3.31          4.72         1.34 o                         
   7   4  14         19.14         24.53         3.70 o                         
  -3   5  14         23.21         24.83         1.67 o                         
  -2   5  14          3.28          3.29         0.91 o                         
  -1   5  14         31.20         37.37         1.99 o                         
   0   5  14          7.90          9.58         1.11 o                         
   1   5  14         13.50         16.71         1.28 o                         
   2   5  14          2.85          1.99         0.74 o                         
   3   5  14          2.17          3.70         2.00 o                         
   4   5  14          0.43         -0.96         0.96 o                         
   5   5  14         12.95         10.05         1.88 o                         
   6   5  14          2.37          1.95         1.36 o                         
   7   5  14         45.16         50.13         3.65 o                         
  -2   6  14         87.98         96.89         3.43 o                         
  -1   6  14          8.70          7.53         1.14 o                         
   0   6  14         77.50         86.82         3.42 o                         
   1   6  14         12.99         13.62         1.29 o                         
   2   6  14          3.31          3.59         0.80 o                         
   3   6  14        362.24        383.15        11.13 o                         
   4   6  14          3.31          2.62         0.97 o                         
   5   6  14          0.33          0.69         1.03 o                         
   6   6  14          0.04         -1.41         1.41 o                         
  -1   7  14        132.33        148.87         6.20 o                         
   0   7  14        264.32        297.23        10.00 o                         
   1   7  14          0.48          1.22         0.90 o                         
   2   7  14         37.27         39.73         1.83 o                         
   3   7  14         10.28          9.65         1.40 o                         
   4   7  14          5.92          5.67         1.18 o                         
   5   7  14         23.41         25.03         3.41 o                         
   0   8  14          9.92         11.61         1.47 o                         
   1   8  14          0.08          0.33         0.75 o                         
   2   8  14         19.13         18.27         1.37 o                         
   3   8  14          3.58          2.05         1.58 o                         
   4   8  14         17.32         17.02         1.76 o                         
  -1  -7  15          0.30          0.83         0.91 o                         
   0  -7  15          1.96         -0.17         0.83 o                         
   1  -7  15          6.88          4.05         1.17 o                         
   2  -7  15         13.10         14.21         3.31 o                         
  -2  -6  15          7.79          6.91         1.29 o                         
  -1  -6  15          6.29          6.50         1.08 o                         
   0  -6  15         12.29         12.30         1.26 o                         
   1  -6  15         17.57         25.49         1.89 o                         
   2  -6  15         84.70         95.77         7.20 o                         
   3  -6  15         21.61         21.18         2.43 o                         
   4  -6  15         11.48         11.87         3.21 o                         
  -3  -5  15          0.01         -0.97         0.97 o                         
  -2  -5  15          0.01          0.19         0.74 o                         
  -1  -5  15         31.59         31.75         1.81 o                         
   0  -5  15         30.27         34.90         2.19 o                         
   1  -5  15         89.53         99.08         5.02 o                         
   2  -5  15          0.32          1.06         0.85 o                         
   3  -5  15          0.01          0.57         0.83 o                         
   4  -5  15          8.39         11.71         2.13 o                         
   5  -5  15          7.13         10.97         2.14 o                         
  -4  -4  15          3.02          0.95         1.17 o                         
  -3  -4  15          0.62         -0.39         1.15 o                         
  -2  -4  15          0.11         -0.66         0.66 o                         
  -1  -4  15          0.68          1.31         0.96 o                         
   0  -4  15          9.51          9.27         1.23 o                         
   1  -4  15        240.02        252.16         7.19 o                         
   2  -4  15          4.01          3.30         1.29 o                         
   3  -4  15          0.48         -0.18         0.39 o                         
   4  -4  15         12.43         13.53         2.14 o                         
   5  -4  15          5.60          1.95         1.95 o                         
  -4  -3  15         43.48         46.35         3.11 o                         
  -3  -3  15         12.13         12.55         1.46 o                         
  -2  -3  15          4.00          4.64         0.93 o                         
  -1  -3  15          0.68         -0.46         0.73 o                         
   0  -3  15         70.61         68.11         3.46 o                         
   1  -3  15         50.79         47.66         1.79 o                         
   2  -3  15         21.90         24.60         1.49 o                         
   3  -3  15          0.44         -0.09         0.46 o                         
   4  -3  15          0.57         -0.79         1.22 o                         
   5  -3  15          1.43          1.92         1.40 o                         
   6  -3  15         13.02          6.42         2.92 o                         
  -4  -2  15         15.21         13.84         1.64 o                         
  -3  -2  15         72.82         71.44         4.96 o                         
  -2  -2  15          7.78          7.78         1.16 o                         
  -1  -2  15          7.22          6.86         1.11 o                         
   0  -2  15         18.24         18.86         1.17 o                         
   1  -2  15          4.84          3.60         0.90 o                         
   2  -2  15          2.47          0.67         0.53 o                         
   3  -2  15          9.46         13.04         1.50 o                         
   4  -2  15         10.77         13.27         2.58 o                         
   5  -2  15          2.29          2.60         1.02 o                         
   6  -2  15          2.05          3.86         1.66 o                         
  -4  -1  15          0.04         -0.05         0.92 o                         
  -3  -1  15         52.06         46.46         2.54 o                         
  -2  -1  15          0.33          0.91         0.79 o                         
  -1  -1  15          0.99          0.26         0.66 o                         
   0  -1  15          0.71          0.35         0.65 o                         
   1  -1  15         33.49         32.44         1.81 o                         
   2  -1  15          5.56          2.70         0.64 o                         
   3  -1  15         28.17         24.35         0.94 o                         
   4  -1  15          4.51          5.65         1.16 o                         
   5  -1  15         60.68         75.97         4.12 o                         
   6  -1  15         16.20         14.80         1.70 o                         
   7  -1  15         16.19         21.90         4.87 o                         
  -4   0  15         23.42         20.52         1.44 o                         
  -2   0  15         34.79         30.60         2.21 o                         
  -1   0  15          1.22          0.74         0.81 o                         
   0   0  15          0.16         -0.05         0.76 o                         
   1   0  15         29.46         31.45         2.15 o                         
   2   0  15          4.87          2.60         0.69 o                         
   3   0  15          5.73          8.34         0.67 o                         
   4   0  15          3.60          8.98         1.37 o                         
   5   0  15          1.72         -1.10         1.10 o                         
   6   0  15        156.20        156.04         6.32 o                         
   7   0  15         34.64         45.28         3.27 o                         
  -4   1  15          2.09          2.24         0.74 o                         
  -3   1  15          0.02         -0.23         0.57 o                         
  -2   1  15         12.70         10.83         0.99 o                         
  -1   1  15         11.41         12.41         2.19 o                         
   0   1  15          7.63          7.88         2.48 o                         
   1   1  15         10.89         10.95         1.77 o                         
   2   1  15         74.10         60.58         3.96 o                         
   3   1  15          0.15         -0.48         0.55 o                         
   4   1  15          4.94          4.62         1.27 o                         
   5   1  15         14.59         14.11         1.73 o                         
   6   1  15          0.02         -0.97         0.97 o                         
   7   1  15          7.11          9.33         1.91 o                         
  -4   2  15          0.61          0.26         0.82 o                         
  -3   2  15         20.02         18.66         2.03 o                         
  -2   2  15         54.54         57.19         2.37 o                         
  -1   2  15          2.53          2.05         0.82 o                         
   0   2  15          9.27         10.66         1.43 o                         
   1   2  15         11.04         11.75         3.70 o                         
   2   2  15         44.88         40.71         2.63 o                         
   3   2  15          3.06          2.07         0.73 o                         
   4   2  15          3.02          2.77         1.08 o                         
   5   2  15          0.47          0.56         1.76 o                         
   6   2  15          6.52          4.25         1.37 o                         
   7   2  15          3.55          3.41         1.39 o                         
  -4   3  15          0.78          0.39         1.27 o                         
  -3   3  15         12.77         11.42         1.11 o                         
  -2   3  15         75.66         82.58         2.94 o                         
  -1   3  15          0.20         -0.34         0.65 o                         
   0   3  15          0.62          0.16         0.56 o                         
   1   3  15         10.17         13.60         1.82 o                         
   2   3  15          8.33          6.08         1.30 o                         
   3   3  15          7.48          8.72         1.45 o                         
   4   3  15         24.62         26.80         2.33 o                         
   5   3  15         67.96         73.92         3.62 o                         
   6   3  15          0.95          2.29         1.20 o                         
   7   3  15          0.87          1.84         1.40 o                         
  -3   4  15          6.03          5.53         0.97 o                         
  -2   4  15          1.40          1.30         0.80 o                         
  -1   4  15          0.43          0.60         0.72 o                         
   0   4  15         73.18         75.78         5.21 o                         
   1   4  15          5.70          3.02         0.78 o                         
   2   4  15          7.09          8.10         1.70 o                         
   3   4  15          0.11          0.05         1.13 o                         
   4   4  15          2.49          0.23         1.52 o                         
   5   4  15         24.37         32.47         2.65 o                         
   6   4  15         13.21         16.46         2.82 o                         
   7   4  15         14.36         15.92         2.11 o                         
  -2   5  15          4.78          4.46         1.42 o                         
  -1   5  15         11.36         11.71         1.27 o                         
   0   5  15        113.96        123.63         4.21 o                         
   1   5  15         12.82         13.21         1.37 o                         
   2   5  15          9.35          9.91         2.87 o                         
   3   5  15         18.18         21.07         2.47 o                         
   4   5  15        230.82        242.04         9.08 o                         
   5   5  15          0.58          0.03         1.27 o                         
   6   5  15          3.70          3.51         1.57 o                         
  -2   6  15          0.14         -0.17         1.09 o                         
  -1   6  15         23.92         23.20         1.74 o                         
   0   6  15        150.25        170.52         5.19 o                         
   1   6  15          2.56          4.67         0.90 o                         
   2   6  15          2.71          2.68         1.45 o                         
   3   6  15          1.37          0.15         1.56 o                         
   4   6  15          2.60          3.86         2.09 o                         
   5   6  15          0.34          0.78         1.95 o                         
   6   6  15          8.93          9.73         3.02 o                         
   0   7  15         38.83         44.55         2.43 o                         
   1   7  15          6.87          6.85         1.33 o                         
   2   7  15          0.16         -0.59         1.27 o                         
   3   7  15         10.65         10.63         2.13 o                         
   4   7  15         11.77         13.41         1.57 o                         
  -1  -6  16          0.20          1.13         0.91 o                         
   0  -6  16          2.96          2.93         0.95 o                         
   1  -6  16          3.89          4.80         1.48 o                         
   2  -6  16         87.30         96.59         4.70 o                         
  -2  -5  16          0.14         -0.88         1.05 o                         
  -1  -5  16          1.04          1.34         0.86 o                         
   0  -5  16         26.82         20.37         1.74 o                         
   1  -5  16          0.35          0.44         1.00 o                         
   2  -5  16         42.54         45.12         2.71 o                         
   3  -5  16          0.53         -1.61         1.61 o                         
   4  -5  16          0.60         -0.05         1.75 o                         
  -3  -4  16          0.61          0.37         1.88 o                         
  -2  -4  16          8.60          7.66         1.14 o                         
  -1  -4  16         44.47         46.39         2.41 o                         
   0  -4  16          2.03          2.59         1.03 o                         
   1  -4  16         71.96         66.03         2.80 o                         
   2  -4  16          0.48          0.35         0.78 o                         
   3  -4  16         28.98         38.53         3.27 o                         
   4  -4  16          2.76          3.06         1.73 o                         
   5  -4  16          4.93          1.04         1.44 o                         
  -3  -3  16          5.39          8.71         1.60 o                         
  -2  -3  16         10.72          9.80         1.41 o                         
  -1  -3  16          1.60          1.38         0.96 o                         
   0  -3  16          1.89          2.67         0.97 o                         
   1  -3  16          4.97          4.44         1.70 o                         
   2  -3  16          1.69          1.83         1.30 o                         
   3  -3  16         41.59         53.89         3.57 o                         
   4  -3  16         14.68         15.89         2.24 o                         
   5  -3  16          1.69          7.30         2.73 o                         
  -4  -2  16          3.86          3.79         1.12 o                         
  -3  -2  16         20.96         22.43         1.80 o                         
  -2  -2  16         27.04         30.56         2.23 o                         
  -1  -2  16          0.88         -0.52         0.79 o                         
   0  -2  16         68.73         77.44         3.10 o                         
   1  -2  16         13.60         14.40         1.31 o                         
   2  -2  16          1.55          2.15         0.78 o                         
   3  -2  16          0.85         -0.64         0.82 o                         
   4  -2  16          2.33          3.15         1.35 o                         
   5  -2  16         24.24         26.34         3.00 o                         
   6  -2  16         25.29         26.57         3.01 o                         
  -4  -1  16          1.92          1.36         1.36 o                         
  -3  -1  16          6.72          8.24         1.56 o                         
  -2  -1  16         48.19         53.72         3.89 o                         
  -1  -1  16          4.50          2.83         0.97 o                         
   0  -1  16         24.69         27.96         2.05 o                         
   1  -1  16          1.33         -0.12         0.71 o                         
   2  -1  16         32.83         32.77         2.02 o                         
   3  -1  16         20.29         20.08         1.16 o                         
   4  -1  16          7.63          7.81         1.35 o                         
   5  -1  16          0.16         -0.96         0.96 o                         
   6  -1  16          6.86          8.41         2.24 o                         
  -4   0  16          0.52         -0.83         0.83 o                         
  -2   0  16          2.20          1.34         0.83 o                         
  -1   0  16        104.98        113.36         4.79 o                         
   0   0  16          9.09         11.89         2.01 o                         
   1   0  16         17.14         17.31         1.72 o                         
   2   0  16         51.34         57.99         4.25 o                         
   3   0  16         23.93         24.95         1.44 o                         
   4   0  16          5.24          6.69         1.31 o                         
   5   0  16         20.70         23.84         2.12 o                         
   6   0  16         34.99         31.92         3.70 o                         
  -3   1  16         13.61         12.96         1.25 o                         
  -2   1  16         10.25         10.75         1.36 o                         
  -1   1  16        122.26        127.55         5.54 o                         
   0   1  16          6.72          4.56         1.14 o                         
   1   1  16         31.22         36.59         2.44 o                         
   2   1  16        103.86        116.31         4.36 o                         
   3   1  16          5.64          4.52         1.34 o                         
   4   1  16         10.78         10.01         1.52 o                         
   5   1  16          0.05         -0.16         1.00 o                         
   6   1  16         17.56         16.45         2.92 o                         
  -3   2  16          5.16          5.36         1.10 o                         
  -2   2  16         65.27         76.46         2.51 o                         
  -1   2  16         50.32         51.90         2.15 o                         
   0   2  16          0.89          0.41         0.91 o                         
   1   2  16          0.33         -0.87         0.87 o                         
   2   2  16         17.64         12.82         2.07 o                         
   3   2  16        124.73        138.13         5.33 o                         
   4   2  16          4.35          8.09         1.42 o                         
   5   2  16         22.72         21.27         3.45 o                         
   6   2  16          0.09          0.88         1.85 o                         
  -3   3  16          8.86          7.66         1.05 o                         
  -2   3  16         56.99         62.65         2.31 o                         
  -1   3  16          0.71         -0.30         0.64 o                         
   0   3  16          2.12          1.79         0.58 o                         
   1   3  16         23.65         26.36         2.19 o                         
   2   3  16         17.46         16.52         1.82 o                         
   3   3  16          0.40         -0.03         1.42 o                         
   4   3  16         12.86         14.12         1.87 o                         
   5   3  16         11.30          9.80         1.71 o                         
   6   3  16         27.15         26.54         3.72 o                         
  -2   4  16          2.98          3.08         1.03 o                         
  -1   4  16          0.40          0.34         0.73 o                         
   0   4  16          1.98          2.34         1.28 o                         
   1   4  16          7.94          4.23         1.45 o                         
   2   4  16          3.30          3.64         1.37 o                         
   3   4  16         25.43         22.04         2.17 o                         
   4   4  16         70.98         75.60         3.74 o                         
   5   4  16         29.99         30.80         2.69 o                         
   6   4  16          3.93          1.44         1.37 o                         
  -1   5  16          5.44          6.34         1.31 o                         
   0   5  16         30.29         41.49         3.31 o                         
   1   5  16         69.76         72.47         4.02 o                         
   2   5  16          6.23          6.69         1.69 o                         
   3   5  16         16.77         17.55         4.87 o                         
   4   5  16         28.63         31.64         3.84 o                         
   5   5  16         10.94         10.42         3.35 o                         
   0   6  16        183.05        209.45        11.87 o                         
   1   6  16         18.91         21.39         2.47 o                         
   2   6  16         51.10         59.23         4.56 o                         
   3   6  16          2.70          2.17         1.45 o                         
   4   6  16          3.72          5.54         1.70 o                         
   0  -5  17          1.52          0.00         0.95 o                         
   1  -5  17          0.16         -0.60         0.90 o                         
   2  -5  17         27.68         19.11         2.40 o                         
  -2  -4  17         14.86         21.02         3.89 o                         
  -1  -4  17          3.38          3.45         1.07 o                         
   0  -4  17          0.91          0.60         1.02 o                         
   1  -4  17         58.69         58.70         3.29 o                         
   2  -4  17          0.00          0.13         1.01 o                         
   3  -4  17          0.38         -1.15         1.21 o                         
   4  -4  17          8.28         10.51         3.41 o                         
  -2  -3  17          0.60          1.06         1.81 o                         
  -1  -3  17         20.37         21.42         2.00 o                         
   0  -3  17          0.64         -0.25         0.96 o                         
   1  -3  17         50.26         54.52         4.57 o                         
   2  -3  17          0.25          0.13         0.95 o                         
   3  -3  17          1.23         -1.95         1.95 o                         
   4  -3  17         13.02         12.22         2.14 o                         
  -3  -2  17         22.61         23.31         2.73 o                         
  -2  -2  17         15.08         12.80         1.80 o                         
  -1  -2  17          0.14         -0.56         0.83 o                         
   0  -2  17         13.32         10.99         1.48 o                         
   1  -2  17         10.86          9.31         1.44 o                         
   2  -2  17          3.91          3.64         0.89 o                         
   3  -2  17         49.30         56.69         3.84 o                         
   4  -2  17          4.76          5.53         2.87 o                         
   5  -2  17          1.10          0.20         1.38 o                         
  -3  -1  17          0.13         -0.56         0.95 o                         
  -2  -1  17          4.38          5.02         1.80 o                         
  -1  -1  17          0.60          0.54         0.96 o                         
   0  -1  17        238.25        256.65        13.24 o                         
   1  -1  17          2.42          3.03         0.89 o                         
   2  -1  17          9.98         13.05         1.43 o                         
   3  -1  17         16.22         17.85         1.86 o                         
   4  -1  17         25.20         28.12         2.24 o                         
   5  -1  17         81.73         97.33         4.60 o                         
  -3   0  17          4.69          6.62         1.75 o                         
  -2   0  17          6.90          7.54         1.34 o                         
  -1   0  17          0.00          0.75         0.91 o                         
   0   0  17         46.91         53.61         3.44 o                         
   1   0  17          9.85          9.38         1.45 o                         
   2   0  17         68.00         78.36         2.80 o                         
   3   0  17         47.78         46.40         3.08 o                         
   4   0  17         20.29         22.25         2.08 o                         
   5   0  17          3.23          5.48         2.97 o                         
   6   0  17          1.60          1.47         1.17 o                         
  -3   1  17         99.03        110.76         6.03 o                         
  -2   1  17         10.71         12.74         1.80 o                         
  -1   1  17         47.56         55.44         2.70 o                         
   0   1  17          2.89          1.88         1.43 o                         
   1   1  17         17.66         19.78         2.76 o                         
   2   1  17         29.03         28.65         2.30 o                         
   3   1  17         64.94         62.32         3.19 o                         
   4   1  17         33.78         34.96         2.69 o                         
   5   1  17          1.94          2.39         1.95 o                         
   6   1  17          0.04         -0.63         1.11 o                         
  -2   2  17          0.05          0.21         0.68 o                         
  -1   2  17        136.29        157.88        11.14 o                         
   0   2  17         10.61          8.51         1.96 o                         
   1   2  17         19.29         21.20         2.09 o                         
   2   2  17         24.01         32.20         2.48 o                         
   3   2  17         29.27         37.82         2.74 o                         
   4   2  17          5.63          8.72         2.12 o                         
   5   2  17         68.23         68.91         3.98 o                         
   6   2  17          1.25          2.96         1.39 o                         
  -2   3  17         52.55         60.42         3.39 o                         
  -1   3  17          0.28         -0.05         1.24 o                         
   0   3  17          1.81         -0.97         1.38 o                         
   1   3  17          1.57          2.09         1.34 o                         
   2   3  17          2.75          2.62         1.21 o                         
   3   3  17         26.57         26.41         2.41 o                         
   4   3  17        101.70        126.81         7.80 o                         
   5   3  17         97.07        102.91         4.44 o                         
  -1   4  17          2.76          2.91         1.85 o                         
   0   4  17         58.03         66.16         9.29 o                         
   1   4  17        132.43        146.04         6.18 o                         
   2   4  17          2.40          3.14         1.34 o                         
   3   4  17         25.12         19.90         3.59 o                         
   4   4  17          0.28          0.07         1.70 o                         
   5   4  17         32.86         30.56         3.46 o                         
   0   5  17         33.46         33.57         3.06 o                         
   1   5  17        196.12        231.74        12.75 o                         
   2   5  17         60.25         65.72         5.11 o                         
   3   5  17         28.22         29.52         3.80 o                         
   4   5  17         51.47         66.05         4.71 o                         
  -1  -3  18          0.58          1.53         1.43 o                         
   0  -3  18          0.07         -0.98         0.99 o                         
   1  -3  18          9.12          8.83         1.35 o                         
   2  -3  18         17.77         19.67         4.23 o                         
   3  -3  18         24.87         28.58         2.97 o                         
  -1  -2  18         13.26         13.05         1.52 o                         
   0  -2  18          2.93          1.42         1.08 o                         
   1  -2  18         39.14         43.57         3.46 o                         
   2  -2  18          0.00         -1.06         1.06 o                         
   3  -2  18          0.10          0.11         0.95 o                         
   4  -2  18         41.65         38.55         3.53 o                         
  -1  -1  18          0.01         -0.48         1.07 o                         
   0  -1  18         44.63         46.24         5.01 o                         
   1  -1  18          7.81          7.36         1.21 o                         
   2  -1  18          8.86          8.28         1.15 o                         
   3  -1  18         37.35         32.59         3.18 o                         
   4  -1  18         31.74         32.39         3.36 o                         
  -1   0  18          1.06         -0.35         0.97 o                         
   0   0  18          1.10          1.52         1.26 o                         
   1   0  18         25.44         30.00         2.34 o                         
   2   0  18         14.46         10.74         1.27 o                         
   3   0  18         26.01         23.31         2.34 o                         
   4   0  18          2.29          0.87         1.13 o                         
   5   0  18         13.59         12.56         4.09 o                         
  -1   1  18         32.37         26.90         2.09 o                         
   0   1  18         28.41         27.46         2.69 o                         
   1   1  18         12.09         15.30         1.84 o                         
   2   1  18         38.49         53.27         3.24 o                         
   3   1  18         12.32         13.61         3.72 o                         
   4   1  18          9.23          7.74         1.57 o                         
   5   1  18          5.04          5.22         2.12 o                         
  -1   2  18         52.96         55.93         2.87 o                         
   0   2  18         14.45         15.62         1.82 o                         
   1   2  18          1.40         -0.32         2.48 o                         
   2   2  18          4.34          4.66         1.41 o                         
   3   2  18         11.63         10.83         1.69 o                         
   4   2  18         31.77         37.55         7.45 o                         
   5   2  18          2.37         10.22         3.89 o                         
   0   3  18          8.67          6.60         1.48 o                         
   1   3  18         40.90         46.66         4.10 o                         
   2   3  18         27.35         31.74         3.36 o                         
   3   3  18          0.31         -2.24         2.63 o                         
   4   3  18          2.72          4.06         3.14 o                         
   1   4  18        342.49        395.25        18.59 o                         
   2   4  18         48.77         55.00         3.60 o                         
   3   4  18         24.50         27.19         3.21 o                         
   1  -1  19          1.54          0.91         1.37 o                         
   2  -1  19          0.24         -0.27         1.63 o                         
   0   0  19          6.77          6.81         2.82 o                         
   1   0  19          0.47          1.34         0.97 o                         
   2   0  19          2.10          3.49         1.27 o                         
   3   0  19          0.29         -0.67         1.35 o                         
   1   1  19          0.96          0.08         1.55 o                         
   2   1  19          3.77          1.70         1.24 o                         
   3   1  19          6.95          6.31         1.59 o                         
   1   2  19          0.91         -2.14         2.34 o                         
   2   2  19         26.94         25.43         3.89 o                         
                                                                                
