# Supplementary material for: Two new cases of polymorphism in diagonally substituted rubrene derivatives
Source: Acta Crystallogr E Crystallogr Commun. 2023 Mar 31;79(Pt 4):406–9. doi: 10.1107/S2056989023002736 (PMC10088311; doi:10.1107/S2056989023002736)
Supplement: Supplementary file 5 [file e-79-00406-2sup8.hkl]

data_2                                                                          
_shelx_title ' 21110z_a.res in P2(1)/c'                                         
_shelx_refln_list_code          4                                               
_shelx_F_calc_maximum       82.46                                               
_exptl_crystal_F_000       688.00                                               
_reflns_d_resolution_high  0.7989                                               
                                                                                
loop_                                                                           
 _space_group_symop_operation_xyz                                               
 'x, y, z'                                                                      
 '-x, y+1/2, -z+1/2'                                                            
 '-x, -y, -z'                                                                   
 'x, -y-1/2, z-1/2'                                                             
                                                                                
_cell_length_a    17.4565                                                       
_cell_length_b     7.2014                                                       
_cell_length_c    13.9356                                                       
_cell_angle_alpha  90.000                                                       
_cell_angle_beta   92.593                                                       
_cell_angle_gamma  90.000                                                       
                                                                                
_shelx_F_squared_multiplier     1.000                                           
                                                                                
loop_                                                                           
 _refln_index_h                                                                 
 _refln_index_k                                                                 
 _refln_index_l                                                                 
 _refln_F_squared_calc                                                          
 _refln_F_squared_meas                                                          
 _refln_F_squared_sigma                                                         
 _refln_observed_status                                                         
   2   0   0         42.26         38.69         1.96 o                         
   3   0   0       1465.25       1513.43        76.98 o                         
   4   0   0       1228.22       1161.89        59.59 o                         
   5   0   0         17.98         11.23         0.68 o                         
   6   0   0       3257.73       3174.99       161.94 o                         
   7   0   0        119.26        159.81         5.84 o                         
   9   0   0       2967.21       3546.55       182.43 o                         
  10   0   0         49.52         64.92         2.54 o                         
  11   0   0        324.47        366.39         8.51 o                         
  12   0   0          4.71          4.31         0.28 o                         
  13   0   0         27.84         28.96         0.70 o                         
  14   0   0        466.41        362.77         7.92 o                         
  15   0   0        344.08        281.20         5.31 o                         
  16   0   0        243.58        177.84         4.03 o                         
  17   0   0        511.03        447.36         9.60 o                         
  18   0   0         55.67         34.64         1.04 o                         
  19   0   0         86.19         66.83         1.84 o                         
  20   0   0         11.20         10.58         0.40 o                         
  21   0   0        179.04        118.57         4.54 o                         
   1   1   0        541.69        521.17        11.15 o                         
   2   1   0       1505.42       1448.39        42.87 o                         
   3   1   0       1764.79       1702.85        43.73 o                         
   4   1   0       1051.44       1113.48        23.47 o                         
   5   1   0        330.55        368.38         8.53 o                         
   6   1   0         12.84         21.68         0.63 o                         
   7   1   0         30.85         21.05         0.63 o                         
   8   1   0         88.72         83.97         3.30 o                         
   9   1   0         41.06         41.81         1.18 o                         
  10   1   0          0.94          2.95         0.36 o                         
  11   1   0          7.58          5.19         0.22 o                         
  12   1   0         38.91         33.13         0.57 o                         
  13   1   0         14.52         12.15         0.33 o                         
  14   1   0          8.89          7.27         0.31 o                         
  15   1   0          0.83          1.39         0.19 o                         
  16   1   0         43.22         45.12         0.87 o                         
  17   1   0         78.72         82.67         1.39 o                         
  18   1   0         75.72         82.18         1.43 o                         
  19   1   0         35.33         41.84         0.84 o                         
  20   1   0         12.19         16.75         0.49 o                         
  21   1   0          1.57          1.04         0.17 o                         
   0   2   0         37.44         55.47         2.10 o                         
   1   2   0       1582.18       1531.55        28.01 o                         
   2   2   0        347.31        367.04         7.21 o                         
   3   2   0        966.33        937.35        20.26 o                         
   4   2   0        230.41        201.33         4.21 o                         
   5   2   0         18.73         18.20         0.54 o                         
   6   2   0        306.67        310.36         8.14 o                         
   7   2   0         26.17         24.99         0.63 o                         
   8   2   0         96.90         95.91         1.83 o                         
   9   2   0        889.97        914.99        46.67 o                         
  10   2   0        381.37        415.38         8.08 o                         
  11   2   0       1675.06       1529.20        44.91 o                         
  12   2   0        892.88        870.27        11.52 o                         
  13   2   0       1230.14       1210.01        15.95 o                         
  14   2   0        132.22        129.12         1.85 o                         
  15   2   0        551.21        547.14         7.35 o                         
  16   2   0        492.80        501.57        10.36 o                         
  17   2   0        278.11        273.72         3.90 o                         
  18   2   0        194.58        188.55         2.95 o                         
  19   2   0          1.90          3.01         0.25 o                         
  20   2   0         27.95         37.33         1.16 o                         
  21   2   0         59.39         37.82         1.82 o                         
   1   3   0          5.88          3.99         0.22 o                         
   2   3   0          5.30          1.85         0.21 o                         
   3   3   0         12.79          7.97         0.39 o                         
   4   3   0         94.42         77.87         2.48 o                         
   5   3   0        123.58        110.36         2.67 o                         
   6   3   0        242.07        218.74         4.67 o                         
   7   3   0        190.55        172.39         3.73 o                         
   8   3   0         88.27         79.47         1.81 o                         
   9   3   0         14.76         13.39         0.37 o                         
  10   3   0          5.49          4.65         0.25 o                         
  11   3   0         16.14         13.20         0.36 o                         
  12   3   0        191.53        178.35         2.86 o                         
  13   3   0         81.83         76.80         1.33 o                         
  14   3   0        100.77        100.19         1.65 o                         
  15   3   0          8.06          8.29         0.44 o                         
  16   3   0          6.06          6.99         0.31 o                         
  17   3   0          2.84          2.15         0.20 o                         
  18   3   0         22.54         22.00         0.53 o                         
  19   3   0         12.87         10.48         0.70 o                         
  20   3   0         20.25         20.57         0.55 o                         
   0   4   0         73.95         58.38         1.98 o                         
   1   4   0          5.10          4.62         0.23 o                         
   2   4   0       1189.59       1068.32        48.87 o                         
   3   4   0         53.69         42.72         0.93 o                         
   4   4   0       2906.83       3101.90        65.98 o                         
   6   4   0        214.91        224.03         3.30 o                         
   7   4   0         36.38         46.98         0.81 o                         
   8   4   0         36.98         40.25         0.65 o                         
   9   4   0        124.59        113.57         1.62 o                         
  10   4   0          5.23          6.65         0.34 o                         
  11   4   0         47.46         44.36         0.90 o                         
  12   4   0       1667.66       1693.36        35.22 o                         
  13   4   0        134.55        139.25         2.38 o                         
  14   4   0        388.03        382.92         6.38 o                         
  15   4   0         25.39         30.17         0.70 o                         
  16   4   0         40.12         43.27         0.92 o                         
  17   4   0         56.24         54.95         1.13 o                         
  18   4   0          1.07          0.89         0.16 o                         
  19   4   0         50.78         39.13         1.17 o                         
   1   5   0         59.72         54.64         0.80 o                         
   2   5   0        173.40        157.51         2.14 o                         
   3   5   0        228.58        205.32         2.59 o                         
   4   5   0        143.56        126.11         1.60 o                         
   5   5   0         34.85         29.44         0.54 o                         
   6   5   0          2.04          1.29         0.13 o                         
   7   5   0         20.01         19.30         0.44 o                         
   8   5   0         62.17         53.75         0.89 o                         
   9   5   0         78.04         66.98         1.14 o                         
  10   5   0         53.29         47.21         0.95 o                         
  11   5   0          6.58          5.68         0.30 o                         
  12   5   0          2.32          2.90         0.30 o                         
  13   5   0         16.91         18.82         0.66 o                         
  14   5   0          7.07          6.70         0.36 o                         
  15   5   0          2.46          2.69         0.33 o                         
  16   5   0          1.01          1.55         0.21 o                         
  17   5   0          3.01          2.93         0.29 o                         
  18   5   0          0.15          0.17         0.17 o                         
   0   6   0         11.09          6.82         0.40 o                         
   1   6   0          7.88         10.14         0.30 o                         
   2   6   0        173.97        170.69         2.40 o                         
   3   6   0          7.16          6.63         0.27 o                         
   4   6   0        424.66        449.52         5.50 o                         
   5   6   0          1.01          1.10         0.14 o                         
   6   6   0         15.46         19.29         0.42 o                         
   7   6   0          0.13         -0.02         0.12 o                         
   8   6   0         30.01         25.05         0.68 o                         
   9   6   0         68.64         74.86         1.41 o                         
  10   6   0         36.49         35.61         0.79 o                         
  11   6   0         50.02         50.85         1.00 o                         
  12   6   0        552.66        585.26        10.05 o                         
  13   6   0          0.31          1.25         0.18 o                         
  14   6   0        185.72        217.97         6.14 o                         
  15   6   0         90.92         96.39         2.93 o                         
  16   6   0         16.42         16.76         0.73 o                         
   1   7   0          0.25          0.23         0.15 o                         
   2   7   0          4.10          4.08         0.24 o                         
   3   7   0          4.38          5.37         0.26 o                         
   4   7   0          4.06          4.73         0.23 o                         
   5   7   0          1.39          1.87         0.15 o                         
   6   7   0          0.20          0.32         0.16 o                         
   7   7   0          3.43          3.33         0.23 o                         
   8   7   0          0.62          1.02         0.18 o                         
   9   7   0          4.70          5.00         0.27 o                         
  10   7   0          0.24          0.69         0.17 o                         
  11   7   0          0.40          0.55         0.15 o                         
  12   7   0          0.12          0.20         0.18 o                         
  13   7   0          4.93          6.22         0.42 o                         
   0   8   0        198.39        207.39         6.53 o                         
   1   8   0          8.25          7.98         0.47 o                         
   2   8   0        248.38        271.37         5.65 o                         
   3   8   0          6.29          8.15         0.29 o                         
   4   8   0          2.41          2.53         0.23 o                         
   5   8   0          1.67          1.65         0.20 o                         
   6   8   0         70.46         76.07         1.88 o                         
   7   8   0         12.92         10.51         0.43 o                         
   8   8   0          7.23          6.30         0.38 o                         
   9   8   0          1.12          3.85         0.33 o                         
  10   8   0        100.59         87.67         4.74 o                         
 -21   1   1         26.31         33.30         1.19 o                         
 -20   1   1          1.81          7.32         0.31 o                         
 -19   1   1         50.75         53.68         1.08 o                         
 -18   1   1          2.28          2.34         0.20 o                         
 -17   1   1          0.45          0.44         0.18 o                         
 -16   1   1         59.15         64.91         1.15 o                         
 -15   1   1         34.03         40.30         0.75 o                         
 -14   1   1         51.29         52.58         0.88 o                         
 -13   1   1         46.24         51.52         0.82 o                         
 -12   1   1        469.12        449.96         5.83 o                         
 -11   1   1        123.47        126.29         1.93 o                         
 -10   1   1          2.78          0.36         0.14 o                         
  -9   1   1          7.84         13.98         0.76 o                         
  -8   1   1       1143.54       1124.87        26.41 o                         
  -7   1   1       1199.33       1119.94        29.05 o                         
  -6   1   1        223.81        228.64         6.82 o                         
  -5   1   1         58.79         53.65         1.44 o                         
  -4   1   1        376.03        364.31         8.12 o                         
  -3   1   1       4204.44       3732.23       190.48 o                         
  -2   1   1        537.12        570.45        10.57 o                         
  -1   1   1        892.34        727.01        13.34 o                         
   1   1   1         12.70          8.05         0.20 o                         
   2   1   1       6799.73       6205.63       313.99 o                         
   3   1   1         35.40         26.41         0.74 o                         
   4   1   1        750.28        657.98        17.45 o                         
   5   1   1        830.35        769.54        20.34 o                         
   6   1   1        402.37        352.40        30.03 o                         
   7   1   1         46.72         44.98         1.22 o                         
   8   1   1        148.27        169.99         3.94 o                         
   9   1   1        463.68        483.38        11.03 o                         
  10   1   1         82.29        102.95         2.50 o                         
  11   1   1         65.23         67.18         1.21 o                         
  12   1   1        171.42        163.90         2.24 o                         
  13   1   1          0.21          0.48         0.13 o                         
  14   1   1        223.24        229.43         3.43 o                         
  15   1   1          1.77          2.34         0.20 o                         
  16   1   1         29.74         33.55         0.71 o                         
  17   1   1         29.13         22.80         0.55 o                         
  18   1   1         23.66         27.70         0.64 o                         
  19   1   1          9.81          5.97         0.35 o                         
  20   1   1         11.13         14.31         0.44 o                         
  21   1   1          0.02          0.34         0.16 o                         
 -21   2   1         78.89         69.56         2.58 o                         
 -20   2   1          6.00          6.65         0.29 o                         
 -19   2   1         31.37         32.55         0.81 o                         
 -18   2   1          1.30          0.64         0.17 o                         
 -17   2   1          1.61          0.88         0.17 o                         
 -16   2   1         11.83         12.32         0.44 o                         
 -15   2   1         90.88         91.07         1.41 o                         
 -14   2   1       1045.65       1037.71        13.72 o                         
 -13   2   1         15.00         17.79         0.41 o                         
 -12   2   1         14.09          9.32         0.31 o                         
 -11   2   1        158.62        134.13         2.06 o                         
 -10   2   1         83.24         90.16         1.68 o                         
  -9   2   1        767.03        740.83        20.18 o                         
  -8   2   1         73.30         94.03         2.06 o                         
  -7   2   1          7.16          5.40         0.26 o                         
  -6   2   1        517.63        531.33        27.19 o                         
  -5   2   1         54.48         48.02         1.07 o                         
  -4   2   1         36.29         43.70         1.12 o                         
  -3   2   1        341.74        314.47        16.24 o                         
  -2   2   1        603.58        566.64        10.83 o                         
  -1   2   1          4.44          6.21         0.20 o                         
   1   2   1         24.25         30.29         0.75 o                         
   2   2   1       1397.82       1357.01        26.67 o                         
   3   2   1       1465.07       1393.75        29.65 o                         
   4   2   1        357.62        341.14         9.93 o                         
   5   2   1       1178.83       1176.76        24.97 o                         
   6   2   1          0.32          1.11         0.14 o                         
   7   2   1        212.28        216.26         4.21 o                         
   8   2   1        552.39        549.30        13.77 o                         
   9   2   1        570.57        555.94        14.21 o                         
  10   2   1        165.95        176.66         3.34 o                         
  11   2   1        455.39        390.90         5.66 o                         
  12   2   1        350.91        301.52         3.99 o                         
  13   2   1        210.63        204.97         2.71 o                         
  14   2   1        389.00        391.39         5.14 o                         
  15   2   1         12.49         10.58         0.35 o                         
  16   2   1         16.70         16.33         0.51 o                         
  17   2   1          1.68          4.64         0.27 o                         
  18   2   1         15.17         14.23         0.45 o                         
  19   2   1        122.80        134.18         2.79 o                         
  20   2   1         11.50         11.46         0.43 o                         
  21   2   1         35.97         31.04         0.95 o                         
 -20   3   1        403.37        443.44        13.70 o                         
 -19   3   1         11.10          7.44         0.28 o                         
 -18   3   1         87.34        106.50         2.00 o                         
 -17   3   1         15.20         15.23         0.43 o                         
 -16   3   1         38.18         39.15         0.77 o                         
 -15   3   1          8.53         10.00         0.45 o                         
 -14   3   1        794.96        822.85        11.75 o                         
 -13   3   1       1346.90       1323.12        19.50 o                         
 -12   3   1       2823.85       3003.59       151.93 o                         
 -11   3   1         20.11         22.72         0.47 o                         
 -10   3   1        817.39        802.33        10.28 o                         
  -9   3   1         74.03         56.58         0.98 o                         
  -8   3   1        351.32        365.12         7.69 o                         
  -7   3   1         33.42         37.55         0.94 o                         
  -6   3   1        264.20        299.54         6.33 o                         
  -5   3   1       1092.00       1120.65        24.63 o                         
  -4   3   1       2121.30       2299.04        48.91 o                         
  -3   3   1        315.72        361.13         9.30 o                         
  -2   3   1        398.30        437.66        15.88 o                         
  -1   3   1          7.93          7.20         0.30 o                         
   0   3   1        107.15        137.80         2.71 o                         
   1   3   1        102.49        112.81         2.43 o                         
   2   3   1       1447.98       1587.41        29.39 o                         
   3   3   1          0.26          1.29         0.23 o                         
   4   3   1       2858.66       3111.40        71.98 o                         
   5   3   1       1416.51       1467.93        31.76 o                         
   6   3   1         42.73         35.52         0.98 o                         
   7   3   1        547.35        513.43        11.75 o                         
   8   3   1         78.40         65.95         1.67 o                         
   9   3   1         57.36         67.43         1.23 o                         
  10   3   1        954.09        940.31        12.42 o                         
  11   3   1        192.85        182.33         2.33 o                         
  12   3   1       1067.75       1044.56        14.76 o                         
  14   3   1          9.26         10.13         0.42 o                         
  15   3   1         62.05         69.98         1.51 o                         
  16   3   1         55.54         59.51         1.06 o                         
  17   3   1          4.36          4.83         0.27 o                         
  18   3   1          0.42          0.08         0.15 o                         
  19   3   1         37.63         44.91         1.33 o                         
  20   3   1        151.18        102.26         3.92 o                         
 -19   4   1          0.39          0.19         0.13 o                         
 -18   4   1         19.98         22.84         1.00 o                         
 -17   4   1         17.27         16.91         0.65 o                         
 -16   4   1         27.67         32.55         0.68 o                         
 -15   4   1          1.43          1.96         0.22 o                         
 -14   4   1        343.26        349.71         5.58 o                         
 -13   4   1        912.53        939.22        15.25 o                         
 -12   4   1        400.73        408.20         6.47 o                         
 -11   4   1         48.09         54.29         1.09 o                         
 -10   4   1        415.45        409.40         6.43 o                         
  -9   4   1        102.29        101.52         1.50 o                         
  -8   4   1          6.08          7.77         0.29 o                         
  -7   4   1         14.53         15.11         0.35 o                         
  -6   4   1         96.65         98.72         1.54 o                         
  -5   4   1        509.02        523.60         8.96 o                         
  -4   4   1       1164.78       1225.34        62.23 o                         
  -3   4   1          5.37          4.14         0.26 o                         
  -2   4   1         30.47         28.40         0.67 o                         
  -1   4   1        141.29        148.34         2.79 o                         
   0   4   1         53.45         56.02         1.23 o                         
   1   4   1        122.32        126.42         2.39 o                         
   2   4   1        106.90        106.14         2.06 o                         
   3   4   1         71.56         86.17         1.96 o                         
   4   4   1       1091.59       1290.66       131.19 o                         
   5   4   1        371.13        371.79         6.79 o                         
   6   4   1        157.02        158.36         2.48 o                         
   7   4   1          0.15          0.31         0.11 o                         
   8   4   1         70.65         73.51         1.07 o                         
   9   4   1        369.96        366.81         4.79 o                         
  10   4   1        220.08        208.80         3.74 o                         
  11   4   1          0.79          1.89         0.25 o                         
  12   4   1        523.01        510.14         7.36 o                         
  13   4   1        945.85        951.26        14.10 o                         
  14   4   1        540.33        563.82         8.79 o                         
  15   4   1          5.89          6.84         0.35 o                         
  16   4   1          1.98          1.57         0.22 o                         
  17   4   1          1.34          3.93         0.27 o                         
  18   4   1          0.03         -0.14         0.14 o                         
  19   4   1         50.73         55.85         1.42 o                         
 -18   5   1          0.38          0.34         0.14 o                         
 -17   5   1          0.23          0.13         0.13 o                         
 -16   5   1          2.23          4.15         0.28 o                         
 -15   5   1          7.79          7.73         0.37 o                         
 -14   5   1         12.19         13.61         0.56 o                         
 -13   5   1         27.51         33.36         0.86 o                         
 -12   5   1         78.74         78.82         1.49 o                         
 -11   5   1         15.05         14.73         0.45 o                         
 -10   5   1         32.83         28.03         0.65 o                         
  -9   5   1          2.81          1.77         0.20 o                         
  -8   5   1         29.41         21.00         0.47 o                         
  -7   5   1         12.65          9.98         0.32 o                         
  -6   5   1         22.19         24.98         0.47 o                         
  -5   5   1         33.48         34.73         0.57 o                         
  -4   5   1         24.08         29.06         0.54 o                         
  -3   5   1         90.78         83.96         1.22 o                         
  -2   5   1        199.40        183.01         2.65 o                         
  -1   5   1         53.29         43.79         0.71 o                         
   0   5   1         15.04         11.07         0.29 o                         
   1   5   1          4.88          4.98         0.23 o                         
   2   5   1         22.22         26.78         0.47 o                         
   3   5   1          1.61          0.56         0.13 o                         
   4   5   1        188.57        179.83         2.17 o                         
   5   5   1          8.66          6.21         0.23 o                         
   6   5   1          2.38          5.06         0.21 o                         
   7   5   1          2.65          2.44         0.18 o                         
   8   5   1         10.39          8.03         0.27 o                         
   9   5   1          0.94          0.50         0.16 o                         
  10   5   1         25.21         26.89         0.61 o                         
  11   5   1         24.58         29.30         0.72 o                         
  12   5   1         26.98         23.97         0.62 o                         
  13   5   1          4.86          7.65         0.53 o                         
  14   5   1          7.20          8.08         0.39 o                         
  15   5   1          0.38          0.46         0.20 o                         
  16   5   1          0.49          0.06         0.19 o                         
  17   5   1         33.72         37.70         1.77 o                         
  18   5   1         29.94         38.77         1.53 o                         
 -16   6   1         72.61         42.29         2.06 o                         
 -15   6   1        102.14        105.55         8.01 o                         
 -14   6   1          4.40          4.65         0.31 o                         
 -13   6   1        119.66        118.43         2.63 o                         
 -12   6   1         10.14          7.62         0.39 o                         
 -11   6   1        321.81        306.82         5.08 o                         
 -10   6   1          0.02         -0.01         0.16 o                         
  -9   6   1          2.86          0.96         0.19 o                         
  -8   6   1        240.83        233.46         4.93 o                         
  -7   6   1          3.67          4.64         0.23 o                         
  -6   6   1         82.44         74.98         1.16 o                         
  -5   6   1          0.96          0.39         0.13 o                         
  -4   6   1        457.41        445.41         5.79 o                         
  -3   6   1        396.62        391.41         5.12 o                         
  -2   6   1        520.11        523.06         6.78 o                         
  -1   6   1         98.54        102.65         1.63 o                         
   0   6   1        646.04        610.38         8.39 o                         
   1   6   1          2.17          2.91         0.21 o                         
   2   6   1       1378.94       1378.66        31.41 o                         
   3   6   1         20.22         21.37         0.46 o                         
   4   6   1         85.34         87.82         1.25 o                         
   5   6   1        116.75        118.72         1.66 o                         
   6   6   1          0.07          0.16         0.11 o                         
   7   6   1         17.88         19.46         0.44 o                         
   8   6   1        245.90        209.03         3.58 o                         
   9   6   1          5.72          6.96         0.33 o                         
  10   6   1         75.25         65.66         1.33 o                         
  11   6   1        234.43        244.62         4.31 o                         
  12   6   1         17.25         16.64         0.48 o                         
  13   6   1        274.25        300.83        13.26 o                         
  14   6   1         41.11         49.97         2.37 o                         
  15   6   1         63.66         59.22         2.43 o                         
  16   6   1        157.58        168.12         5.08 o                         
 -13   7   1          0.04          0.33         0.16 o                         
 -12   7   1        172.32        167.94         3.32 o                         
 -11   7   1         23.32         21.79         0.65 o                         
 -10   7   1        163.45        137.29         3.37 o                         
  -9   7   1        156.57        154.71         3.21 o                         
  -8   7   1        473.92        466.75         8.02 o                         
  -7   7   1         19.37         15.61         0.43 o                         
  -6   7   1          0.31          0.11         0.14 o                         
  -5   7   1         51.74         52.41         0.98 o                         
  -4   7   1         27.89         27.12         0.54 o                         
  -3   7   1          4.85          3.30         0.21 o                         
  -2   7   1        672.33        700.05         9.58 o                         
  -1   7   1        399.39        409.34         5.30 o                         
   0   7   1       1229.37       1260.38        26.16 o                         
   1   7   1        782.11        815.82        10.77 o                         
   2   7   1        173.44        179.06         2.68 o                         
   3   7   1         96.47        101.28         1.72 o                         
   4   7   1        186.97        190.54         2.93 o                         
   5   7   1         14.06         15.41         0.42 o                         
   6   7   1          2.50          4.70         0.23 o                         
   7   7   1        106.57        110.19         1.93 o                         
   8   7   1        196.00        181.91         3.44 o                         
   9   7   1        338.37        322.33         5.56 o                         
  10   7   1        100.35        102.69         2.12 o                         
  11   7   1          2.13          5.71         0.32 o                         
  12   7   1         42.34         31.99         0.89 o                         
  13   7   1         34.70         36.98         2.16 o                         
  -9   8   1         10.67         11.56         0.41 o                         
  -8   8   1          0.58          0.45         0.16 o                         
  -7   8   1         23.59         27.11         1.45 o                         
  -6   8   1          6.94          6.63         0.31 o                         
  -5   8   1         19.12         20.46         0.65 o                         
  -4   8   1          1.82          1.72         0.18 o                         
  -3   8   1         52.10         53.32         1.03 o                         
  -2   8   1        207.16        225.86         4.78 o                         
  -1   8   1          9.61          9.74         0.35 o                         
   0   8   1         92.75        117.37         2.65 o                         
   1   8   1        114.51        126.43         2.78 o                         
   2   8   1        149.39        156.96         3.87 o                         
   3   8   1         21.48         23.32         0.64 o                         
   4   8   1          1.68          0.73         0.14 o                         
   5   8   1         17.70         15.12         0.49 o                         
   6   8   1         14.13         17.33         0.51 o                         
   7   8   1         11.93         12.76         0.48 o                         
   8   8   1          1.39          0.65         0.16 o                         
   9   8   1          2.36          3.78         0.25 o                         
 -21   0   2         30.32         34.91         2.04 o                         
 -20   0   2          7.31          9.06         0.38 o                         
 -19   0   2         54.55         51.98         1.26 o                         
 -18   0   2         44.01         46.29         1.30 o                         
 -17   0   2         26.19         28.23         0.85 o                         
 -16   0   2        801.90        692.58        15.42 o                         
 -15   0   2        816.24        805.27        18.11 o                         
 -14   0   2        414.03        432.26         7.56 o                         
 -13   0   2       1170.43       1164.93        21.01 o                         
 -12   0   2        762.44        783.88        14.20 o                         
 -11   0   2          1.37          3.39         0.29 o                         
 -10   0   2         88.70        125.45         4.69 o                         
  -9   0   2        751.02        790.92        30.07 o                         
  -8   0   2       2943.00       3257.78       167.55 o                         
  -7   0   2       1450.38       1596.96        83.27 o                         
  -6   0   2       1328.87       1364.02        40.84 o                         
  -5   0   2       3798.83       3563.93       128.64 o                         
  -4   0   2       5093.17       4725.48       240.94 o                         
  -3   0   2       4908.34       4552.46       231.81 o                         
  -2   0   2       1392.42       1376.32        71.30 o                         
  -1   0   2       2606.80       2404.68       122.77 o                         
   2   0   2       3093.92       2902.93       147.60 o                         
   4   0   2        892.70        955.36        34.84 o                         
   5   0   2        359.49        368.71        14.00 o                         
   6   0   2         82.20         70.48         3.72 o                         
   7   0   2        923.14       1044.45        38.39 o                         
   8   0   2       1018.62       1176.43        43.29 o                         
   9   0   2        375.93        359.73        13.13 o                         
  10   0   2         80.45         80.90         3.22 o                         
  11   0   2        415.46        430.58         8.47 o                         
  12   0   2         30.81         26.59         0.71 o                         
  13   0   2        884.57        878.42        17.00 o                         
  14   0   2        414.92        409.24         8.77 o                         
  15   0   2       1610.42       1461.16        31.19 o                         
  16   0   2         88.57         72.55         1.90 o                         
  17   0   2          3.73          3.85         0.39 o                         
  18   0   2        124.81        132.87         3.05 o                         
  19   0   2         38.24         46.60         1.24 o                         
  20   0   2         40.69         37.57         1.92 o                         
  21   0   2         12.76          3.84         0.36 o                         
 -21   1   2        122.66         94.62         4.64 o                         
 -20   1   2          0.42          0.74         0.14 o                         
 -19   1   2          0.49          0.32         0.14 o                         
 -18   1   2         17.69         19.27         0.53 o                         
 -17   1   2         11.82          8.52         0.34 o                         
 -16   1   2          6.39          1.09         0.20 o                         
 -15   1   2        117.54        127.81         1.89 o                         
 -14   1   2         15.24          8.41         0.26 o                         
 -13   1   2        236.25        219.75         2.71 o                         
 -12   1   2        110.98        112.18         1.69 o                         
 -11   1   2         10.85         13.32         0.35 o                         
 -10   1   2         38.21         33.31         1.03 o                         
  -9   1   2         28.22         45.16         1.31 o                         
  -8   1   2       3151.52       3210.57       166.81 o                         
  -7   1   2        658.69        674.26        14.78 o                         
  -6   1   2          7.29          5.18         0.23 o                         
  -5   1   2       1022.00        995.83        23.39 o                         
  -4   1   2        162.95        156.10         4.70 o                         
  -3   1   2         40.22         40.58         1.12 o                         
  -2   1   2        259.80        224.78        11.57 o                         
  -1   1   2        245.11        261.35         5.08 o                         
   1   1   2         12.31         11.83         0.31 o                         
   2   1   2       2027.15       1838.79        95.04 o                         
   3   1   2       1325.97       1275.57        26.91 o                         
   4   1   2        322.02        305.48         5.82 o                         
   5   1   2        781.20        733.21        15.59 o                         
   6   1   2        480.47        472.74         8.80 o                         
   7   1   2        155.24        157.71         4.08 o                         
   8   1   2       1298.38       1419.97        29.87 o                         
   9   1   2        173.46        215.99         5.61 o                         
  10   1   2        110.04        112.85         2.74 o                         
  11   1   2          5.22          7.82         0.27 o                         
  12   1   2          7.55          7.93         0.26 o                         
  13   1   2        649.98        645.67         8.33 o                         
  14   1   2        328.51        322.97         4.42 o                         
  15   1   2         25.06         21.69         0.59 o                         
  16   1   2         31.33         20.11         0.56 o                         
  17   1   2         36.74         28.27         0.64 o                         
  18   1   2          3.13          3.51         0.25 o                         
  19   1   2         30.05         30.02         0.75 o                         
  20   1   2          0.00          0.00         0.13 o                         
  21   1   2         90.03         91.61         2.52 o                         
 -21   2   2         14.96         14.32         1.14 o                         
 -20   2   2         16.36         19.06         0.61 o                         
 -19   2   2          5.63          9.95         0.33 o                         
 -18   2   2          4.20          4.32         0.25 o                         
 -17   2   2         26.63         24.24         0.54 o                         
 -16   2   2        146.88        146.95         3.67 o                         
 -15   2   2         10.03          6.28         0.34 o                         
 -14   2   2         82.67         85.55         1.30 o                         
 -13   2   2         29.81         30.91         0.63 o                         
 -12   2   2         86.47         89.62         1.32 o                         
 -11   2   2          0.19          0.20         0.10 o                         
 -10   2   2        149.61        144.09         2.63 o                         
  -9   2   2         14.21         12.09         0.46 o                         
  -8   2   2         18.02         20.45         0.52 o                         
  -7   2   2         36.84         35.84         0.80 o                         
  -6   2   2         76.41         79.63         1.91 o                         
  -5   2   2          4.28          4.29         0.23 o                         
  -4   2   2       1971.58       1860.90        39.45 o                         
  -3   2   2        213.48        199.35         6.11 o                         
  -2   2   2       6234.91       5846.26       172.41 o                         
  -1   2   2        827.27        829.90        15.56 o                         
   1   2   2          4.23          7.17         0.47 o                         
   2   2   2       5907.74       5631.88       143.48 o                         
   3   2   2          6.96         12.28         0.42 o                         
   4   2   2       1811.17       1728.47        36.56 o                         
   5   2   2        143.51        153.57         3.98 o                         
   6   2   2         92.39         86.82         2.31 o                         
   7   2   2          3.95          5.10         0.22 o                         
   8   2   2        131.58        127.19         2.76 o                         
   9   2   2         28.44         25.14         0.74 o                         
  10   2   2         36.53         34.16         0.76 o                         
  11   2   2         33.75         34.39         0.59 o                         
  12   2   2        135.20        137.77         1.87 o                         
  13   2   2        120.28        123.75         1.88 o                         
  14   2   2         81.51         84.62         1.23 o                         
  15   2   2         56.20         49.88         0.90 o                         
  16   2   2          7.36          7.19         0.32 o                         
  17   2   2         22.61         26.34         0.59 o                         
  18   2   2         16.13         18.10         0.51 o                         
  19   2   2         38.25         36.50         1.05 o                         
  20   2   2          0.65          1.60         0.17 o                         
  21   2   2         54.10         64.15         6.02 o                         
 -20   3   2        192.88        135.64         5.18 o                         
 -19   3   2          1.68          0.55         0.12 o                         
 -18   3   2        171.82        182.69         3.57 o                         
 -17   3   2          4.24          5.05         0.30 o                         
 -16   3   2        102.01        101.09         1.64 o                         
 -15   3   2        634.34        677.59        15.33 o                         
 -14   3   2          5.10          4.92         0.29 o                         
 -13   3   2        234.98        245.26         3.54 o                         
 -12   3   2       2471.04       2317.15       117.70 o                         
 -11   3   2        778.15        797.52        11.37 o                         
 -10   3   2        354.84        332.75         4.52 o                         
  -9   3   2         41.42         38.39         0.75 o                         
  -8   3   2          0.48          3.94         0.22 o                         
  -7   3   2        202.38        205.97         4.08 o                         
  -6   3   2          1.79          5.65         0.28 o                         
  -5   3   2        269.60        262.01         5.12 o                         
  -4   3   2       1041.21       1167.35        22.00 o                         
  -3   3   2       1499.99       1511.42        39.80 o                         
  -2   3   2       1035.69       1058.31        22.96 o                         
  -1   3   2        130.11        107.42         2.86 o                         
   0   3   2         52.53         77.40         1.85 o                         
   1   3   2        162.35        123.68         3.83 o                         
   2   3   2       2686.14       2630.23        55.53 o                         
   3   3   2        354.05        411.76        12.20 o                         
   4   3   2       2109.30       2194.48        57.27 o                         
   5   3   2          3.47          4.81         0.32 o                         
   6   3   2         26.86         33.87         0.85 o                         
   7   3   2        296.88        297.45         6.28 o                         
   8   3   2         30.42         17.15         0.46 o                         
   9   3   2        119.99        107.83         1.83 o                         
  10   3   2        578.21        541.62         6.60 o                         
  11   3   2       1078.56       1046.78        13.36 o                         
  12   3   2       1868.93       1795.74        37.35 o                         
  13   3   2        102.29         99.19         1.51 o                         
  14   3   2          2.97          2.46         0.19 o                         
  15   3   2        754.61        729.52        10.04 o                         
  16   3   2         41.46         39.16         0.77 o                         
  17   3   2         86.00         92.89         1.57 o                         
  18   3   2         40.63         36.01         0.97 o                         
  19   3   2          8.71         13.93         0.46 o                         
  20   3   2        200.58        240.42         8.78 o                         
 -19   4   2          3.16          1.74         0.23 o                         
 -18   4   2         53.80         57.28         1.38 o                         
 -17   4   2         55.29         64.51         1.18 o                         
 -16   4   2        163.44        183.23         3.14 o                         
 -15   4   2         47.32         48.07         1.02 o                         
 -14   4   2         14.76         15.01         0.48 o                         
 -13   4   2          0.34          0.51         0.19 o                         
 -12   4   2       2057.71       2059.84        60.31 o                         
 -11   4   2       1165.26       1122.04        18.18 o                         
 -10   4   2        156.45        148.07         2.30 o                         
  -9   4   2         20.76         21.60         0.45 o                         
  -8   4   2          0.74          0.47         0.11 o                         
  -7   4   2         55.98         57.19         0.94 o                         
  -6   4   2          4.64          7.35         0.23 o                         
  -5   4   2        178.53        176.37         2.62 o                         
  -4   4   2        802.87        868.16        25.50 o                         
  -3   4   2        874.87        859.29        30.90 o                         
  -2   4   2         18.76         25.60         0.71 o                         
  -1   4   2         67.51         61.97         1.35 o                         
   0   4   2        718.66        703.36        16.06 o                         
   1   4   2        199.50        218.21         4.31 o                         
   2   4   2         79.26         76.90         1.64 o                         
   3   4   2        754.94        765.72        17.47 o                         
   4   4   2        546.47        620.40        12.01 o                         
   5   4   2        365.39        362.14         5.03 o                         
   6   4   2        125.74        118.70         2.22 o                         
   7   4   2         49.49         53.06         0.89 o                         
   8   4   2        170.94        155.59         2.07 o                         
   9   4   2        210.64        197.48         2.85 o                         
  10   4   2          1.56          2.20         0.22 o                         
  11   4   2       2174.16       2089.77        61.26 o                         
  12   4   2        780.45        829.01        11.81 o                         
  13   4   2         77.32         75.69         1.36 o                         
  14   4   2          3.35          4.00         0.27 o                         
  15   4   2        252.87        267.63         4.55 o                         
  16   4   2         78.21         80.70         1.70 o                         
  17   4   2        124.57        126.95         3.32 o                         
  18   4   2          7.56         12.22         0.44 o                         
  19   4   2         14.03         15.22         1.25 o                         
 -18   5   2         73.71         61.06         3.07 o                         
 -17   5   2         16.99         16.93         0.51 o                         
 -16   5   2          8.73          9.41         0.32 o                         
 -15   5   2        166.72        157.60         3.34 o                         
 -14   5   2         17.50         17.16         0.50 o                         
 -13   5   2         59.58         63.96         1.53 o                         
 -12   5   2        161.88        159.15         2.93 o                         
 -11   5   2        533.14        573.06         9.95 o                         
 -10   5   2         66.67         71.17         1.32 o                         
  -9   5   2        147.97        142.24         2.30 o                         
  -8   5   2        127.94        117.94         1.95 o                         
  -7   5   2        358.20        329.27         4.63 o                         
  -6   5   2        198.71        221.48         2.64 o                         
  -5   5   2          0.56          2.72         0.16 o                         
  -4   5   2        262.41        264.62         3.21 o                         
  -3   5   2         13.88         19.56         0.38 o                         
  -2   5   2        386.41        373.77         4.59 o                         
  -1   5   2        446.12        391.63         4.94 o                         
   0   5   2         19.65         21.71         0.43 o                         
   1   5   2        127.19        104.98         1.44 o                         
   2   5   2        173.18        173.84         2.52 o                         
   3   5   2         59.64         65.79         0.96 o                         
   4   5   2        667.18        654.87         7.71 o                         
   5   5   2         78.32         66.80         1.00 o                         
   6   5   2        307.14        329.78         4.32 o                         
   7   5   2         40.87         33.14         0.66 o                         
   8   5   2          0.06          0.15         0.12 o                         
   9   5   2          7.27          8.11         0.29 o                         
  10   5   2        118.43        136.77         2.11 o                         
  11   5   2        204.87        204.93         3.74 o                         
  12   5   2        150.60        141.88         2.49 o                         
  13   5   2        120.14        130.98         2.44 o                         
  14   5   2        203.16        195.90         4.15 o                         
  15   5   2         36.73         35.47         0.75 o                         
  16   5   2          9.01          7.78         0.34 o                         
  17   5   2         50.35         59.33         1.90 o                         
 -16   6   2          0.63          0.86         0.16 o                         
 -15   6   2          0.04          0.59         0.18 o                         
 -14   6   2        142.12        147.44         7.25 o                         
 -13   6   2         94.63        109.25         2.82 o                         
 -12   6   2         81.84         86.53         1.56 o                         
 -11   6   2         17.25         19.06         0.54 o                         
 -10   6   2        322.38        306.77         4.86 o                         
  -9   6   2        136.22        127.01         2.38 o                         
  -8   6   2         45.54         37.82         0.79 o                         
  -7   6   2         38.79         28.01         0.56 o                         
  -6   6   2          7.62          8.55         0.30 o                         
  -5   6   2         11.43          7.28         0.27 o                         
  -4   6   2         53.93         57.67         0.91 o                         
  -3   6   2         32.26         33.25         0.69 o                         
  -2   6   2        863.92        832.66        10.67 o                         
  -1   6   2        343.43        352.51         4.65 o                         
   0   6   2          5.51          5.49         0.26 o                         
   1   6   2        738.44        723.45         9.59 o                         
   2   6   2        613.16        599.86         7.74 o                         
   3   6   2          9.75          7.56         0.27 o                         
   4   6   2         52.02         45.94         0.78 o                         
   5   6   2          7.41          8.48         0.28 o                         
   6   6   2          9.16         16.03         0.40 o                         
   7   6   2         44.46         38.14         0.75 o                         
   8   6   2         40.66         33.48         0.79 o                         
   9   6   2        259.66        236.89         4.46 o                         
  10   6   2        242.17        248.25         4.39 o                         
  11   6   2         48.52         58.28         1.27 o                         
  12   6   2          9.09          9.89         0.36 o                         
  13   6   2         83.65         95.27         3.31 o                         
  14   6   2        147.65        140.77         5.25 o                         
  15   6   2          4.24          5.28         0.61 o                         
 -13   7   2        140.50        129.94         6.63 o                         
 -12   7   2          9.54         11.52         0.72 o                         
 -11   7   2         40.14         39.03         1.29 o                         
 -10   7   2        105.54        103.41         2.02 o                         
  -9   7   2        135.22        145.03         4.40 o                         
  -8   7   2         58.85         56.67         1.15 o                         
  -7   7   2        195.77        201.14         3.59 o                         
  -6   7   2         22.38         19.53         0.44 o                         
  -5   7   2          4.87          5.01         0.20 o                         
  -4   7   2         23.22         22.07         0.49 o                         
  -3   7   2         11.51         12.74         0.38 o                         
  -2   7   2        144.74        143.56         2.17 o                         
  -1   7   2        571.91        613.70         8.76 o                         
   0   7   2        504.00        540.62         7.45 o                         
   1   7   2        560.47        604.19         8.96 o                         
   2   7   2         78.06         79.76         1.39 o                         
   3   7   2          0.68          0.46         0.14 o                         
   4   7   2         34.42         36.10         0.69 o                         
   5   7   2          3.81          4.32         0.24 o                         
   6   7   2         70.35         70.49         1.30 o                         
   7   7   2        167.20        170.45         3.23 o                         
   8   7   2         59.55         59.19         1.16 o                         
   9   7   2        156.90        169.09         3.43 o                         
  10   7   2         35.96         35.81         0.85 o                         
  11   7   2         70.48         72.61         1.66 o                         
  12   7   2          1.46          1.86         0.22 o                         
  13   7   2        226.95        113.09         9.30 o                         
  -9   8   2          2.51          0.91         0.14 o                         
  -8   8   2         47.36         49.81         2.13 o                         
  -7   8   2          0.12         -0.05         0.12 o                         
  -6   8   2         22.77         25.40         0.68 o                         
  -5   8   2          1.45          1.36         0.16 o                         
  -4   8   2         14.44         12.00         0.53 o                         
  -3   8   2         16.74         16.04         0.39 o                         
  -2   8   2        134.30        146.37         2.74 o                         
  -1   8   2         94.21         99.99         3.48 o                         
   0   8   2        321.29        316.58         5.86 o                         
   1   8   2         43.81         47.49         1.17 o                         
   2   8   2        145.56        157.64         3.83 o                         
   3   8   2         19.51         25.04         0.60 o                         
   4   8   2         67.67         72.81         1.43 o                         
   5   8   2         32.47         42.06         1.09 o                         
   6   8   2          1.32          3.04         0.40 o                         
   7   8   2         41.86         52.25         1.32 o                         
   8   8   2          9.72          7.90         0.38 o                         
   9   8   2         10.95          5.43         0.73 o                         
 -21   1   3          1.27          3.64         0.29 o                         
 -20   1   3          0.73          2.77         0.17 o                         
 -19   1   3        151.77        145.91         2.42 o                         
 -18   1   3         17.56         20.89         0.51 o                         
 -17   1   3         24.65         22.51         0.54 o                         
 -16   1   3        691.01        631.74         8.16 o                         
 -15   1   3        260.53        240.24         3.24 o                         
 -14   1   3        178.66        202.92         3.08 o                         
 -13   1   3        297.06        298.79         3.73 o                         
 -12   1   3        561.04        560.47         6.82 o                         
 -11   1   3        152.43        153.77         2.43 o                         
 -10   1   3        464.63        528.18        12.11 o                         
  -9   1   3         56.16         74.33         1.68 o                         
  -8   1   3        139.55        172.22         4.51 o                         
  -7   1   3       2049.28       2014.63        46.81 o                         
  -6   1   3        371.64        425.81        21.92 o                         
  -5   1   3        871.23        810.87        15.17 o                         
  -4   1   3         52.24         58.98         1.43 o                         
  -3   1   3       2340.50       2290.35        68.23 o                         
  -1   1   3       6436.70       6187.60       222.53 o                         
   0   1   3         25.22         15.83         0.46 o                         
   3   1   3        372.62        371.09        19.01 o                         
   4   1   3        308.01        257.54         7.62 o                         
   5   1   3        473.76        505.33        14.88 o                         
   6   1   3       1371.23       1284.61        25.20 o                         
   7   1   3        970.52       1004.25        21.34 o                         
   8   1   3        112.82        138.00         2.98 o                         
   9   1   3        101.77        121.53         2.94 o                         
  10   1   3        323.66        360.43         5.47 o                         
  11   1   3        512.91        494.51         7.10 o                         
  12   1   3         21.93         22.51         0.48 o                         
  13   1   3        212.30        211.48         3.18 o                         
  14   1   3        114.25        131.31         2.07 o                         
  15   1   3        650.33        589.92         9.25 o                         
  16   1   3        425.99        389.10         9.22 o                         
  17   1   3         12.76         13.96         0.45 o                         
  18   1   3         65.75         66.36         1.18 o                         
  19   1   3         24.58         18.72         0.54 o                         
  20   1   3          7.66          2.99         0.26 o                         
  21   1   3         16.50         18.56         0.68 o                         
 -21   2   3         50.13         49.89         4.06 o                         
 -20   2   3         98.62        110.14         4.96 o                         
 -19   2   3         92.76         97.15         1.48 o                         
 -18   2   3          4.12          5.72         0.25 o                         
 -17   2   3         18.68         23.26         0.54 o                         
 -16   2   3          7.63          5.98         0.29 o                         
 -15   2   3         90.93        102.18         1.61 o                         
 -14   2   3         18.72         14.31         0.41 o                         
 -13   2   3        332.18        329.79         4.53 o                         
 -12   2   3        809.02        775.26        10.28 o                         
 -11   2   3         17.26         23.50         0.46 o                         
 -10   2   3        147.22        162.31         2.46 o                         
  -9   2   3         72.62         80.23         1.82 o                         
  -8   2   3        315.52        354.42         8.46 o                         
  -7   2   3         77.55         84.77         1.88 o                         
  -6   2   3        923.22        957.23        20.97 o                         
  -5   2   3        332.07        327.13        24.25 o                         
  -4   2   3        697.66        787.32        14.96 o                         
  -3   2   3        453.03        509.48        26.18 o                         
  -2   2   3       2997.15       2825.55        73.09 o                         
  -1   2   3       1263.52       1211.53        22.40 o                         
   0   2   3         84.65         91.70         1.83 o                         
   1   2   3        327.95        341.83        12.37 o                         
   2   2   3       3389.99       3282.18       115.16 o                         
   3   2   3        460.39        483.57        24.69 o                         
   4   2   3        511.44        609.87        13.55 o                         
   5   2   3        207.02        191.06         4.04 o                         
   6   2   3       1996.23       2003.14        36.43 o                         
   7   2   3        351.73        355.86         6.90 o                         
   8   2   3         38.95         53.16         1.16 o                         
   9   2   3         39.50         45.89         1.07 o                         
  10   2   3        233.65        258.99         3.96 o                         
  11   2   3        303.50        282.79         3.74 o                         
  12   2   3        462.86        441.96         5.43 o                         
  13   2   3        856.39        822.95        11.89 o                         
  14   2   3         53.25         62.94         1.03 o                         
  15   2   3          1.80          1.61         0.18 o                         
  16   2   3          0.12          0.28         0.14 o                         
  17   2   3          1.96          1.89         0.20 o                         
  18   2   3         43.57         40.57         0.85 o                         
  19   2   3          1.00          3.06         0.19 o                         
  20   2   3         98.28        112.08         2.85 o                         
 -20   3   3          5.89         10.51         0.45 o                         
 -19   3   3         66.26         70.15         2.43 o                         
 -18   3   3          0.79          0.86         0.15 o                         
 -17   3   3          8.48         10.38         0.34 o                         
 -16   3   3         27.40         37.29         0.78 o                         
 -15   3   3          4.30          5.23         0.30 o                         
 -14   3   3         63.04         69.39         1.17 o                         
 -13   3   3        139.85        156.27         2.35 o                         
 -12   3   3        197.20        205.18         2.99 o                         
 -11   3   3        842.09        857.02        11.36 o                         
 -10   3   3         62.02         64.42         0.98 o                         
  -9   3   3        135.13        118.99         1.77 o                         
  -8   3   3         30.11         35.55         0.61 o                         
  -7   3   3         10.31          9.70         0.31 o                         
  -6   3   3        309.11        325.29         5.59 o                         
  -5   3   3        751.39        717.49        23.12 o                         
  -4   3   3          4.81          6.43         0.30 o                         
  -3   3   3        921.37        975.34        18.60 o                         
  -2   3   3        640.71        570.23        29.09 o                         
  -1   3   3        730.19        701.11        35.85 o                         
   0   3   3        291.87        249.60         5.74 o                         
   1   3   3         11.05         17.45         0.54 o                         
   2   3   3        152.86        204.75         4.35 o                         
   3   3   3       2503.02       2539.98        53.76 o                         
   4   3   3       1822.30       1806.50        38.70 o                         
   5   3   3         78.18         99.88         2.23 o                         
   6   3   3          0.92          0.76         0.21 o                         
   7   3   3          5.41          3.36         0.18 o                         
   8   3   3          0.56          0.25         0.10 o                         
   9   3   3         63.11         63.41         1.13 o                         
  10   3   3         20.66         16.46         0.39 o                         
  11   3   3       1151.87       1103.05        14.09 o                         
  12   3   3         30.85         29.35         0.57 o                         
  13   3   3         37.70         40.76         0.75 o                         
  14   3   3         10.93          9.93         0.34 o                         
  15   3   3          0.09          0.49         0.14 o                         
  16   3   3          5.93          7.10         0.29 o                         
  17   3   3          0.06          0.21         0.15 o                         
  18   3   3         15.58         20.83         0.56 o                         
  19   3   3         20.42         23.85         0.74 o                         
  20   3   3          3.00          1.02         0.21 o                         
 -19   4   3          7.42          4.87         0.55 o                         
 -18   4   3         13.62         18.78         0.52 o                         
 -17   4   3         44.13         53.77         1.04 o                         
 -16   4   3         28.83         33.19         0.72 o                         
 -15   4   3          2.84          2.95         0.24 o                         
 -14   4   3        366.15        389.11         6.85 o                         
 -13   4   3        514.09        526.76         8.70 o                         
 -12   4   3        621.92        635.22        10.42 o                         
 -11   4   3        183.47        175.58         2.68 o                         
 -10   4   3         89.02         97.05         1.51 o                         
  -9   4   3         49.31         52.13         0.80 o                         
  -8   4   3         29.21         31.72         0.53 o                         
  -7   4   3         10.65          9.19         0.25 o                         
  -6   4   3        233.59        225.68         3.22 o                         
  -5   4   3        489.07        499.11         6.64 o                         
  -4   4   3        104.50        121.74         1.85 o                         
  -3   4   3        106.14        122.73         2.35 o                         
  -2   4   3        218.52        234.32         4.64 o                         
  -1   4   3          0.84          0.29         0.16 o                         
   0   4   3        225.23        230.39         6.05 o                         
   1   4   3          0.20          0.22         0.13 o                         
   2   4   3        449.33        486.07        10.20 o                         
   3   4   3         17.24         22.03         0.56 o                         
   4   4   3        273.37        296.17         4.00 o                         
   5   4   3        368.09        361.30         5.22 o                         
   6   4   3         89.55         91.98         1.32 o                         
   7   4   3          8.48          6.41         0.23 o                         
   8   4   3          1.00          2.26         0.17 o                         
   9   4   3          6.95          9.73         0.33 o                         
  10   4   3        208.43        218.32         3.27 o                         
  11   4   3        177.58        173.59         2.65 o                         
  12   4   3        535.98        557.19         8.00 o                         
  13   4   3        330.98        325.34         6.52 o                         
  14   4   3        127.68        142.74         2.50 o                         
  15   4   3          2.60          1.86         0.20 o                         
  16   4   3          0.56          1.25         0.20 o                         
  17   4   3         29.25         34.27         0.79 o                         
  18   4   3         15.40         21.34         1.02 o                         
  19   4   3          0.01         -0.19         0.21 o                         
 -17   5   3          0.95          0.88         0.14 o                         
 -16   5   3          0.96          0.51         0.14 o                         
 -15   5   3          1.35          1.79         0.21 o                         
 -14   5   3        116.46        118.55         2.11 o                         
 -13   5   3         63.87         63.49         1.19 o                         
 -12   5   3          0.79          1.93         0.24 o                         
 -11   5   3         26.58         22.43         0.59 o                         
 -10   5   3         69.86         65.72         1.12 o                         
  -9   5   3         62.95         56.88         0.97 o                         
  -8   5   3         17.39         15.76         0.38 o                         
  -7   5   3         11.38          8.32         0.27 o                         
  -6   5   3         71.71         65.51         0.99 o                         
  -5   5   3          0.07          0.59         0.11 o                         
  -4   5   3         29.74         23.67         0.42 o                         
  -3   5   3         14.24         10.60         0.29 o                         
  -2   5   3         28.56         31.69         0.54 o                         
  -1   5   3         96.90         89.00         1.17 o                         
   0   5   3         12.04         11.11         0.31 o                         
   1   5   3        161.61        153.05         2.03 o                         
   2   5   3          7.74          3.39         0.18 o                         
   3   5   3          0.32          0.10         0.10 o                         
   4   5   3          2.92          2.53         0.14 o                         
   5   5   3         79.19         78.25         1.11 o                         
   6   5   3          2.12          3.15         0.20 o                         
   7   5   3         10.02         12.92         0.35 o                         
   8   5   3          2.25          3.47         0.22 o                         
   9   5   3         57.07         45.99         0.84 o                         
  10   5   3          7.68         11.06         0.39 o                         
  11   5   3         46.74         51.03         1.47 o                         
  12   5   3          0.05          0.08         0.16 o                         
  13   5   3        207.92        223.20         3.96 o                         
  14   5   3          0.43          0.22         0.19 o                         
  15   5   3          0.17          0.10         0.15 o                         
  16   5   3          1.32          2.36         0.22 o                         
  17   5   3         12.23         14.57         0.77 o                         
 -15   6   3         46.77         53.38         2.75 o                         
 -14   6   3         28.10         35.20         1.43 o                         
 -13   6   3         50.21         52.25         1.23 o                         
 -12   6   3         98.73        100.58         1.92 o                         
 -11   6   3          8.44         11.29         0.45 o                         
 -10   6   3        446.38        423.85         6.98 o                         
  -9   6   3         33.00         26.57         0.67 o                         
  -8   6   3        356.14        302.53         5.82 o                         
  -7   6   3          4.20          2.30         0.18 o                         
  -6   6   3         21.76         18.33         0.40 o                         
  -5   6   3        126.05        124.77         1.80 o                         
  -4   6   3          2.87          3.06         0.19 o                         
  -3   6   3         27.38         29.94         0.54 o                         
  -2   6   3        573.91        574.42         7.42 o                         
  -1   6   3        378.50        388.20         5.23 o                         
   0   6   3       1413.24       1414.25        27.20 o                         
   1   6   3        344.93        343.69         4.50 o                         
   2   6   3        121.98        123.10         1.72 o                         
   3   6   3         31.74         26.80         0.50 o                         
   4   6   3         99.66         91.35         1.41 o                         
   5   6   3         23.99         29.85         0.58 o                         
   6   6   3         31.46         20.46         0.49 o                         
   7   6   3         18.34         13.82         0.44 o                         
   8   6   3        207.89        183.04         2.84 o                         
   9   6   3        129.65        103.60         1.84 o                         
  10   6   3        231.53        258.69         4.53 o                         
  11   6   3         54.61         73.16         1.40 o                         
  12   6   3        137.29        140.70         3.12 o                         
  13   6   3          6.38          6.64         0.52 o                         
  14   6   3         48.87         53.80         1.36 o                         
  15   6   3         44.67         57.16         3.31 o                         
 -13   7   3         25.62         22.75         1.08 o                         
 -12   7   3         41.59         33.43         1.08 o                         
 -11   7   3        116.87         94.50         3.25 o                         
 -10   7   3         57.38         55.35         1.49 o                         
  -9   7   3         63.50         61.86         1.80 o                         
  -8   7   3         31.38         31.79         0.70 o                         
  -7   7   3         23.36         29.00         0.67 o                         
  -6   7   3          1.28          1.49         0.15 o                         
  -5   7   3          1.68          1.71         0.15 o                         
  -4   7   3         12.42         11.33         0.36 o                         
  -3   7   3         26.00         28.34         0.62 o                         
  -2   7   3         43.51         46.31         0.93 o                         
  -1   7   3         27.53         29.70         0.64 o                         
   0   7   3         41.82         44.78         0.86 o                         
   1   7   3        113.64        119.81         1.99 o                         
   2   7   3         11.35         14.10         0.45 o                         
   3   7   3        118.84        125.52         2.31 o                         
   4   7   3          5.36          5.64         0.39 o                         
   5   7   3          1.00          1.47         0.19 o                         
   6   7   3         17.86         22.95         0.58 o                         
   7   7   3         18.53         21.60         0.58 o                         
   8   7   3          1.17          3.64         0.24 o                         
   9   7   3         47.81         40.81         1.46 o                         
  10   7   3         11.66         14.65         0.47 o                         
  11   7   3        213.79        197.70         6.44 o                         
  12   7   3          0.01          0.51         0.18 o                         
  13   7   3         55.82         29.83         1.76 o                         
  -9   8   3         27.90         25.07         0.87 o                         
  -8   8   3         75.49         61.99         1.95 o                         
  -7   8   3          1.24          1.05         0.14 o                         
  -6   8   3         78.67         80.39         3.00 o                         
  -5   8   3          0.21          0.35         0.15 o                         
  -4   8   3         19.18         16.02         0.52 o                         
  -3   8   3          1.72          1.78         0.13 o                         
  -2   8   3         60.28         63.08         1.97 o                         
  -1   8   3         97.40         97.80         1.88 o                         
   0   8   3        110.00        120.53         2.03 o                         
   1   8   3        129.29        129.64         2.31 o                         
   2   8   3         10.07         12.82         0.43 o                         
   3   8   3          4.54          5.48         0.26 o                         
   4   8   3         11.58          8.75         0.30 o                         
   5   8   3          4.38          5.45         0.24 o                         
   6   8   3         51.37         52.30         2.24 o                         
   7   8   3         29.61         28.62         1.33 o                         
   8   8   3         51.20         57.62         1.84 o                         
   9   8   3         43.67         32.43         1.29 o                         
 -21   0   4          1.38          0.18         0.17 o                         
 -20   0   4          1.26          1.89         0.24 o                         
 -19   0   4         51.82         54.37         1.29 o                         
 -18   0   4        130.42        131.96         2.79 o                         
 -17   0   4        183.03        153.22         3.22 o                         
 -16   0   4        947.17       1076.03        20.82 o                         
 -15   0   4         70.10        124.36         2.52 o                         
 -14   0   4        400.44        342.05         6.02 o                         
 -13   0   4         39.12         53.15         1.07 o                         
 -12   0   4        433.07        473.03         7.76 o                         
 -11   0   4         77.95         53.33         1.35 o                         
 -10   0   4        154.87        143.94         3.89 o                         
  -9   0   4        112.79        144.79         4.49 o                         
  -8   0   4       3247.28       3321.37       171.61 o                         
  -7   0   4       1222.63       1229.42        32.38 o                         
  -6   0   4         89.33        114.99         6.02 o                         
  -5   0   4        403.10        363.46        10.24 o                         
  -4   0   4        921.93        931.59        24.47 o                         
  -3   0   4        219.40        248.18        12.55 o                         
  -2   0   4       1164.47       1096.12        33.00 o                         
  -1   0   4        510.93        550.83        14.56 o                         
   1   0   4         31.51         20.11         0.74 o                         
   2   0   4       2816.84       2520.84        90.99 o                         
   3   0   4        423.37        343.56        17.45 o                         
   4   0   4        509.07        486.85        12.84 o                         
   5   0   4        244.47        194.26         7.15 o                         
   6   0   4       1162.63       1266.64        46.41 o                         
   7   0   4         47.72         61.78         2.45 o                         
   8   0   4       2026.37       2056.51        74.82 o                         
   9   0   4         31.22         48.35         2.04 o                         
  10   0   4         16.21         11.42         0.47 o                         
  11   0   4        324.49        271.29         5.58 o                         
  12   0   4         89.78         94.43         2.08 o                         
  13   0   4         16.22         12.73         0.54 o                         
  14   0   4        599.31        646.86        12.64 o                         
  15   0   4        154.17        134.55         3.43 o                         
  16   0   4        291.48        325.72         7.07 o                         
  17   0   4        393.05        354.01         7.61 o                         
  18   0   4         15.02         16.47         0.68 o                         
  19   0   4         64.89         77.64         2.31 o                         
  20   0   4          0.52          0.15         0.26 o                         
  21   0   4          4.50          4.92         0.64 o                         
 -21   1   4          3.81          3.61         0.30 o                         
 -20   1   4          2.95          5.63         0.25 o                         
 -19   1   4         38.10         34.60         1.00 o                         
 -18   1   4          1.84          3.14         0.19 o                         
 -17   1   4         29.67         36.60         0.66 o                         
 -16   1   4        967.82        853.73        12.69 o                         
 -15   1   4        451.87        451.01         5.71 o                         
 -14   1   4         24.47         18.81         0.40 o                         
 -13   1   4        205.32        239.02         3.11 o                         
 -12   1   4        451.54        483.83         5.91 o                         
 -11   1   4         54.15         42.03         0.74 o                         
 -10   1   4        128.11        167.38         2.61 o                         
  -9   1   4       1048.68       1084.24        55.26 o                         
  -8   1   4        914.14        982.77        21.61 o                         
  -7   1   4         51.23         46.45         1.19 o                         
  -6   1   4          3.75          3.32         0.21 o                         
  -5   1   4        349.08        372.98        19.21 o                         
  -4   1   4        499.90        460.88         9.00 o                         
  -3   1   4        237.01        238.13         6.19 o                         
  -2   1   4        603.85        656.31        12.36 o                         
  -1   1   4       6760.95       6614.82       194.28 o                         
   1   1   4       2374.03       2450.21        63.07 o                         
   2   1   4        366.12        373.42         7.20 o                         
   3   1   4        294.68        290.30         8.62 o                         
   4   1   4         68.17         71.19         1.93 o                         
   5   1   4        118.00        143.73         3.36 o                         
   6   1   4         20.62         12.67         0.39 o                         
   7   1   4         51.73         63.19         2.09 o                         
   8   1   4       1966.78       2126.23        55.07 o                         
   9   1   4        201.69        213.05         4.58 o                         
  10   1   4        120.14        126.04         1.82 o                         
  11   1   4        187.98        191.45         2.67 o                         
  12   1   4        105.00         94.56         1.48 o                         
  13   1   4        240.77        232.45         3.49 o                         
  14   1   4          1.03          2.10         0.21 o                         
  15   1   4       1360.20       1304.76        19.24 o                         
  16   1   4        102.66         80.45         1.42 o                         
  17   1   4          6.17         10.71         0.39 o                         
  18   1   4          4.58          4.59         0.25 o                         
  19   1   4         43.60         36.51         0.77 o                         
  20   1   4          6.63          9.29         0.59 o                         
 -20   2   4        226.28        231.34         5.48 o                         
 -19   2   4         91.18        103.12         2.09 o                         
 -18   2   4         24.73         27.36         0.54 o                         
 -17   2   4         10.17         11.64         0.35 o                         
 -16   2   4          0.05          0.95         0.18 o                         
 -15   2   4         52.27         57.13         1.04 o                         
 -14   2   4        570.09        580.62         7.78 o                         
 -13   2   4        150.98        160.19         2.30 o                         
 -12   2   4        213.31        205.48         2.78 o                         
 -11   2   4        247.41        241.03         3.22 o                         
 -10   2   4        721.61        700.48         9.61 o                         
  -9   2   4         51.63         52.65         0.93 o                         
  -8   2   4        285.80        305.80         6.44 o                         
  -7   2   4        819.17        895.41        53.98 o                         
  -6   2   4        204.70        237.32         5.48 o                         
  -5   2   4         83.25         83.01         1.84 o                         
  -4   2   4        168.91        195.73         5.06 o                         
  -3   2   4       1949.09       1950.55        38.35 o                         
  -2   2   4        910.21        905.33        19.56 o                         
  -1   2   4        520.57        474.98        24.42 o                         
   0   2   4       2620.02       2497.15        64.87 o                         
   1   2   4          0.02          1.26         0.14 o                         
   2   2   4       1860.31       1832.65        33.61 o                         
   3   2   4       1200.58       1252.14        26.81 o                         
   4   2   4          9.30          8.36         0.40 o                         
   5   2   4         72.73         56.24         1.31 o                         
   6   2   4        825.91        813.40        41.39 o                         
   7   2   4        526.25        564.81        11.81 o                         
   8   2   4         94.54         98.89         2.47 o                         
   9   2   4        461.66        442.86         6.92 o                         
  10   2   4        528.50        494.61         6.40 o                         
  11   2   4        226.17        225.23         2.85 o                         
  12   2   4        225.84        220.85         2.84 o                         
  13   2   4        253.15        260.59         3.61 o                         
  14   2   4        560.26        557.62         7.74 o                         
  15   2   4          3.86          3.35         0.28 o                         
  16   2   4         11.96         10.54         0.35 o                         
  17   2   4          0.17          0.39         0.17 o                         
  18   2   4         31.27         33.11         0.93 o                         
  19   2   4        163.04        173.25         3.61 o                         
  20   2   4        114.94        113.01         3.54 o                         
 -20   3   4         61.36         60.94         2.02 o                         
 -19   3   4         29.83         30.66         1.16 o                         
 -18   3   4          0.01          0.39         0.13 o                         
 -17   3   4         22.17         24.10         0.50 o                         
 -16   3   4         32.63         32.18         0.64 o                         
 -15   3   4         33.83         36.61         0.78 o                         
 -14   3   4          0.58          0.72         0.19 o                         
 -13   3   4          0.37          0.09         0.17 o                         
 -12   3   4        422.91        416.82         5.67 o                         
 -11   3   4        111.46        109.88         1.92 o                         
 -10   3   4        123.66        131.18         1.89 o                         
  -9   3   4          8.82          5.99         0.22 o                         
  -8   3   4          0.81          0.59         0.16 o                         
  -7   3   4         14.18          9.41         0.28 o                         
  -6   3   4         83.72         96.83         1.97 o                         
  -5   3   4        128.90        103.55         2.29 o                         
  -4   3   4       1741.92       1719.95        32.06 o                         
  -3   3   4         87.38         79.97         1.80 o                         
  -2   3   4       1772.44       1811.58        33.60 o                         
  -1   3   4        223.93        189.62         4.03 o                         
   0   3   4       1511.46       1503.54        28.07 o                         
   1   3   4       1395.65       1365.35        25.58 o                         
   2   3   4       1820.76       1778.39        32.88 o                         
   3   3   4        981.17        931.74        33.48 o                         
   4   3   4        113.48        141.16         3.10 o                         
   5   3   4         44.45         47.90         1.19 o                         
   6   3   4        234.06        261.12         5.58 o                         
   7   3   4        221.52        204.31         3.03 o                         
   8   3   4        103.34         95.94         1.46 o                         
   9   3   4         95.84         86.02         1.27 o                         
  10   3   4        357.71        348.59         4.58 o                         
  11   3   4         42.06         39.91         0.88 o                         
  12   3   4         55.96         61.93         0.95 o                         
  13   3   4          0.71          0.48         0.14 o                         
  14   3   4         95.90         93.37         1.59 o                         
  15   3   4          3.78          2.45         0.21 o                         
  16   3   4         70.87         78.92         1.97 o                         
  17   3   4          5.57          4.01         0.24 o                         
  18   3   4         25.42         29.31         0.62 o                         
  19   3   4          0.02         -0.17         0.17 o                         
 -19   4   4        272.33        234.04        12.58 o                         
 -18   4   4         47.86         54.45         1.47 o                         
 -17   4   4          0.22          0.16         0.15 o                         
 -16   4   4        121.96        136.40         2.39 o                         
 -15   4   4        144.71        145.42         2.43 o                         
 -14   4   4         51.08         53.14         1.05 o                         
 -13   4   4          6.01          7.36         0.42 o                         
 -12   4   4        385.25        372.60         5.43 o                         
 -11   4   4       1097.78       1141.75        17.61 o                         
 -10   4   4         14.51         12.77         0.41 o                         
  -9   4   4         27.70         25.89         0.62 o                         
  -8   4   4         21.10         19.47         0.38 o                         
  -7   4   4         29.32         35.62         0.55 o                         
  -6   4   4        175.54        174.39         2.11 o                         
  -5   4   4          8.36         11.54         0.32 o                         
  -4   4   4        519.01        473.83         6.79 o                         
  -3   4   4        134.42        143.76         2.33 o                         
  -2   4   4        435.54        410.30         6.70 o                         
  -1   4   4         23.56         25.40         0.63 o                         
   0   4   4        521.41        497.63        12.79 o                         
   1   4   4         50.77         43.74         1.08 o                         
   2   4   4        374.05        352.33         5.56 o                         
   3   4   4        893.42        868.86        12.80 o                         
   4   4   4         30.16         28.05         0.66 o                         
   5   4   4         60.80         62.34         1.02 o                         
   6   4   4        198.55        217.98         3.01 o                         
   7   4   4         12.10         11.79         0.31 o                         
   8   4   4          3.85          4.60         0.22 o                         
   9   4   4         23.50         22.90         0.54 o                         
  10   4   4         53.23         71.84         1.22 o                         
  11   4   4        902.64        898.05        13.27 o                         
  12   4   4         36.75         37.60         0.74 o                         
  13   4   4         16.50         17.57         0.48 o                         
  14   4   4        110.82        102.95         1.79 o                         
  15   4   4         78.20         87.17         1.52 o                         
  16   4   4         39.75         41.74         1.43 o                         
  17   4   4          0.18          0.34         0.18 o                         
  18   4   4        236.04        243.95         7.29 o                         
 -17   5   4        146.55        133.03         4.10 o                         
 -16   5   4         28.41         26.55         1.09 o                         
 -15   5   4         50.70         46.61         0.97 o                         
 -14   5   4        166.66        175.80         3.01 o                         
 -13   5   4          6.30          5.59         0.28 o                         
 -12   5   4       1202.66       1239.27        19.05 o                         
 -11   5   4        695.92        673.65        10.47 o                         
 -10   5   4        484.84        460.46         6.64 o                         
  -9   5   4        119.83        108.60         1.55 o                         
  -8   5   4          2.31          1.26         0.14 o                         
  -7   5   4         62.78         60.35         0.99 o                         
  -6   5   4          1.09          1.33         0.13 o                         
  -5   5   4          0.00          0.22         0.11 o                         
  -4   5   4        133.48        157.33         1.98 o                         
  -3   5   4        700.12        692.47         8.61 o                         
  -2   5   4        123.33        108.06         1.48 o                         
  -1   5   4        434.90        450.64         5.85 o                         
   0   5   4        393.17        404.34         5.27 o                         
   1   5   4        468.30        447.98         5.64 o                         
   2   5   4         60.01         62.80         0.95 o                         
   3   5   4        477.22        512.41         6.23 o                         
   4   5   4         57.64         58.16         0.83 o                         
   5   5   4         14.20         11.82         0.35 o                         
   6   5   4        102.16        101.19         1.61 o                         
   7   5   4          2.57          0.91         0.16 o                         
   8   5   4         40.04         39.68         0.78 o                         
   9   5   4        415.95        366.96         5.78 o                         
  10   5   4          3.06          4.62         0.29 o                         
  11   5   4       1307.29       1303.89        25.12 o                         
  12   5   4        724.98        785.54        12.73 o                         
  13   5   4        151.49        163.51         2.96 o                         
  14   5   4          0.03          0.38         0.23 o                         
  15   5   4         56.03         51.12         1.62 o                         
  16   5   4          0.26          0.39         0.17 o                         
  17   5   4        160.58        127.10         6.70 o                         
 -15   6   4          0.36          0.54         0.19 o                         
 -14   6   4         29.56         33.09         1.46 o                         
 -13   6   4         99.19        102.86         3.72 o                         
 -12   6   4         14.90         16.25         0.50 o                         
 -11   6   4         20.02         28.09         0.81 o                         
 -10   6   4        123.80        117.23         2.08 o                         
  -9   6   4        153.98        142.51         2.50 o                         
  -8   6   4          0.15          0.75         0.17 o                         
  -7   6   4          8.60          6.00         0.31 o                         
  -6   6   4         52.12         48.48         0.84 o                         
  -5   6   4          3.49          2.94         0.17 o                         
  -4   6   4         17.53         18.22         0.42 o                         
  -3   6   4         62.41         59.37         1.00 o                         
  -2   6   4        534.31        548.01         7.32 o                         
  -1   6   4         86.79         87.68         1.38 o                         
   0   6   4          1.67          1.55         0.16 o                         
   1   6   4        212.64        216.78         2.99 o                         
   2   6   4        471.73        489.37         6.53 o                         
   3   6   4          2.00          0.62         0.15 o                         
   4   6   4         19.08         18.04         0.46 o                         
   5   6   4         16.56         14.05         0.43 o                         
   6   6   4         54.28         52.07         1.06 o                         
   7   6   4          1.81          3.91         0.25 o                         
   8   6   4         15.01         14.52         0.42 o                         
   9   6   4        134.75        132.70         2.31 o                         
  10   6   4         15.45         12.60         0.42 o                         
  11   6   4         29.43         37.33         0.83 o                         
  12   6   4          0.18          0.83         0.24 o                         
  13   6   4         80.56         91.51         2.50 o                         
  14   6   4          0.09          0.06         0.15 o                         
  15   6   4          0.41          0.33         0.21 o                         
 -13   7   4         26.63         23.07         1.49 o                         
 -12   7   4         23.84         21.08         0.75 o                         
 -11   7   4         34.05         32.08         1.54 o                         
 -10   7   4          0.12          0.77         0.14 o                         
  -9   7   4         41.53         43.44         1.13 o                         
  -8   7   4          7.98          8.30         0.36 o                         
  -7   7   4         31.70         30.56         0.70 o                         
  -6   7   4          3.45          2.82         0.20 o                         
  -5   7   4         10.72          8.60         0.33 o                         
  -4   7   4        244.93        258.60         3.93 o                         
  -3   7   4         68.35         73.41         1.31 o                         
  -2   7   4        244.92        251.79         4.22 o                         
  -1   7   4        112.12        116.35         2.04 o                         
   0   7   4        590.32        608.92         9.42 o                         
   1   7   4         14.60         16.33         0.49 o                         
   2   7   4        335.63        362.08         5.95 o                         
   3   7   4         50.52         53.54         1.03 o                         
   4   7   4        123.17        125.44         2.29 o                         
   5   7   4          0.09          0.20         0.15 o                         
   6   7   4          0.33          0.23         0.15 o                         
   7   7   4          5.64          6.96         0.33 o                         
   8   7   4         30.71         37.54         0.85 o                         
   9   7   4         37.90         43.20         0.92 o                         
  10   7   4         25.19         23.01         0.64 o                         
  11   7   4          0.57          1.15         0.23 o                         
  12   7   4         34.32         23.50         1.03 o                         
  -8   8   4         59.27         60.86         3.39 o                         
  -7   8   4        132.61        113.89         2.69 o                         
  -6   8   4        105.05        100.07         3.57 o                         
  -5   8   4         31.70         30.51         1.18 o                         
  -4   8   4         13.37         10.43         0.39 o                         
  -3   8   4          0.02          0.18         0.11 o                         
  -2   8   4         66.43         71.48         1.94 o                         
  -1   8   4        192.05        192.83         3.63 o                         
   0   8   4        352.50        381.88         6.52 o                         
   1   8   4        115.49        117.50         3.31 o                         
   2   8   4         30.82         41.58         1.02 o                         
   3   8   4         13.24         16.87         0.55 o                         
   4   8   4         97.25         97.53         2.31 o                         
   5   8   4          0.55          1.05         0.15 o                         
   6   8   4        215.14        222.44         5.87 o                         
   7   8   4         73.22         59.84         4.68 o                         
   8   8   4         42.43         46.86         2.98 o                         
 -21   1   5          0.04          0.01         0.11 o                         
 -20   1   5          1.26          0.57         0.13 o                         
 -19   1   5          7.62          8.33         0.28 o                         
 -18   1   5        142.83        144.77         1.99 o                         
 -17   1   5         59.41         70.56         1.08 o                         
 -16   1   5          2.22          2.00         0.17 o                         
 -15   1   5        135.76        172.10         2.18 o                         
 -14   1   5          8.08          5.36         0.23 o                         
 -13   1   5         38.21         42.45         0.67 o                         
 -12   1   5         16.68         15.22         0.33 o                         
 -11   1   5         61.06         53.89         0.80 o                         
 -10   1   5        168.13        199.62         2.96 o                         
  -9   1   5        107.66        104.21         2.15 o                         
  -8   1   5        279.20        283.09         5.54 o                         
  -7   1   5        546.54        552.82        19.99 o                         
  -6   1   5       1196.62       1300.50        24.43 o                         
  -5   1   5         32.32         33.07         1.15 o                         
  -4   1   5        428.11        483.71        25.03 o                         
  -3   1   5         20.27         20.80         0.63 o                         
  -2   1   5         18.91         14.45         0.47 o                         
  -1   1   5       1730.90       1728.19        36.65 o                         
   0   1   5        623.90        635.57        12.03 o                         
   1   1   5        478.02        451.07         8.89 o                         
   2   1   5         59.83         38.45         0.98 o                         
   3   1   5        199.36        178.04         4.13 o                         
   4   1   5        357.12        348.56         8.95 o                         
   5   1   5        980.52        954.46        20.45 o                         
   6   1   5        713.51        839.98        18.11 o                         
   7   1   5          0.34          0.77         0.13 o                         
   8   1   5         71.98         70.39         1.62 o                         
   9   1   5        242.32        247.90         3.50 o                         
  10   1   5          2.98          6.77         0.25 o                         
  11   1   5        132.31        126.13         1.84 o                         
  12   1   5         26.20         28.72         0.74 o                         
  13   1   5         48.22         46.79         0.89 o                         
  14   1   5         18.87         28.83         0.65 o                         
  15   1   5        149.14        164.50         2.80 o                         
  16   1   5         21.58         24.44         0.60 o                         
  17   1   5         52.47         60.03         1.15 o                         
  18   1   5         55.27         55.97         1.16 o                         
  19   1   5          0.01          0.32         0.14 o                         
  20   1   5          5.32          2.97         0.23 o                         
 -20   2   5        136.01        124.84         6.77 o                         
 -19   2   5         50.98         64.02         1.08 o                         
 -18   2   5          0.71          0.50         0.14 o                         
 -17   2   5          0.10          0.23         0.14 o                         
 -16   2   5        175.31        170.38         2.35 o                         
 -15   2   5          2.50          1.31         0.21 o                         
 -14   2   5       1767.62       1682.51        34.91 o                         
 -13   2   5        519.84        539.71         7.49 o                         
 -12   2   5       1482.74       1395.19        23.68 o                         
 -11   2   5        539.77        512.05         6.63 o                         
 -10   2   5          6.93          7.57         0.26 o                         
  -9   2   5          0.08          0.48         0.12 o                         
  -8   2   5          3.34          5.00         0.28 o                         
  -7   2   5         72.86         93.61         2.08 o                         
  -6   2   5       1329.95       1316.64        24.85 o                         
  -5   2   5         32.66         59.96         1.07 o                         
  -4   2   5       2205.86       2336.23        45.98 o                         
  -3   2   5       1199.66       1306.23        24.42 o                         
  -2   2   5        472.37        492.28        14.61 o                         
  -1   2   5         75.92         99.12         2.39 o                         
   0   2   5         29.86         36.02         1.08 o                         
   1   2   5        478.67        510.22        26.18 o                         
   3   2   5       3457.86       3488.00       127.78 o                         
   4   2   5        216.87        242.97         5.96 o                         
   5   2   5        658.68        711.19        36.25 o                         
   6   2   5        511.39        491.56        10.30 o                         
   7   2   5         62.83         75.00         1.83 o                         
   8   2   5          2.87          1.30         0.17 o                         
   9   2   5         10.65         12.53         0.36 o                         
  10   2   5         83.58         78.86         1.23 o                         
  11   2   5       1277.88       1196.94        15.26 o                         
  12   2   5        548.28        550.32         7.38 o                         
  13   2   5       1226.89       1213.18        16.57 o                         
  14   2   5        386.81        401.50         5.64 o                         
  15   2   5        117.56        105.05         1.70 o                         
  16   2   5         88.72         86.14         1.42 o                         
  17   2   5          9.30          7.70         0.35 o                         
  18   2   5         24.77         31.91         0.84 o                         
  19   2   5        130.41        130.67         3.12 o                         
  20   2   5         26.54         27.49         1.49 o                         
 -19   3   5         87.87        108.37         4.15 o                         
 -18   3   5         67.11         71.67         1.19 o                         
 -17   3   5          1.75          0.86         0.16 o                         
 -16   3   5          0.00          0.08         0.15 o                         
 -15   3   5         27.22         26.27         0.56 o                         
 -14   3   5         44.75         51.56         1.30 o                         
 -13   3   5         29.97         34.87         0.64 o                         
 -12   3   5        583.26        563.50         7.10 o                         
 -11   3   5         46.22         53.25         0.96 o                         
 -10   3   5          0.01          0.40         0.12 o                         
  -9   3   5        292.77        272.22         3.51 o                         
  -8   3   5          2.66          0.80         0.12 o                         
  -7   3   5         36.84         47.37         1.12 o                         
  -6   3   5          1.50          4.53         0.47 o                         
  -5   3   5         92.29        106.06         2.02 o                         
  -4   3   5         29.93         40.73         1.00 o                         
  -3   3   5          0.16          0.31         0.12 o                         
  -2   3   5        635.83        594.37        12.39 o                         
  -1   3   5        798.63        705.70        16.06 o                         
   0   3   5        891.42        812.65        20.70 o                         
   1   3   5         17.05         22.41         0.59 o                         
   2   3   5        600.72        603.85        12.62 o                         
   3   3   5         25.73         23.44         0.57 o                         
   4   3   5         31.30         54.03         1.21 o                         
   5   3   5        147.52        148.80         3.27 o                         
   6   3   5        143.92        156.55         2.36 o                         
   7   3   5          3.45          3.35         0.19 o                         
   8   3   5         12.08         13.70         0.36 o                         
   9   3   5        309.81        283.53         3.88 o                         
  10   3   5          6.60          4.68         0.27 o                         
  11   3   5         86.98         76.37         1.18 o                         
  12   3   5        183.22        193.03         2.92 o                         
  13   3   5          0.11          0.04         0.17 o                         
  14   3   5         37.96         40.20         0.78 o                         
  15   3   5         65.66         63.25         1.14 o                         
  16   3   5          7.13          8.86         0.36 o                         
  17   3   5         15.33         15.57         0.40 o                         
  18   3   5          4.57          6.59         0.36 o                         
  19   3   5         28.18         36.56         1.51 o                         
 -18   4   5          8.01          8.31         0.51 o                         
 -17   4   5          7.38         10.52         0.31 o                         
 -16   4   5          5.44          7.22         0.31 o                         
 -15   4   5          9.63          9.00         0.33 o                         
 -14   4   5         21.48         21.30         0.56 o                         
 -13   4   5         90.35        101.16         1.70 o                         
 -12   4   5          7.66          7.20         0.32 o                         
 -11   4   5        213.28        219.81         3.06 o                         
 -10   4   5         14.72         13.45         0.35 o                         
  -9   4   5         91.64        103.39         1.41 o                         
  -8   4   5         21.93         24.47         0.47 o                         
  -7   4   5         17.05         12.23         0.29 o                         
  -6   4   5         30.07         32.99         0.53 o                         
  -5   4   5        297.07        302.45         4.10 o                         
  -4   4   5         35.90         38.31         0.68 o                         
  -3   4   5        480.49        500.36         6.89 o                         
  -2   4   5        205.05        203.98         3.14 o                         
  -1   4   5        153.40        159.33         2.51 o                         
   0   4   5        383.89        416.12         7.20 o                         
   1   4   5          0.02          0.29         0.13 o                         
   2   4   5        611.89        622.93         8.54 o                         
   3   4   5         63.29         54.36         0.83 o                         
   4   4   5        212.63        211.84         3.13 o                         
   5   4   5        181.89        182.27         2.38 o                         
   6   4   5         22.06         20.27         0.44 o                         
   7   4   5          1.62          2.61         0.16 o                         
   8   4   5         45.45         48.87         0.89 o                         
   9   4   5        127.79        127.17         2.19 o                         
  10   4   5        143.50        160.74         2.56 o                         
  11   4   5         34.74         30.48         0.64 o                         
  12   4   5         41.47         43.40         0.91 o                         
  13   4   5         65.01         72.75         1.27 o                         
  14   4   5         17.23         17.26         0.61 o                         
  15   4   5          1.30          1.71         0.19 o                         
  16   4   5          0.01          0.15         0.14 o                         
  17   4   5         45.08         50.89         1.49 o                         
  18   4   5         17.05         23.60         1.08 o                         
 -17   5   5         32.33         34.53         1.17 o                         
 -16   5   5         82.77         90.12         2.63 o                         
 -15   5   5        133.61        152.84         2.74 o                         
 -14   5   5        202.77        230.34         3.96 o                         
 -13   5   5        163.86        173.65         2.71 o                         
 -12   5   5        238.35        226.51         3.49 o                         
 -11   5   5        196.19        190.83         3.13 o                         
 -10   5   5        444.13        418.79         7.01 o                         
  -9   5   5        106.26         95.41         1.38 o                         
  -8   5   5         93.55         66.88         1.03 o                         
  -7   5   5          0.19          1.37         0.16 o                         
  -6   5   5          0.07          1.88         0.18 o                         
  -5   5   5        140.89        152.92         2.12 o                         
  -4   5   5        288.88        288.44         4.09 o                         
  -3   5   5         28.25         31.98         0.65 o                         
  -2   5   5        469.34        449.07         5.83 o                         
  -1   5   5        702.77        700.82         9.30 o                         
   0   5   5       1283.75       1228.51        18.88 o                         
   1   5   5        323.29        325.22         4.40 o                         
   2   5   5        260.60        251.13         3.70 o                         
   3   5   5        197.54        176.09         3.05 o                         
   4   5   5        190.77        212.48         3.05 o                         
   5   5   5         65.37         72.33         1.12 o                         
   6   5   5          3.22          0.49         0.16 o                         
   7   5   5         19.97         11.18         0.33 o                         
   8   5   5        120.30        103.09         1.78 o                         
   9   5   5        232.06        220.43         3.93 o                         
  10   5   5        489.74        521.40         8.53 o                         
  11   5   5        234.04        218.95         3.92 o                         
  12   5   5        246.44        262.83         4.61 o                         
  13   5   5        197.46        224.04         4.20 o                         
  14   5   5        246.15        287.21         5.29 o                         
  15   5   5        112.89        122.50         4.90 o                         
  16   5   5         53.71         56.45         2.53 o                         
 -15   6   5         10.07          7.53         0.53 o                         
 -14   6   5        151.99        144.83         6.85 o                         
 -13   6   5         55.64         52.38         1.19 o                         
 -12   6   5        112.10        102.59         2.02 o                         
 -11   6   5        351.92        362.58         6.30 o                         
 -10   6   5        195.61        187.29         2.90 o                         
  -9   6   5        164.94        162.30         2.44 o                         
  -8   6   5          7.44         10.04         0.34 o                         
  -7   6   5         10.05         10.71         0.34 o                         
  -6   6   5        220.51        228.34         3.87 o                         
  -5   6   5         49.96         51.84         0.89 o                         
  -4   6   5          3.56          3.75         0.19 o                         
  -3   6   5        663.79        673.84         9.26 o                         
  -2   6   5         22.37         24.12         0.54 o                         
  -1   6   5         89.12         92.62         1.44 o                         
   0   6   5         16.43         17.82         0.42 o                         
   1   6   5        153.12        153.25         2.24 o                         
   2   6   5        314.18        311.69         4.54 o                         
   3   6   5        153.61        159.08         2.41 o                         
   4   6   5          3.57          2.96         0.19 o                         
   5   6   5        324.28        350.33         5.83 o                         
   6   6   5          1.04          2.28         0.22 o                         
   7   6   5         13.73         20.98         0.53 o                         
   8   6   5         17.48         19.91         0.49 o                         
   9   6   5        281.75        276.50         4.58 o                         
  10   6   5         11.58         12.77         0.39 o                         
  11   6   5        295.62        298.08         6.79 o                         
  12   6   5          5.33          7.60         0.36 o                         
  13   6   5        277.41        232.08        16.28 o                         
  14   6   5          0.10         -0.07         0.15 o                         
 -12   7   5         22.88         22.11         0.81 o                         
 -11   7   5          1.49          1.58         0.16 o                         
 -10   7   5          0.21          0.67         0.14 o                         
  -9   7   5          0.58          0.61         0.12 o                         
  -8   7   5         19.09         19.17         0.63 o                         
  -7   7   5          4.76          5.15         0.25 o                         
  -6   7   5          5.31          3.59         0.24 o                         
  -5   7   5          1.97          2.06         0.16 o                         
  -4   7   5          2.64          1.94         0.18 o                         
  -3   7   5         48.08         54.75         0.99 o                         
  -2   7   5         18.63         17.14         0.45 o                         
  -1   7   5         26.98         27.22         0.61 o                         
   0   7   5        188.64        211.16         3.52 o                         
   1   7   5          4.98          6.11         0.28 o                         
   2   7   5         50.13         52.43         1.06 o                         
   3   7   5          9.81         10.40         0.34 o                         
   4   7   5          0.91          0.63         0.17 o                         
   5   7   5          0.45          0.19         0.15 o                         
   6   7   5         24.07         26.02         0.62 o                         
   7   7   5          2.56          3.61         0.23 o                         
   8   7   5          9.33          9.18         0.32 o                         
   9   7   5          0.29          0.32         0.12 o                         
  10   7   5          6.47         10.58         0.74 o                         
  11   7   5         12.22         11.74         0.67 o                         
  -8   8   5         17.18         14.50         0.73 o                         
  -7   8   5        113.25        120.39         6.00 o                         
  -6   8   5         62.60         66.79         1.62 o                         
  -5   8   5         11.79         15.70         0.68 o                         
  -4   8   5         47.51         42.69         1.35 o                         
  -3   8   5         59.82         53.37         1.35 o                         
  -2   8   5        755.32        782.60        15.02 o                         
  -1   8   5        207.68        207.14         6.00 o                         
   0   8   5         62.54         64.03         1.18 o                         
   1   8   5        552.16        566.42        13.50 o                         
   2   8   5        375.16        364.05         8.37 o                         
   3   8   5          3.60          2.67         0.21 o                         
   4   8   5         37.80         39.97         1.55 o                         
   5   8   5         48.28         50.74         1.08 o                         
   6   8   5        134.07        157.78         7.21 o                         
   7   8   5         22.94         21.90         2.23 o                         
 -20   0   6         37.68         35.19         0.99 o                         
 -19   0   6          9.16         12.93         0.51 o                         
 -18   0   6         63.89         60.27         1.80 o                         
 -17   0   6         87.02         96.34         1.87 o                         
 -16   0   6        338.17        305.59         5.39 o                         
 -15   0   6        100.40        119.97         2.17 o                         
 -14   0   6        259.54        239.72         4.07 o                         
 -13   0   6        355.19        376.62         5.95 o                         
 -12   0   6         18.59         26.13         0.59 o                         
 -11   0   6        200.15        200.74         3.24 o                         
 -10   0   6        242.53        235.84         3.96 o                         
  -9   0   6          1.64          0.18         0.19 o                         
  -8   0   6         21.59         27.58         0.92 o                         
  -7   0   6       1541.96       1666.18        44.03 o                         
  -6   0   6         10.99          8.21         0.48 o                         
  -5   0   6       1522.07       1535.63        40.56 o                         
  -4   0   6         10.16         17.37         0.87 o                         
  -3   0   6        747.65        769.11        20.69 o                         
  -2   0   6       3017.01       2944.61       107.71 o                         
  -1   0   6       3086.66       2953.10       107.78 o                         
   0   0   6       1167.81       1080.90        28.32 o                         
   2   0   6         10.82         11.94         0.65 o                         
   3   0   6          3.18          0.39         0.16 o                         
   4   0   6       2435.85       2381.55        61.14 o                         
   5   0   6         18.18         13.50         1.22 o                         
   6   0   6        216.71        252.03         9.27 o                         
   7   0   6        756.57        722.86        21.24 o                         
   8   0   6         82.84         97.53         2.07 o                         
   9   0   6         86.61         87.24         1.78 o                         
  10   0   6          0.79          2.68         0.26 o                         
  11   0   6         49.94         49.70         1.24 o                         
  12   0   6        181.57        195.02         4.03 o                         
  13   0   6        348.96        316.19         6.87 o                         
  14   0   6          2.03          0.63         0.27 o                         
  15   0   6        643.01        650.58        13.75 o                         
  16   0   6         10.69         15.53         0.66 o                         
  17   0   6        101.87        104.36         3.03 o                         
  18   0   6         22.15         17.63         0.71 o                         
  19   0   6          0.00          0.19         0.22 o                         
  20   0   6         11.90         10.62         0.62 o                         
 -20   1   6         44.89         36.07         1.31 o                         
 -19   1   6          7.17         11.10         0.35 o                         
 -18   1   6         11.52          9.17         0.30 o                         
 -17   1   6         15.10         18.65         0.43 o                         
 -16   1   6        389.61        400.81         4.94 o                         
 -15   1   6         75.70         63.05         1.00 o                         
 -14   1   6        633.80        620.47         7.17 o                         
 -13   1   6         29.21         29.55         0.51 o                         
 -12   1   6         27.21         24.95         0.46 o                         
 -11   1   6        169.65        169.27         2.01 o                         
 -10   1   6          0.11         -0.04         0.10 o                         
  -9   1   6         37.37         28.19         0.52 o                         
  -8   1   6         30.60         34.93         0.74 o                         
  -7   1   6        151.63        166.05         3.25 o                         
  -6   1   6        100.11        117.10         2.22 o                         
  -5   1   6         51.80         54.96         1.24 o                         
  -4   1   6        418.25        423.62         8.23 o                         
  -3   1   6        580.58        653.02        33.35 o                         
  -2   1   6        354.20        354.54        13.03 o                         
  -1   1   6        786.43        786.95        14.93 o                         
   0   1   6        311.94        333.55         8.56 o                         
   1   1   6        123.92        125.58         3.35 o                         
   2   1   6       1423.30       1430.02        26.32 o                         
   3   1   6         36.93         24.81         0.56 o                         
   4   1   6         76.64         83.52         1.87 o                         
   5   1   6        182.88        178.94         4.23 o                         
   6   1   6        201.25        224.50         6.77 o                         
   7   1   6         13.38         11.25         0.50 o                         
   8   1   6          5.61          1.51         0.14 o                         
   9   1   6          0.07          0.13         0.11 o                         
  10   1   6        131.01        125.27         1.88 o                         
  11   1   6         18.22         19.92         0.50 o                         
  12   1   6          2.84          2.27         0.23 o                         
  13   1   6        306.76        310.66         4.58 o                         
  14   1   6        268.16        275.12         4.27 o                         
  15   1   6        473.20        446.87         6.48 o                         
  16   1   6         17.47         16.89         0.46 o                         
  17   1   6         80.69         75.27         1.30 o                         
  18   1   6         13.13         19.63         0.52 o                         
  19   1   6         19.07         19.55         0.58 o                         
  20   1   6          2.83          3.53         0.47 o                         
 -20   2   6         66.20         66.20         1.96 o                         
 -19   2   6          6.95          7.66         0.26 o                         
 -18   2   6        194.18        188.72         2.78 o                         
 -17   2   6         13.77         25.24         0.51 o                         
 -16   2   6          0.00          0.41         0.15 o                         
 -15   2   6         75.36         82.61         1.29 o                         
 -14   2   6        914.66        934.57        11.28 o                         
 -13   2   6        669.26        664.54         7.86 o                         
 -12   2   6         14.33         19.14         0.44 o                         
 -11   2   6          0.70          2.02         0.16 o                         
 -10   2   6        624.10        620.51         7.53 o                         
  -9   2   6       1647.55       1567.62        39.82 o                         
  -8   2   6        109.81        125.85         1.86 o                         
  -7   2   6        180.20        172.53         2.66 o                         
  -6   2   6          3.45          4.26         0.26 o                         
  -5   2   6         18.76         31.81         0.66 o                         
  -4   2   6        310.59        338.98         5.51 o                         
  -3   2   6        220.01        239.18         3.94 o                         
  -2   2   6        527.39        552.48        12.66 o                         
  -1   2   6       2590.71       2647.93        51.92 o                         
   0   2   6       3999.93       4115.42       106.26 o                         
   1   2   6        737.28        758.38        22.31 o                         
   2   2   6        215.01        207.36         4.89 o                         
   3   2   6        360.16        412.02         8.66 o                         
   4   2   6        164.88        187.31         4.04 o                         
   5   2   6         18.75         15.23         0.45 o                         
   6   2   6         99.09         85.50         1.62 o                         
   7   2   6          1.06          0.80         0.15 o                         
   8   2   6       1150.49       1138.29        15.52 o                         
   9   2   6       1046.15       1016.72        13.41 o                         
  10   2   6         52.08         53.70         0.88 o                         
  11   2   6         15.53         10.01         0.34 o                         
  12   2   6        433.92        423.52         5.72 o                         
  13   2   6        548.67        553.10         7.68 o                         
  14   2   6        342.29        346.02         5.11 o                         
  15   2   6          1.28          1.18         0.19 o                         
  16   2   6         14.03         23.84         0.60 o                         
  17   2   6         81.31         66.88         1.45 o                         
  18   2   6         72.24         74.98         2.41 o                         
  19   2   6          0.70          0.85         0.15 o                         
 -19   3   6         60.97         55.68         1.42 o                         
 -18   3   6         15.67         19.63         0.45 o                         
 -17   3   6        136.10        146.55         2.46 o                         
 -16   3   6        120.04        122.80         1.90 o                         
 -15   3   6          4.80          3.04         0.23 o                         
 -14   3   6         87.14         94.50         1.54 o                         
 -13   3   6        133.45        133.82         2.03 o                         
 -12   3   6        245.91        237.99         3.10 o                         
 -11   3   6         22.45         14.97         0.36 o                         
 -10   3   6        840.80        802.94         9.21 o                         
  -9   3   6         62.10         63.23         0.87 o                         
  -8   3   6        253.06        270.31         3.37 o                         
  -7   3   6         15.74         10.22         0.26 o                         
  -6   3   6          9.06          7.15         0.22 o                         
  -5   3   6        118.50        109.13         1.61 o                         
  -4   3   6         98.40         96.52         1.88 o                         
  -3   3   6          0.16          0.33         0.16 o                         
  -2   3   6        413.69        456.09         8.84 o                         
  -1   3   6        419.45        414.07         8.06 o                         
   0   3   6        977.80        936.82        21.34 o                         
   1   3   6         12.31         13.22         0.39 o                         
   2   3   6        405.92        430.66         7.84 o                         
   3   3   6        369.53        348.95         5.26 o                         
   4   3   6         79.87         72.04         1.05 o                         
   5   3   6          0.71          0.66         0.13 o                         
   6   3   6          0.78          1.24         0.12 o                         
   7   3   6        263.31        248.16         3.21 o                         
   8   3   6        110.85        118.93         1.80 o                         
   9   3   6        165.00        156.42         2.64 o                         
  10   3   6        241.75        266.13         3.97 o                         
  11   3   6        497.41        478.54         6.67 o                         
  12   3   6          0.65          0.06         0.16 o                         
  13   3   6        237.36        229.29         3.59 o                         
  14   3   6          0.94          1.20         0.18 o                         
  15   3   6         44.19         48.99         0.96 o                         
  16   3   6          0.56          0.18         0.14 o                         
  17   3   6         22.67         24.55         0.84 o                         
  18   3   6         37.59         36.69         1.59 o                         
 -18   4   6         15.45         19.51         0.59 o                         
 -17   4   6          3.26          2.19         0.16 o                         
 -16   4   6         20.19         18.28         0.45 o                         
 -15   4   6          0.06          0.42         0.16 o                         
 -14   4   6         71.95         79.26         1.41 o                         
 -13   4   6          0.20          1.12         0.18 o                         
 -12   4   6        625.13        624.26        11.22 o                         
 -11   4   6         20.31         16.96         0.41 o                         
 -10   4   6         43.25         47.56         0.74 o                         
  -9   4   6          7.30          7.68         0.31 o                         
  -8   4   6         14.19         15.50         0.38 o                         
  -7   4   6         14.23         19.84         0.40 o                         
  -6   4   6         20.42         18.08         0.37 o                         
  -5   4   6        305.73        283.36         3.74 o                         
  -4   4   6        203.35        218.70         3.12 o                         
  -3   4   6       1596.36       1456.91        26.25 o                         
  -2   4   6         58.38         56.49         0.92 o                         
  -1   4   6        209.03        213.27         3.14 o                         
   0   4   6        191.14        184.69         2.74 o                         
   1   4   6         51.31         51.80         0.85 o                         
   2   4   6       1239.43       1137.37        14.95 o                         
   3   4   6        773.27        741.20         9.21 o                         
   4   4   6         63.80         55.25         0.82 o                         
   5   4   6        197.22        175.09         2.30 o                         
   6   4   6          6.25          7.51         0.27 o                         
   7   4   6        101.51        101.19         1.62 o                         
   8   4   6         41.51         39.05         0.75 o                         
   9   4   6         91.67         88.15         1.50 o                         
  10   4   6          8.44          5.20         0.41 o                         
  11   4   6        400.14        378.80         7.56 o                         
  12   4   6        104.48        121.99         1.99 o                         
  13   4   6         25.54         28.17         0.64 o                         
  14   4   6          6.03          4.68         0.24 o                         
  15   4   6          1.02          0.82         0.16 o                         
  16   4   6         26.82         30.47         0.89 o                         
  17   4   6          8.41         10.67         0.74 o                         
 -16   5   6          0.13          1.93         0.20 o                         
 -15   5   6         34.44         26.72         0.66 o                         
 -14   5   6         24.28         23.16         0.59 o                         
 -13   5   6        137.43        132.71         2.20 o                         
 -12   5   6        633.26        653.60        10.14 o                         
 -11   5   6        687.17        748.11        11.10 o                         
 -10   5   6        150.17        115.58         1.82 o                         
  -9   5   6        157.44        137.67         2.57 o                         
  -8   5   6         93.72         78.69         1.22 o                         
  -7   5   6        681.06        616.39         8.51 o                         
  -6   5   6          0.06          0.11         0.12 o                         
  -5   5   6        152.95        150.68         2.03 o                         
  -4   5   6        852.21        882.66        12.09 o                         
  -3   5   6         59.98         64.43         1.03 o                         
  -2   5   6       1513.36       1433.72        29.80 o                         
  -1   5   6        616.76        585.38         7.81 o                         
   0   5   6          1.88          2.82         0.26 o                         
   2   5   6        161.83        151.60         2.31 o                         
   3   5   6        816.14        828.82        10.95 o                         
   4   5   6        299.21        310.29         4.36 o                         
   5   5   6          2.95          1.70         0.16 o                         
   6   5   6        216.37        203.97         2.92 o                         
   7   5   6        454.39        421.35         6.32 o                         
   8   5   6         34.06         26.92         0.67 o                         
   9   5   6        193.46        163.39         2.68 o                         
  10   5   6         70.28        101.60         1.83 o                         
  11   5   6        808.30        853.86        14.54 o                         
  12   5   6        277.33        284.67         5.27 o                         
  13   5   6         17.53         18.99         0.61 o                         
  14   5   6         46.72         40.31         0.89 o                         
  15   5   6          5.08          2.21         0.26 o                         
  16   5   6         20.21         30.13         1.27 o                         
 -14   6   6          0.40          2.23         0.25 o                         
 -13   6   6          2.20          1.62         0.19 o                         
 -12   6   6          0.81          0.55         0.15 o                         
 -11   6   6         67.90         75.49         1.61 o                         
 -10   6   6         37.21         36.04         0.82 o                         
  -9   6   6          5.61          7.16         0.28 o                         
  -8   6   6         19.33         18.74         0.46 o                         
  -7   6   6         52.22         51.42         0.95 o                         
  -6   6   6          2.53          2.83         0.22 o                         
  -5   6   6        115.53        113.19         1.78 o                         
  -4   6   6          0.53          1.30         0.19 o                         
  -3   6   6         26.97         27.66         0.61 o                         
  -2   6   6         82.16         89.58         1.51 o                         
  -1   6   6         99.02        110.30         1.74 o                         
   0   6   6        199.27        194.87         2.90 o                         
   1   6   6        152.01        161.01         2.43 o                         
   2   6   6          3.13          3.23         0.20 o                         
   3   6   6         20.88         23.55         0.61 o                         
   4   6   6         44.79         43.49         0.88 o                         
   5   6   6         57.16         55.50         1.15 o                         
   6   6   6         31.89         28.68         0.70 o                         
   7   6   6         30.82         34.14         0.82 o                         
   8   6   6          0.13          0.22         0.13 o                         
   9   6   6         18.06         16.34         0.49 o                         
  10   6   6         37.06         40.57         0.79 o                         
  11   6   6          1.56          1.88         0.17 o                         
  12   6   6          0.21          0.12         0.21 o                         
  13   6   6          0.69          3.06         0.33 o                         
  14   6   6          1.90          1.11         0.21 o                         
 -11   7   6         23.78         27.09         0.92 o                         
 -10   7   6        109.92        120.72         2.91 o                         
  -9   7   6         24.05         25.36         0.64 o                         
  -8   7   6        132.17        130.23         2.65 o                         
  -7   7   6         36.64         36.31         1.15 o                         
  -6   7   6          3.08          3.45         0.20 o                         
  -5   7   6          9.14         10.99         0.39 o                         
  -4   7   6          0.19          0.37         0.15 o                         
  -3   7   6         11.37         10.78         0.39 o                         
  -2   7   6         26.82         26.81         0.59 o                         
  -1   7   6        146.08        154.37         2.62 o                         
   0   7   6        221.36        223.10         3.91 o                         
   1   7   6          8.67         12.68         0.39 o                         
   2   7   6         62.62         66.76         1.36 o                         
   3   7   6          7.23          8.53         0.33 o                         
   4   7   6          2.49          1.17         0.17 o                         
   5   7   6          2.02          1.99         0.18 o                         
   6   7   6          4.72          4.49         0.26 o                         
   7   7   6        110.37        111.85         2.13 o                         
   8   7   6         75.84         78.94         1.69 o                         
   9   7   6         47.06         48.59         1.27 o                         
  10   7   6         82.53         76.84         6.22 o                         
  11   7   6         16.93         16.28         0.89 o                         
  -6   8   6          0.10          0.64         0.14 o                         
  -5   8   6         21.30         21.95         1.35 o                         
  -4   8   6        113.02        144.29         4.33 o                         
  -3   8   6        158.81        168.00         4.35 o                         
  -2   8   6        119.49        125.10         4.70 o                         
  -1   8   6          5.75          6.33         0.23 o                         
   0   8   6         29.25         29.96         1.67 o                         
   1   8   6         39.57         39.14         1.00 o                         
   2   8   6        163.81        160.35         9.41 o                         
   3   8   6        120.83        134.90         3.16 o                         
   4   8   6         40.40         50.31         1.39 o                         
   5   8   6         27.89         40.17         0.93 o                         
   6   8   6         92.51         91.22         3.40 o                         
 -20   1   7         18.63         15.63         0.77 o                         
 -19   1   7          1.14          0.20         0.10 o                         
 -18   1   7          6.81          6.11         0.23 o                         
 -17   1   7        110.21        134.09         1.81 o                         
 -16   1   7         78.43         80.07         1.16 o                         
 -15   1   7          1.90          2.68         0.20 o                         
 -14   1   7        560.98        584.25         6.76 o                         
 -13   1   7        479.52        471.46         5.78 o                         
 -12   1   7        291.30        313.82         4.03 o                         
 -11   1   7        232.36        215.79         2.61 o                         
 -10   1   7        517.01        534.36         6.18 o                         
  -9   1   7         52.41         50.13         0.72 o                         
  -8   1   7        138.56        132.96         1.88 o                         
  -7   1   7        195.77        190.27         2.70 o                         
  -6   1   7        418.83        420.72         7.21 o                         
  -5   1   7        853.37        889.26        26.19 o                         
  -4   1   7          8.73         17.38         0.38 o                         
  -3   1   7        207.99        202.53         3.19 o                         
  -2   1   7        280.24        298.50         4.65 o                         
  -1   1   7        331.84        324.61         5.31 o                         
   0   1   7          7.54          9.03         0.25 o                         
   1   1   7        985.27       1013.55        19.12 o                         
   2   1   7         96.76         79.49         1.56 o                         
   3   1   7        110.02        144.64         2.93 o                         
   4   1   7        305.64        331.42         7.71 o                         
   5   1   7        919.06        918.85        27.07 o                         
   6   1   7        241.29        212.07         3.38 o                         
   7   1   7         63.99         55.27         1.04 o                         
   8   1   7         56.61         51.74         0.86 o                         
   9   1   7        209.52        205.81         3.09 o                         
  10   1   7          2.43          1.94         0.19 o                         
  11   1   7        572.24        564.61         8.13 o                         
  12   1   7        561.06        556.55         8.35 o                         
  13   1   7        453.32        464.54         6.74 o                         
  14   1   7        236.23        249.92         3.76 o                         
  15   1   7         85.05         85.05         1.42 o                         
  16   1   7         98.11        110.15         1.84 o                         
  17   1   7          0.22          0.28         0.16 o                         
  18   1   7          7.70          6.66         0.28 o                         
  19   1   7          2.78          1.39         0.18 o                         
 -19   2   7        261.66        295.37         5.15 o                         
 -18   2   7          1.17          0.58         0.13 o                         
 -17   2   7        365.31        363.52         6.50 o                         
 -16   2   7          0.32          0.66         0.15 o                         
 -15   2   7         11.15          6.38         0.27 o                         
 -14   2   7         20.29         16.04         0.41 o                         
 -13   2   7         13.87          8.10         0.28 o                         
 -12   2   7         49.83         50.57         0.79 o                         
 -11   2   7        230.82        241.18         3.16 o                         
 -10   2   7        392.56        402.67         4.82 o                         
  -9   2   7        254.34        247.85         3.10 o                         
  -8   2   7         57.60         59.88         0.83 o                         
  -7   2   7        911.03        937.38        13.27 o                         
  -6   2   7        342.83        349.96         5.02 o                         
  -5   2   7          4.68          6.65         0.24 o                         
  -4   2   7        123.32        135.21         2.10 o                         
  -3   2   7        179.22        167.46         2.68 o                         
  -2   2   7        547.38        511.85         8.31 o                         
  -1   2   7       2814.68       2943.73        53.89 o                         
   0   2   7       3314.29       3332.61        60.79 o                         
   1   2   7        701.40        687.57        13.28 o                         
   2   2   7        603.40        550.88        12.66 o                         
   3   2   7          2.37          4.77         0.25 o                         
   4   2   7        230.81        238.34         4.73 o                         
   5   2   7        268.60        261.96         3.55 o                         
   6   2   7        848.56        846.46        11.16 o                         
   7   2   7         40.94         46.02         0.72 o                         
   8   2   7        550.02        514.68         6.66 o                         
   9   2   7         76.28         78.07         1.20 o                         
  10   2   7         21.94         23.11         0.54 o                         
  11   2   7         19.31         19.35         0.55 o                         
  12   2   7         22.61         30.48         0.67 o                         
  13   2   7         85.92         86.81         1.69 o                         
  14   2   7         11.00         16.44         0.47 o                         
  15   2   7         69.79         66.13         1.24 o                         
  16   2   7         48.92         43.35         0.92 o                         
  17   2   7         97.52         97.97         1.84 o                         
  18   2   7        108.76        114.75         2.78 o                         
  19   2   7          8.78          1.83         0.41 o                         
 -19   3   7          0.36          1.26         0.15 o                         
 -18   3   7         54.56         64.91         1.94 o                         
 -17   3   7          8.76         11.35         0.35 o                         
 -16   3   7          1.25          0.82         0.15 o                         
 -15   3   7        263.96        275.94         4.05 o                         
 -14   3   7         76.07         81.09         1.30 o                         
 -13   3   7        117.27        118.91         1.70 o                         
 -12   3   7        218.23        207.27         2.64 o                         
 -11   3   7        300.65        289.97         3.62 o                         
 -10   3   7        210.55        182.67         2.37 o                         
  -9   3   7         82.81         78.99         1.18 o                         
  -8   3   7         55.47         52.85         0.79 o                         
  -7   3   7        102.23        102.31         1.41 o                         
  -6   3   7        350.97        353.88         4.47 o                         
  -5   3   7        155.04        151.25         2.11 o                         
  -4   3   7        383.35        380.66         5.48 o                         
  -3   3   7        590.58        598.69         8.89 o                         
  -2   3   7          4.26          3.05         0.22 o                         
  -1   3   7        178.10        174.34         2.59 o                         
   0   3   7          0.97          2.13         0.17 o                         
   1   3   7        235.99        213.65         2.92 o                         
   2   3   7        392.17        388.61         5.04 o                         
   3   3   7       1028.72        963.98        14.85 o                         
   4   3   7        242.98        232.17         3.09 o                         
   5   3   7        128.78        125.39         1.58 o                         
   6   3   7        355.93        343.28         4.25 o                         
   7   3   7         52.43         42.41         0.71 o                         
   8   3   7         75.83         77.99         1.30 o                         
   9   3   7        128.86        113.05         1.75 o                         
  10   3   7         31.53         34.83         0.72 o                         
  11   3   7        442.76        412.22         5.99 o                         
  12   3   7         55.44         58.63         1.26 o                         
  13   3   7          1.94          3.12         0.24 o                         
  14   3   7         16.80         18.20         0.49 o                         
  15   3   7        106.61        118.16         2.25 o                         
  16   3   7          5.47          9.12         0.32 o                         
  17   3   7         82.93         85.32         2.65 o                         
  18   3   7          1.73          3.62         0.51 o                         
 -17   4   7          6.23          6.03         0.27 o                         
 -16   4   7        104.67        105.85         1.88 o                         
 -15   4   7         10.69         10.46         0.39 o                         
 -14   4   7         69.13         67.17         1.29 o                         
 -13   4   7         76.02         68.84         1.27 o                         
 -12   4   7        211.71        202.55         3.03 o                         
 -11   4   7          0.09          0.30         0.17 o                         
 -10   4   7         42.45         45.41         0.78 o                         
  -9   4   7          4.09          3.59         0.20 o                         
  -8   4   7          0.81          0.74         0.14 o                         
  -7   4   7         19.99         15.68         0.40 o                         
  -6   4   7         40.19         44.93         0.82 o                         
  -5   4   7          0.64          1.08         0.14 o                         
  -4   4   7         46.31         53.35         0.86 o                         
  -3   4   7          9.52          9.22         0.28 o                         
  -2   4   7         21.03         16.93         0.40 o                         
  -1   4   7          7.09          6.24         0.27 o                         
   0   4   7        165.37        163.70         2.29 o                         
   1   4   7         52.25         51.41         0.79 o                         
   2   4   7         67.51         53.24         0.82 o                         
   3   4   7        122.10        123.62         1.77 o                         
   4   4   7          0.66          1.05         0.25 o                         
   5   4   7          2.21          4.18         0.22 o                         
   6   4   7          8.15          9.81         0.33 o                         
   7   4   7         64.30         61.42         1.03 o                         
   8   4   7          6.26          7.51         0.40 o                         
   9   4   7         94.52         89.50         1.59 o                         
  10   4   7         15.21         10.18         0.46 o                         
  11   4   7         57.34         56.84         1.04 o                         
  12   4   7          1.61          3.03         0.23 o                         
  13   4   7        193.56        186.98         2.91 o                         
  14   4   7          0.92          1.08         0.17 o                         
  15   4   7         77.96         71.57         2.26 o                         
  16   4   7          5.28          6.37         0.31 o                         
  17   4   7         23.32         11.64         0.95 o                         
 -16   5   7        145.15        158.48         5.72 o                         
 -15   5   7         98.44        119.92         2.72 o                         
 -14   5   7        215.09        231.77         4.32 o                         
 -13   5   7        209.38        208.92         4.52 o                         
 -12   5   7        210.85        211.51         3.58 o                         
 -11   5   7         67.06         65.76         1.21 o                         
 -10   5   7        347.08        335.16         5.08 o                         
  -9   5   7        156.89        141.61         2.28 o                         
  -8   5   7         47.77         36.02         0.89 o                         
  -7   5   7         68.80         59.36         1.01 o                         
  -6   5   7        157.53        157.59         2.18 o                         
  -5   5   7        109.05        124.69         1.75 o                         
  -4   5   7         58.04         61.93         0.96 o                         
  -3   5   7          4.52          5.16         0.26 o                         
  -2   5   7        496.62        487.57         7.00 o                         
  -1   5   7        657.08        663.73         9.86 o                         
   0   5   7        371.55        383.78         5.78 o                         
   1   5   7        671.94        656.84        10.17 o                         
   2   5   7         59.29         59.62         1.06 o                         
   3   5   7          7.44         10.07         0.31 o                         
   4   5   7        140.27        156.74         2.29 o                         
   5   5   7        153.10        161.52         2.35 o                         
   6   5   7         13.10         10.77         0.34 o                         
   7   5   7         43.15         33.48         0.78 o                         
   8   5   7        108.18         97.21         1.78 o                         
   9   5   7        168.10        155.03         2.69 o                         
  10   5   7        207.34        210.06         3.98 o                         
  11   5   7         52.53         49.87         1.04 o                         
  12   5   7        123.30        128.52         2.73 o                         
  13   5   7        197.82        206.26         4.60 o                         
  14   5   7         63.66         76.28         3.02 o                         
  15   5   7        129.48        146.38         6.19 o                         
 -14   6   7          3.32          5.02         0.43 o                         
 -13   6   7         49.07         43.16         1.29 o                         
 -12   6   7          7.69         11.52         0.38 o                         
 -11   6   7          4.03          7.08         0.32 o                         
 -10   6   7         67.01         72.73         1.62 o                         
  -9   6   7          9.16         13.99         0.41 o                         
  -8   6   7         56.35         57.35         0.96 o                         
  -7   6   7         50.24         52.93         0.95 o                         
  -6   6   7         87.53         85.30         1.61 o                         
  -5   6   7         35.85         34.22         0.73 o                         
  -4   6   7        197.84        202.47         3.27 o                         
  -3   6   7        209.74        222.29         3.76 o                         
  -2   6   7         18.93         17.84         0.47 o                         
  -1   6   7         12.40          9.39         0.34 o                         
   0   6   7        467.02        488.98         8.18 o                         
   1   6   7        118.36        130.75         2.19 o                         
   2   6   7        124.61        125.97         2.01 o                         
   3   6   7         75.75         78.98         1.38 o                         
   4   6   7         29.92         30.90         0.69 o                         
   5   6   7          0.11          0.15         0.17 o                         
   6   6   7          3.34          2.51         0.20 o                         
   7   6   7          1.73          2.11         0.19 o                         
   8   6   7         23.03         20.66         0.56 o                         
   9   6   7          7.54          5.37         0.27 o                         
  10   6   7          3.32          5.10         0.35 o                         
  11   6   7          6.29         13.25         0.52 o                         
  12   6   7         34.74         33.59         1.14 o                         
  13   6   7         17.36         14.60         0.81 o                         
 -10   7   7        186.76        188.83        11.47 o                         
  -9   7   7          4.60          3.26         0.53 o                         
  -8   7   7          1.74          3.55         0.26 o                         
  -7   7   7         12.38         10.95         0.43 o                         
  -6   7   7        107.71        115.66         3.48 o                         
  -5   7   7         45.44         37.93         0.87 o                         
  -4   7   7         63.29         52.17         1.31 o                         
  -3   7   7        284.31        270.78         4.69 o                         
  -2   7   7         67.60         69.68         1.33 o                         
  -1   7   7         88.35         93.65         1.64 o                         
   0   7   7          2.02          1.43         0.16 o                         
   1   7   7        126.04        133.83         2.55 o                         
   2   7   7         80.75         76.76         1.43 o                         
   3   7   7        216.70        211.85         3.95 o                         
   4   7   7         45.40         52.43         1.17 o                         
   5   7   7         64.65         55.83         1.82 o                         
   6   7   7          0.00          0.01         0.11 o                         
   7   7   7          0.36          2.07         0.17 o                         
   8   7   7          4.12          5.81         0.31 o                         
   9   7   7         62.01         42.47         1.83 o                         
  10   7   7         17.36         26.54         2.16 o                         
  -5   8   7         42.76         55.82         1.72 o                         
  -4   8   7         58.05         69.01         3.84 o                         
  -3   8   7         52.71         56.06         1.74 o                         
  -2   8   7         15.21         20.49         1.09 o                         
  -1   8   7          6.56          6.81         0.31 o                         
   0   8   7          1.05          0.70         0.15 o                         
   1   8   7          3.93          5.17         0.51 o                         
   2   8   7         30.03         35.79         1.03 o                         
   3   8   7         80.05         96.80         3.59 o                         
   4   8   7         20.38         30.89         1.03 o                         
 -19   0   8          3.03          3.71         0.49 o                         
 -18   0   8         40.39         49.78         1.98 o                         
 -17   0   8          0.68          0.51         0.17 o                         
 -16   0   8        187.06        181.37         3.28 o                         
 -15   0   8         33.27         36.05         0.86 o                         
 -14   0   8        198.58        214.67         4.14 o                         
 -13   0   8         25.36         26.41         0.67 o                         
 -12   0   8         32.36         40.95         0.90 o                         
 -11   0   8        389.69        426.70         7.41 o                         
 -10   0   8       1203.59       1263.41        26.31 o                         
  -9   0   8       1191.99       1087.10        22.59 o                         
  -8   0   8       1914.83       1886.15        67.78 o                         
  -7   0   8         25.07         21.95         0.56 o                         
  -6   0   8        202.93        208.92         4.84 o                         
  -5   0   8         49.65         43.60         0.91 o                         
  -4   0   8        167.45        152.74         3.33 o                         
  -3   0   8          0.45          1.58         0.20 o                         
  -2   0   8        434.80        419.42         9.66 o                         
  -1   0   8       2279.53       2323.06        60.43 o                         
   0   0   8         42.47         64.26         1.63 o                         
   1   0   8        215.59        215.88         5.06 o                         
   2   0   8        273.35        286.92         7.46 o                         
   3   0   8         48.41         42.63         1.30 o                         
   4   0   8        215.02        227.57         6.96 o                         
   5   0   8        149.19        136.20         3.32 o                         
   6   0   8        158.04        171.68         5.36 o                         
   7   0   8        909.93        878.99        18.42 o                         
   8   0   8        404.11        345.45         6.85 o                         
   9   0   8       1216.00       1232.85        28.17 o                         
  10   0   8         17.93         15.94         0.67 o                         
  11   0   8        101.00         96.75         2.36 o                         
  12   0   8         14.27         18.48         0.75 o                         
  13   0   8        121.79        141.56         4.65 o                         
  14   0   8          1.02          1.12         0.29 o                         
  15   0   8        343.47        352.57         7.02 o                         
  16   0   8          4.80          2.79         0.31 o                         
  17   0   8         53.20         61.75         2.40 o                         
  18   0   8         29.39         34.78         2.37 o                         
 -19   1   8         77.74         98.02         1.89 o                         
 -18   1   8          0.92          0.13         0.12 o                         
 -17   1   8          5.74          5.36         0.25 o                         
 -16   1   8          2.28          2.17         0.18 o                         
 -15   1   8        222.82        257.19         3.44 o                         
 -14   1   8        409.52        409.42         4.78 o                         
 -13   1   8        529.13        553.33         6.58 o                         
 -12   1   8         64.03         66.81         0.95 o                         
 -11   1   8         79.74         95.10         1.33 o                         
 -10   1   8       1667.21       1499.81        55.78 o                         
  -9   1   8          3.76          4.08         0.19 o                         
  -8   1   8          6.68          4.65         0.18 o                         
  -7   1   8        201.01        227.98         2.69 o                         
  -6   1   8        392.40        426.23         5.52 o                         
  -5   1   8          2.67          3.76         0.16 o                         
  -4   1   8        145.15        163.08         2.50 o                         
  -3   1   8         81.75         99.75         1.51 o                         
  -2   1   8       1971.23       2056.93        38.13 o                         
  -1   1   8          3.44          5.87         0.24 o                         
   0   1   8        222.62        209.13         3.31 o                         
   1   1   8       1635.69       1652.49        31.15 o                         
   2   1   8        412.24        454.35         7.79 o                         
   3   1   8         12.37         20.88         0.52 o                         
   4   1   8         92.31         78.09         1.35 o                         
   5   1   8        131.77        163.71         2.81 o                         
   6   1   8        303.18        305.24         4.63 o                         
   7   1   8        101.25         98.86         1.46 o                         
   8   1   8         53.82         58.17         0.93 o                         
   9   1   8        704.92        704.14        15.46 o                         
  10   1   8        547.54        551.98         8.26 o                         
  11   1   8          0.24          0.56         0.16 o                         
  12   1   8        425.56        427.90         5.99 o                         
  13   1   8        460.26        497.87         7.21 o                         
  14   1   8        214.73        227.84         3.43 o                         
  15   1   8         55.49         66.82         1.21 o                         
  16   1   8          3.09          4.18         0.25 o                         
  17   1   8          4.05          2.26         0.21 o                         
  18   1   8         46.06         51.87         1.45 o                         
 -19   2   8        263.86        296.09         8.56 o                         
 -18   2   8         10.77         12.51         0.34 o                         
 -17   2   8         40.50         51.83         0.91 o                         
 -16   2   8         99.67         93.14         1.43 o                         
 -15   2   8         83.57         94.28         1.42 o                         
 -14   2   8        147.25        145.04         2.16 o                         
 -13   2   8          2.05          2.01         0.20 o                         
 -12   2   8         64.49         62.69         0.96 o                         
 -11   2   8         98.29        109.71         1.63 o                         
 -10   2   8          8.33          6.48         0.25 o                         
  -9   2   8        833.60        852.28        10.28 o                         
  -8   2   8        434.25        447.15         5.32 o                         
  -7   2   8          0.46          0.11         0.10 o                         
  -6   2   8         31.28         33.99         0.52 o                         
  -5   2   8        481.72        462.02         5.78 o                         
  -4   2   8          7.24          6.11         0.19 o                         
  -3   2   8        417.34        385.16         4.84 o                         
  -2   2   8        592.33        555.79         7.15 o                         
  -1   2   8        633.40        661.89         8.76 o                         
   0   2   8        621.00        630.40         8.34 o                         
   1   2   8        644.65        638.53         7.93 o                         
   2   2   8        475.91        407.69         5.27 o                         
   3   2   8          0.02          0.14         0.10 o                         
   4   2   8        295.44        269.71         3.69 o                         
   5   2   8        119.30        117.96         1.66 o                         
   6   2   8          0.18          1.26         0.13 o                         
   7   2   8        172.14        180.09         2.44 o                         
   8   2   8        904.93        866.38        12.84 o                         
   9   2   8          3.12          1.52         0.17 o                         
  10   2   8         60.67         74.36         1.41 o                         
  11   2   8         15.34         16.31         0.47 o                         
  12   2   8          0.47          0.14         0.19 o                         
  13   2   8        142.94        145.16         2.27 o                         
  14   2   8          0.28          0.31         0.19 o                         
  15   2   8        236.26        247.69         4.19 o                         
  16   2   8         51.90         64.35         1.62 o                         
  17   2   8          0.04          0.17         0.14 o                         
  18   2   8        212.42        220.51         9.69 o                         
 -18   3   8         53.31         47.70         1.32 o                         
 -17   3   8          0.02          0.05         0.11 o                         
 -16   3   8        248.89        235.78         3.74 o                         
 -15   3   8         67.46         77.13         1.37 o                         
 -14   3   8        345.90        347.49         5.26 o                         
 -13   3   8         24.12         21.35         0.51 o                         
 -12   3   8        155.21        158.30         2.21 o                         
 -11   3   8        230.55        241.32         3.23 o                         
 -10   3   8          2.29          1.47         0.16 o                         
  -9   3   8         68.99         74.41         1.13 o                         
  -8   3   8         29.17         30.95         0.59 o                         
  -7   3   8          4.51          3.91         0.23 o                         
  -6   3   8          0.06          0.45         0.11 o                         
  -5   3   8         87.84        104.61         1.57 o                         
  -4   3   8        103.17         90.37         1.34 o                         
  -3   3   8          1.96          2.03         0.15 o                         
  -2   3   8        139.89        130.14         1.79 o                         
  -1   3   8         41.86         39.60         0.63 o                         
   0   3   8         30.41         33.92         0.54 o                         
   1   3   8          3.34          5.84         0.20 o                         
   2   3   8         88.10         81.79         1.08 o                         
   3   3   8         27.78         22.27         0.41 o                         
   4   3   8        247.99        259.37         3.24 o                         
   5   3   8         23.30         18.61         0.36 o                         
   6   3   8         30.77         34.22         0.72 o                         
   7   3   8          0.26          0.74         0.14 o                         
   8   3   8        186.01        199.98         3.03 o                         
   9   3   8          0.11         -0.14         0.14 o                         
  10   3   8        125.73        136.95         2.06 o                         
  11   3   8        138.65        133.74         2.29 o                         
  12   3   8         31.25         31.74         0.69 o                         
  13   3   8        187.89        194.22         3.19 o                         
  14   3   8          0.00          0.21         0.18 o                         
  15   3   8        207.75        196.85         5.01 o                         
  16   3   8         29.99         31.60         0.75 o                         
  17   3   8        113.81        102.49         4.28 o                         
 -17   4   8        234.10        217.84         5.03 o                         
 -16   4   8         82.50         98.93         1.79 o                         
 -15   4   8         25.20         29.86         0.76 o                         
 -14   4   8         11.41         13.03         0.42 o                         
 -13   4   8         71.68         69.96         1.14 o                         
 -12   4   8          9.13          7.31         0.28 o                         
 -11   4   8         22.46         21.65         0.50 o                         
 -10   4   8        299.75        275.59         4.22 o                         
  -9   4   8         33.20         23.44         0.51 o                         
  -8   4   8         51.77         46.45         0.80 o                         
  -7   4   8        666.54        625.87         8.90 o                         
  -6   4   8        127.71        125.64         1.90 o                         
  -5   4   8        129.79        124.44         1.81 o                         
  -4   4   8        557.15        545.15         7.53 o                         
  -3   4   8          0.11          0.26         0.13 o                         
  -2   4   8        701.35        701.88        10.86 o                         
  -1   4   8        845.04        802.49        13.69 o                         
   0   4   8        257.22        235.30         3.47 o                         
   1   4   8       1297.55       1187.30        21.82 o                         
   2   4   8         91.62        103.37         1.75 o                         
   3   4   8       1076.69       1082.58        15.29 o                         
   4   4   8        239.57        232.88         3.44 o                         
   5   4   8         55.38         52.46         0.91 o                         
   6   4   8        218.49        210.06         3.15 o                         
   7   4   8        196.47        171.52         2.50 o                         
   8   4   8         75.59         67.63         1.19 o                         
   9   4   8         73.75         57.37         1.32 o                         
  10   4   8        114.92        115.94         1.97 o                         
  11   4   8        116.33        109.80         1.79 o                         
  12   4   8         16.43         15.99         0.46 o                         
  13   4   8          0.13         -0.10         0.16 o                         
  14   4   8          1.63          0.98         0.17 o                         
  15   4   8        214.61        240.99         5.63 o                         
  16   4   8        101.35        107.44         4.90 o                         
 -15   5   8         52.82         50.44         2.21 o                         
 -14   5   8         23.11         30.37         1.31 o                         
 -13   5   8        105.92         96.95         1.79 o                         
 -12   5   8         30.77         38.49         0.83 o                         
 -11   5   8        112.27        112.10         2.10 o                         
 -10   5   8         47.09         50.63         0.92 o                         
  -9   5   8         21.15         16.50         0.44 o                         
  -8   5   8         57.77         61.28         1.06 o                         
  -7   5   8         18.09         15.01         0.41 o                         
  -6   5   8        279.50        272.49         4.21 o                         
  -5   5   8        135.33        128.33         1.85 o                         
  -4   5   8         33.61         36.52         0.65 o                         
  -3   5   8        967.96        958.49        14.78 o                         
  -2   5   8         56.66         58.62         1.00 o                         
  -1   5   8         96.63         99.60         1.58 o                         
   0   5   8        152.28        148.52         2.25 o                         
   1   5   8          4.14          3.90         0.23 o                         
   2   5   8       1055.71       1033.69        15.90 o                         
   3   5   8          8.63          7.72         0.28 o                         
   4   5   8        251.43        248.89         3.52 o                         
   5   5   8        223.61        205.43         3.69 o                         
   6   5   8         12.49         12.88         0.41 o                         
   7   5   8         18.32         19.52         0.47 o                         
   8   5   8         12.01         17.44         0.45 o                         
   9   5   8          0.10         -0.01         0.13 o                         
  10   5   8         36.01         29.07         0.84 o                         
  11   5   8          0.46          0.18         0.15 o                         
  12   5   8         69.95         68.12         1.48 o                         
  13   5   8          0.00         -0.04         0.15 o                         
  14   5   8          7.19          7.61         0.65 o                         
 -13   6   8        215.59        206.01        11.89 o                         
 -12   6   8        241.91        248.30         5.29 o                         
 -11   6   8         91.98         86.44         2.73 o                         
 -10   6   8          5.37          6.24         0.38 o                         
  -9   6   8         48.62         50.17         1.47 o                         
  -8   6   8          8.52          9.25         0.32 o                         
  -7   6   8        247.38        240.89         3.70 o                         
  -6   6   8          0.40          0.42         0.19 o                         
  -5   6   8          2.29          1.31         0.18 o                         
  -4   6   8        288.84        302.80         5.60 o                         
  -3   6   8        210.67        203.38         3.46 o                         
  -2   6   8          7.38          6.86         0.31 o                         
  -1   6   8          6.47          6.68         0.28 o                         
   0   6   8         22.59         21.19         0.54 o                         
   1   6   8         33.91         29.31         0.62 o                         
   2   6   8        100.23         87.60         1.51 o                         
   3   6   8        500.77        524.76         8.13 o                         
   4   6   8          2.22          1.92         0.20 o                         
   5   6   8          0.53          0.26         0.15 o                         
   6   6   8        152.22        157.57         2.81 o                         
   7   6   8          6.75          4.96         0.23 o                         
   8   6   8         55.36         56.13         1.43 o                         
   9   6   8         10.34         12.20         0.38 o                         
  10   6   8         18.32         15.00         0.45 o                         
  11   6   8        352.25        328.75        14.66 o                         
  12   6   8        217.14        201.20         7.39 o                         
  -9   7   8         84.15         77.74         4.19 o                         
  -8   7   8         13.19         18.33         0.54 o                         
  -7   7   8          8.18          6.47         0.35 o                         
  -6   7   8         29.06         26.56         0.92 o                         
  -5   7   8          2.59          3.44         0.21 o                         
  -4   7   8         27.90         23.68         0.59 o                         
  -3   7   8          6.89          7.83         0.35 o                         
  -2   7   8         57.44         60.57         1.22 o                         
  -1   7   8         38.44         31.71         0.69 o                         
   0   7   8          8.66          9.20         0.30 o                         
   1   7   8         56.50         56.14         1.07 o                         
   2   7   8          1.27          1.34         0.16 o                         
   3   7   8         49.44         46.74         0.98 o                         
   4   7   8          6.53          6.56         0.37 o                         
   5   7   8         22.90         22.31         0.52 o                         
   6   7   8          5.58          4.20         0.27 o                         
   7   7   8         11.66         14.47         0.61 o                         
   8   7   8         66.42         68.19         3.52 o                         
 -19   1   9        147.56         94.68         6.49 o                         
 -18   1   9         21.84         17.58         0.51 o                         
 -17   1   9          8.48          9.48         0.29 o                         
 -16   1   9         24.64         20.98         0.43 o                         
 -15   1   9        312.64        347.46         4.55 o                         
 -14   1   9          8.04         10.43         0.31 o                         
 -13   1   9        697.62        743.01         8.76 o                         
 -12   1   9       1006.59       1003.59        12.10 o                         
 -11   1   9        639.05        666.67         8.10 o                         
 -10   1   9        123.56        130.94         1.64 o                         
  -9   1   9        259.53        249.50         2.89 o                         
  -8   1   9         37.07         32.16         0.51 o                         
  -7   1   9        130.11        144.21         1.76 o                         
  -6   1   9         72.87         84.29         1.04 o                         
  -5   1   9         25.36         30.56         0.44 o                         
  -4   1   9        918.04        913.31        12.03 o                         
  -3   1   9        423.01        452.92         6.01 o                         
  -2   1   9        438.84        441.04         5.38 o                         
  -1   1   9        297.30        317.23         4.01 o                         
   0   1   9        295.35        293.92         3.83 o                         
   1   1   9        336.40        332.13         4.33 o                         
   2   1   9        573.59        598.70         7.98 o                         
   3   1   9        607.17        602.01         7.49 o                         
   4   1   9         60.54         65.61         0.92 o                         
   5   1   9         51.27         65.85         1.00 o                         
   6   1   9         57.74         69.51         1.15 o                         
   7   1   9          7.69          7.08         0.27 o                         
   8   1   9         54.21         53.83         0.97 o                         
   9   1   9          9.58         11.54         0.40 o                         
  10   1   9        770.24        775.48        10.66 o                         
  11   1   9        775.60        790.47        10.88 o                         
  12   1   9        365.00        390.69         5.50 o                         
  13   1   9         75.80         81.83         1.34 o                         
  14   1   9         90.98         95.79         1.56 o                         
  15   1   9        130.26        130.63         2.65 o                         
  16   1   9          0.35          0.21         0.15 o                         
  17   1   9          3.30          1.41         0.15 o                         
  18   1   9         98.37        109.89         4.23 o                         
 -18   2   9        148.20        161.26         5.22 o                         
 -17   2   9         53.61         60.52         1.46 o                         
 -16   2   9          1.58          1.53         0.16 o                         
 -15   2   9          1.51          3.07         0.21 o                         
 -14   2   9         94.86        100.98         1.49 o                         
 -13   2   9         34.12         39.05         0.74 o                         
 -12   2   9        183.15        182.14         3.06 o                         
 -11   2   9        148.73        144.56         2.01 o                         
 -10   2   9        457.52        472.72         5.78 o                         
  -9   2   9          0.06          1.12         0.14 o                         
  -8   2   9        491.52        488.06         6.13 o                         
  -7   2   9         42.23         36.96         0.57 o                         
  -6   2   9          4.73          3.82         0.18 o                         
  -5   2   9          3.49          2.47         0.16 o                         
  -4   2   9        279.11        273.05         3.70 o                         
  -3   2   9         37.26         43.17         0.69 o                         
  -2   2   9         52.18         47.04         0.67 o                         
  -1   2   9         61.80         46.64         0.64 o                         
   0   2   9         91.24         98.72         1.31 o                         
   1   2   9         26.73         28.46         0.46 o                         
   2   2   9         34.85         39.19         0.64 o                         
   3   2   9        615.58        580.96         7.25 o                         
   4   2   9        230.82        207.25         2.85 o                         
   5   2   9        192.75        184.46         2.41 o                         
   6   2   9         27.82         27.61         0.58 o                         
   7   2   9        242.56        254.57         3.53 o                         
   8   2   9          7.94          8.26         0.33 o                         
   9   2   9        206.82        199.09         3.15 o                         
  10   2   9          4.94          7.85         0.34 o                         
  11   2   9        523.37        548.13         9.19 o                         
  12   2   9          3.74          4.23         0.26 o                         
  13   2   9         15.23         17.96         0.48 o                         
  14   2   9         49.00         50.35         0.92 o                         
  15   2   9        108.68        122.53         2.05 o                         
  16   2   9          1.32          1.43         0.18 o                         
  17   2   9         54.24         54.42         2.33 o                         
 -17   3   9         40.35         38.72         1.25 o                         
 -16   3   9        151.75        151.10         2.44 o                         
 -15   3   9         14.23          7.70         0.28 o                         
 -14   3   9         15.72         17.33         0.46 o                         
 -13   3   9        188.73        184.03         2.86 o                         
 -12   3   9         19.64         21.69         0.51 o                         
 -11   3   9          0.76          0.70         0.14 o                         
 -10   3   9         14.36         16.85         0.39 o                         
  -9   3   9        108.54        114.19         1.74 o                         
  -8   3   9          0.23          0.66         0.14 o                         
  -7   3   9          1.51          2.10         0.18 o                         
  -6   3   9         65.42         64.69         1.19 o                         
  -5   3   9          3.15          6.60         0.29 o                         
  -4   3   9        106.89        108.90         1.71 o                         
  -3   3   9        194.55        191.69         2.57 o                         
  -2   3   9        128.88        137.08         1.82 o                         
  -1   3   9         23.46         29.53         0.50 o                         
   0   3   9        337.26        354.72         4.48 o                         
   1   3   9          5.59         10.03         0.30 o                         
   2   3   9        479.10        462.21         5.97 o                         
   3   3   9        156.14        155.96         2.21 o                         
   4   3   9         44.71         54.00         0.95 o                         
   5   3   9          3.68          2.99         0.18 o                         
   6   3   9         68.79         70.28         1.06 o                         
   7   3   9         16.16         15.57         0.41 o                         
   8   3   9        204.75        215.02         3.11 o                         
   9   3   9          2.04          2.19         0.20 o                         
  10   3   9         23.69         21.44         0.52 o                         
  11   3   9          0.55          1.77         0.20 o                         
  12   3   9         91.20         89.78         1.51 o                         
  13   3   9         39.51         41.42         0.85 o                         
  14   3   9          6.32          2.86         0.22 o                         
  15   3   9        171.79        156.40         4.34 o                         
  16   3   9         21.89         21.90         1.22 o                         
 -16   4   9         31.75         30.39         1.58 o                         
 -15   4   9          6.12          2.40         0.18 o                         
 -14   4   9          0.59          2.58         0.21 o                         
 -13   4   9          0.22          0.13         0.16 o                         
 -12   4   9          0.56          0.31         0.15 o                         
 -11   4   9        166.93        158.98         2.30 o                         
 -10   4   9         14.57         11.71         0.37 o                         
  -9   4   9          5.83          2.35         0.20 o                         
  -8   4   9         13.66         10.61         0.37 o                         
  -7   4   9        200.39        198.05         2.98 o                         
  -6   4   9        661.58        641.48         9.55 o                         
  -5   4   9          0.98          2.50         0.19 o                         
  -4   4   9        320.75        311.13         4.22 o                         
  -3   4   9        179.60        173.65         2.52 o                         
  -2   4   9        127.59        125.53         1.95 o                         
  -1   4   9        462.44        483.03         6.69 o                         
   0   4   9        835.68        821.65        11.66 o                         
   1   4   9         51.33         53.38         0.88 o                         
   2   4   9        324.63        304.44         4.42 o                         
   3   4   9        367.47        362.20         5.06 o                         
   4   4   9         11.73          7.41         0.26 o                         
   5   4   9        347.31        337.66         4.57 o                         
   6   4   9        304.25        292.56         4.13 o                         
   7   4   9          5.33          4.84         0.27 o                         
   8   4   9         15.22          9.77         0.36 o                         
   9   4   9         33.92         28.92         0.65 o                         
  10   4   9        106.79        105.47         1.79 o                         
  11   4   9         16.30          9.15         0.31 o                         
  12   4   9          0.00         -0.07         0.14 o                         
  13   4   9          0.27          1.36         0.19 o                         
  14   4   9          0.69          2.18         0.21 o                         
  15   4   9          2.50          4.46         0.29 o                         
 -14   5   9          5.16          8.23         0.39 o                         
 -13   5   9         36.45         35.29         0.92 o                         
 -12   5   9         19.45         16.39         0.62 o                         
 -11   5   9          4.18          5.20         0.22 o                         
 -10   5   9         39.26         38.05         0.73 o                         
  -9   5   9          1.27          0.75         0.15 o                         
  -8   5   9         16.16         20.43         0.51 o                         
  -7   5   9         18.79         17.79         0.49 o                         
  -6   5   9          2.80          2.00         0.21 o                         
  -5   5   9          0.00          0.16         0.13 o                         
  -4   5   9         95.73         96.22         1.78 o                         
  -3   5   9          2.15          1.72         0.19 o                         
  -2   5   9         13.77         16.54         0.43 o                         
  -1   5   9         34.01         32.88         0.71 o                         
   0   5   9         57.56         58.40         1.09 o                         
   1   5   9          7.54          9.44         0.33 o                         
   2   5   9         14.50         13.00         0.46 o                         
   3   5   9         35.47         34.41         0.76 o                         
   4   5   9         15.41         14.87         0.39 o                         
   5   5   9          1.31          1.25         0.17 o                         
   6   5   9          7.80          8.94         0.34 o                         
   7   5   9          7.10          9.67         0.33 o                         
   8   5   9         23.30         20.85         0.48 o                         
   9   5   9          1.58          0.36         0.15 o                         
  10   5   9          8.85          9.51         0.34 o                         
  11   5   9          5.06          2.00         0.16 o                         
  12   5   9         72.14         84.89         1.92 o                         
  13   5   9         13.12         14.40         0.49 o                         
 -12   6   9        361.94        391.05        23.61 o                         
 -11   6   9          3.68          6.09         0.32 o                         
 -10   6   9        169.94        181.04         3.60 o                         
  -9   6   9         49.54         55.87         1.70 o                         
  -8   6   9          2.80          4.55         0.22 o                         
  -7   6   9          8.13          7.79         0.37 o                         
  -6   6   9       1041.07       1025.86        30.89 o                         
  -5   6   9        154.36        143.36         2.46 o                         
  -4   6   9         14.99          9.66         0.42 o                         
  -3   6   9        105.90         95.96         1.98 o                         
  -2   6   9         59.06         57.94         1.16 o                         
  -1   6   9         55.27         53.09         1.01 o                         
   0   6   9          0.12          0.05         0.15 o                         
   1   6   9        134.11        136.67         2.24 o                         
   2   6   9         61.91         54.46         0.98 o                         
   3   6   9        115.12        108.00         2.08 o                         
   4   6   9        317.01        327.69         5.37 o                         
   5   6   9        748.42        705.38        12.62 o                         
   6   6   9         59.42         55.90         1.34 o                         
   7   6   9          0.38          0.25         0.13 o                         
   8   6   9         77.24        106.14         2.35 o                         
   9   6   9         24.96         22.27         0.70 o                         
  10   6   9         76.69         79.44         2.42 o                         
  11   6   9        140.89         83.54         7.95 o                         
  -8   7   9          2.79          4.35         0.27 o                         
  -7   7   9         35.42         45.11         1.41 o                         
  -6   7   9          0.18          0.52         0.12 o                         
  -5   7   9          2.70          1.27         0.18 o                         
  -4   7   9        157.00        164.89         4.44 o                         
  -3   7   9          1.46          2.04         0.18 o                         
  -2   7   9         20.10         14.94         0.42 o                         
  -1   7   9         44.08         41.99         0.87 o                         
   0   7   9         38.94         49.70         1.46 o                         
   1   7   9          6.50          2.91         0.21 o                         
   2   7   9          0.11          0.10         0.12 o                         
   3   7   9        100.99         87.40         4.10 o                         
   4   7   9          3.92         10.01         0.29 o                         
   5   7   9          6.08          5.83         0.29 o                         
   6   7   9         82.57        102.23         3.11 o                         
   7   7   9          0.45          1.46         0.17 o                         
 -18   0  10        173.38        195.92         7.22 o                         
 -17   0  10        350.94        359.13         9.27 o                         
 -16   0  10         40.94         44.78         1.18 o                         
 -15   0  10         10.19         11.91         0.46 o                         
 -14   0  10        255.53        258.07         4.83 o                         
 -13   0  10        108.30        110.89         2.25 o                         
 -12   0  10        590.38        612.43        11.18 o                         
 -11   0  10        213.85        217.49         3.91 o                         
 -10   0  10       1299.61       1329.31        27.67 o                         
  -9   0  10       1233.72       1220.36        21.97 o                         
  -8   0  10        437.85        457.53         7.53 o                         
  -7   0  10        268.56        262.40         4.63 o                         
  -6   0  10        213.96        233.44         4.12 o                         
  -5   0  10        169.24        161.58         2.75 o                         
  -4   0  10        399.95        401.89         6.26 o                         
  -3   0  10         27.39         37.41         0.73 o                         
  -2   0  10        212.19        234.99         4.14 o                         
  -1   0  10        497.16        548.79         9.99 o                         
   0   0  10        739.71        755.80        12.23 o                         
   1   0  10        278.70        299.62         5.24 o                         
   2   0  10        165.84        177.82         2.89 o                         
   3   0  10         67.11         73.82         1.42 o                         
   4   0  10        648.14        589.42        10.72 o                         
   5   0  10          9.16         13.54         0.49 o                         
   6   0  10         29.45         27.23         0.88 o                         
   7   0  10        754.27        732.94        14.19 o                         
   8   0  10        213.30        198.79         3.60 o                         
   9   0  10        342.63        344.41         6.44 o                         
  10   0  10       1343.60       1385.23        26.68 o                         
  11   0  10         76.50         87.91         1.86 o                         
  12   0  10        430.29        453.69         8.97 o                         
  13   0  10        455.60        503.09        10.68 o                         
  14   0  10          2.46          7.26         0.41 o                         
  15   0  10         92.33        115.24         3.46 o                         
  16   0  10         21.61         26.98         0.79 o                         
  17   0  10         19.07         18.64         0.78 o                         
 -18   1  10         29.13         28.41         1.79 o                         
 -17   1  10         23.10         26.33         0.54 o                         
 -16   1  10         48.42         57.37         0.98 o                         
 -15   1  10          9.30          7.59         0.30 o                         
 -14   1  10        329.22        347.42         4.68 o                         
 -13   1  10          4.37          4.64         0.25 o                         
 -12   1  10         26.06         25.27         0.47 o                         
 -11   1  10         13.68         14.80         0.36 o                         
 -10   1  10        372.71        382.46         4.58 o                         
  -9   1  10        580.41        590.54         7.17 o                         
  -8   1  10        574.95        582.20         8.33 o                         
  -7   1  10        126.84        132.93         1.77 o                         
  -6   1  10        100.81        102.55         1.37 o                         
  -5   1  10          5.33          3.87         0.17 o                         
  -4   1  10        165.76        146.59         1.82 o                         
  -3   1  10         20.68         20.49         0.36 o                         
  -2   1  10         18.05         15.85         0.33 o                         
  -1   1  10          1.09          0.26         0.09 o                         
   0   1  10          1.60          2.79         0.14 o                         
   1   1  10          7.36         11.48         0.28 o                         
   2   1  10         12.26         11.43         0.27 o                         
   3   1  10         97.52         86.55         1.21 o                         
   4   1  10          0.08          0.58         0.16 o                         
   5   1  10         89.97         85.12         1.44 o                         
   6   1  10        156.83        169.08         2.78 o                         
   7   1  10        397.89        405.51         5.49 o                         
   8   1  10        449.21        434.43         5.67 o                         
   9   1  10        360.03        389.63         5.48 o                         
  10   1  10         25.77         29.99         0.68 o                         
  11   1  10         61.77         54.59         0.96 o                         
  12   1  10          9.24          8.30         0.32 o                         
  13   1  10        161.56        177.21         2.60 o                         
  14   1  10         15.29         16.25         0.47 o                         
  15   1  10         38.50         44.25         0.90 o                         
  16   1  10         37.71         39.59         0.89 o                         
  17   1  10         23.66         16.38         1.82 o                         
 -17   2  10          0.55          0.30         0.14 o                         
 -16   2  10         28.23         20.37         0.52 o                         
 -15   2  10          4.93          4.56         0.22 o                         
 -14   2  10        125.56        122.99         2.56 o                         
 -13   2  10         11.93         12.50         0.37 o                         
 -12   2  10         11.13          8.26         0.33 o                         
 -11   2  10          5.20          5.14         0.24 o                         
 -10   2  10          0.31          0.53         0.14 o                         
  -9   2  10          1.56          1.83         0.16 o                         
  -8   2  10        150.91        153.81         2.17 o                         
  -7   2  10         61.84         64.38         0.96 o                         
  -6   2  10        461.60        458.29         6.12 o                         
  -5   2  10         79.04         78.94         1.20 o                         
  -4   2  10        322.80        299.97         4.07 o                         
  -3   2  10         19.14         17.58         0.38 o                         
  -2   2  10        141.39        141.54         1.93 o                         
  -1   2  10          3.93          2.65         0.14 o                         
   0   2  10          1.13          2.64         0.14 o                         
   1   2  10        167.15        160.51         2.17 o                         
   2   2  10         24.86         19.84         0.43 o                         
   3   2  10        390.96        349.36         5.26 o                         
   4   2  10        201.17        187.31         2.72 o                         
   5   2  10        249.51        257.22         3.78 o                         
   6   2  10         35.26         40.68         0.72 o                         
   7   2  10        258.57        247.33         3.31 o                         
   8   2  10          0.92          0.41         0.20 o                         
   9   2  10         23.28         28.25         0.67 o                         
  10   2  10          0.82          0.90         0.18 o                         
  11   2  10         39.60         37.31         0.72 o                         
  12   2  10         34.38         33.63         0.69 o                         
  13   2  10         39.46         38.14         0.82 o                         
  14   2  10          0.00          0.07         0.15 o                         
  15   2  10         43.88         37.11         0.83 o                         
  16   2  10          2.62          1.88         0.15 o                         
 -16   3  10          4.22          2.42         0.22 o                         
 -15   3  10         29.04         25.45         0.59 o                         
 -14   3  10         51.58         53.49         0.97 o                         
 -13   3  10         27.65         29.40         0.68 o                         
 -12   3  10         88.54         81.47         1.37 o                         
 -11   3  10         16.93         18.41         0.47 o                         
 -10   3  10         26.45         27.45         0.57 o                         
  -9   3  10        224.08        236.70         5.12 o                         
  -8   3  10        177.74        179.74         2.62 o                         
  -7   3  10          1.69          1.68         0.16 o                         
  -6   3  10         32.79         28.54         0.62 o                         
  -5   3  10        476.26        483.89         6.49 o                         
  -4   3  10        270.55        256.26         3.78 o                         
  -3   3  10        964.30        977.22        15.05 o                         
  -2   3  10        926.48        928.06        14.30 o                         
  -1   3  10        172.96        182.32         2.95 o                         
   0   3  10         55.18         57.15         0.96 o                         
   1   3  10       1207.53       1260.97        18.53 o                         
   2   3  10        767.45        771.73        10.56 o                         
   3   3  10        281.22        275.81         4.04 o                         
   4   3  10        394.78        400.04         5.37 o                         
   5   3  10         66.97         60.25         0.89 o                         
   7   3  10        217.34        235.84         3.39 o                         
   8   3  10        118.52        111.25         2.46 o                         
   9   3  10         47.92         55.05         1.04 o                         
  10   3  10         23.68         23.26         0.60 o                         
  11   3  10        106.12        106.10         1.83 o                         
  12   3  10         22.61         24.73         0.60 o                         
  13   3  10         33.15         34.49         0.72 o                         
  14   3  10         69.80         67.26         1.77 o                         
  15   3  10          0.23          0.28         0.14 o                         
 -15   4  10          2.01          1.14         0.14 o                         
 -14   4  10         54.35         54.83         1.27 o                         
 -13   4  10         48.76         47.99         1.31 o                         
 -12   4  10         13.05         14.30         0.43 o                         
 -11   4  10        384.07        390.65         6.42 o                         
 -10   4  10         22.86         20.47         0.48 o                         
  -9   4  10          1.74          3.52         0.26 o                         
  -8   4  10        104.44         89.13         1.65 o                         
  -7   4  10         72.68         56.28         0.96 o                         
  -6   4  10        143.21        133.51         3.10 o                         
  -5   4  10         11.19          8.55         0.30 o                         
  -4   4  10          2.30          1.93         0.16 o                         
  -3   4  10        106.78        107.39         1.68 o                         
  -2   4  10        452.74        483.58         7.21 o                         
  -1   4  10         87.11         81.85         1.32 o                         
   0   4  10        516.42        538.57         7.69 o                         
   1   4  10        118.91        114.39         1.70 o                         
   2   4  10        239.31        246.67         3.63 o                         
   3   4  10         27.42         29.46         0.56 o                         
   4   4  10         72.06         88.18         1.37 o                         
   5   4  10          0.26          1.48         0.17 o                         
   6   4  10        242.45        224.98         3.20 o                         
   7   4  10         23.39         18.91         0.46 o                         
   8   4  10          1.47          4.60         0.33 o                         
   9   4  10         79.12         80.90         1.49 o                         
  10   4  10        119.65        120.76         2.01 o                         
  11   4  10          0.53          0.03         0.15 o                         
  12   4  10         63.14         58.94         1.16 o                         
  13   4  10         25.03         22.52         1.04 o                         
  14   4  10         29.17         30.16         1.84 o                         
 -13   5  10        222.44        222.56         6.86 o                         
 -12   5  10         12.35         14.05         0.56 o                         
 -11   5  10          0.00          0.25         0.11 o                         
 -10   5  10          0.27          0.68         0.12 o                         
  -9   5  10         43.70         41.13         0.80 o                         
  -8   5  10          4.78          3.42         0.20 o                         
  -7   5  10        278.49        277.37         4.60 o                         
  -6   5  10         98.40         90.06         1.49 o                         
  -5   5  10         28.09         23.51         0.53 o                         
  -4   5  10        411.59        406.91         6.68 o                         
  -3   5  10         18.63         14.71         0.44 o                         
  -2   5  10         96.84         95.05         1.62 o                         
  -1   5  10        238.65        238.89         3.99 o                         
   0   5  10        143.19        148.42         2.42 o                         
   1   5  10        196.77        193.76         3.27 o                         
   2   5  10         56.29         49.62         0.93 o                         
   3   5  10        415.27        411.52         6.45 o                         
   4   5  10         54.69         43.17         0.87 o                         
   5   5  10         63.52         63.55         1.19 o                         
   6   5  10        195.09        196.16         3.28 o                         
   7   5  10         44.83         38.84         1.00 o                         
   8   5  10          2.79          1.32         0.17 o                         
   9   5  10          6.47          7.08         0.29 o                         
  10   5  10          0.06         -0.08         0.13 o                         
  11   5  10          0.01          0.78         0.16 o                         
  12   5  10        142.79        128.21         5.25 o                         
 -10   6  10         51.72         56.72         1.81 o                         
  -9   6  10         21.62         25.92         0.99 o                         
  -8   6  10         13.41         20.60         0.64 o                         
  -7   6  10         32.45         31.45         0.79 o                         
  -6   6  10         13.84         10.70         0.36 o                         
  -5   6  10          2.97          2.40         0.20 o                         
  -4   6  10        149.04        132.76         3.46 o                         
  -3   6  10         53.66         56.27         1.10 o                         
  -2   6  10          0.19          0.82         0.16 o                         
  -1   6  10         19.09         22.73         0.61 o                         
   0   6  10          1.48          1.32         0.17 o                         
   1   6  10          2.41          2.43         0.15 o                         
   2   6  10         28.81         29.55         0.65 o                         
   3   6  10        129.00        115.56         2.00 o                         
   4   6  10         40.48         37.19         1.14 o                         
   5   6  10          6.63          9.67         0.40 o                         
   6   6  10         74.94         81.30         1.69 o                         
   7   6  10         12.44         17.76         0.54 o                         
   8   6  10         43.38         48.85         2.91 o                         
   9   6  10         14.68         17.91         0.62 o                         
  -6   7  10         11.78         21.71         0.91 o                         
  -5   7  10        254.82        208.47        10.82 o                         
  -4   7  10        113.98        120.03         9.14 o                         
  -3   7  10          6.07          4.64         0.24 o                         
  -2   7  10          0.55          0.13         0.11 o                         
  -1   7  10         85.58         85.97         3.39 o                         
   0   7  10         86.55        101.76         3.14 o                         
   1   7  10          1.43          1.22         0.16 o                         
   2   7  10          5.45          3.09         0.21 o                         
   3   7  10        101.44        120.23         6.69 o                         
   4   7  10        277.35        308.18        13.49 o                         
   5   7  10         13.65         27.87         1.62 o                         
 -17   1  11         47.99         60.26         1.64 o                         
 -16   1  11          7.45          4.53         0.30 o                         
 -15   1  11         99.98         93.27         2.19 o                         
 -14   1  11          8.46         10.01         0.33 o                         
 -13   1  11         38.90         44.21         0.82 o                         
 -12   1  11         41.48         44.61         0.84 o                         
 -11   1  11          3.54          3.71         0.22 o                         
 -10   1  11        217.75        226.34         3.37 o                         
  -9   1  11         25.36         27.27         0.50 o                         
  -8   1  11        344.92        336.63         4.27 o                         
  -7   1  11        240.49        240.60         3.01 o                         
  -6   1  11         89.85         90.12         1.29 o                         
  -5   1  11         13.61         11.78         0.31 o                         
  -4   1  11          2.97          1.53         0.14 o                         
  -3   1  11         45.49         51.38         0.83 o                         
  -2   1  11          6.76          6.27         0.25 o                         
  -1   1  11         13.72         12.21         0.37 o                         
   0   1  11          0.41          0.55         0.14 o                         
   1   1  11          7.98          7.34         0.26 o                         
   2   1  11         43.54         46.33         0.77 o                         
   3   1  11          0.06          0.28         0.13 o                         
   4   1  11          1.70          2.83         0.27 o                         
   5   1  11        180.85        190.22         2.86 o                         
   6   1  11         66.76         68.66         1.12 o                         
   7   1  11        333.38        341.64         4.50 o                         
   8   1  11          0.18          0.44         0.16 o                         
   9   1  11        166.56        179.44         2.56 o                         
  10   1  11         21.22         23.39         0.54 o                         
  11   1  11        120.66        133.70         2.02 o                         
  12   1  11         15.56         21.30         0.50 o                         
  13   1  11          0.74          0.56         0.18 o                         
  14   1  11        136.30        133.48         2.10 o                         
  15   1  11          0.64          1.54         0.17 o                         
  16   1  11         15.17         17.58         0.87 o                         
 -16   2  11         73.32         77.69         2.17 o                         
 -15   2  11         55.21         51.17         1.00 o                         
 -14   2  11          3.74          3.66         0.19 o                         
 -13   2  11         15.93         15.99         0.44 o                         
 -12   2  11        101.48        100.90         1.72 o                         
 -11   2  11          1.15          1.04         0.17 o                         
 -10   2  11         72.74         77.35         1.43 o                         
  -9   2  11        285.98        283.30         4.98 o                         
  -8   2  11         72.95         70.38         1.17 o                         
  -7   2  11        233.45        229.86         3.06 o                         
  -6   2  11          5.66          6.85         0.24 o                         
  -5   2  11         13.63          8.26         0.26 o                         
  -4   2  11        200.54        184.66         2.87 o                         
  -3   2  11         30.59         31.36         0.59 o                         
  -2   2  11        189.62        186.24         2.68 o                         
  -1   2  11        201.71        216.03         2.97 o                         
   0   2  11        870.01        855.01        11.69 o                         
   1   2  11          1.92          1.49         0.16 o                         
   2   2  11          6.42          5.93         0.26 o                         
   3   2  11        103.83         97.29         1.44 o                         
   4   2  11         10.10         12.78         0.34 o                         
   5   2  11        256.90        255.95         3.51 o                         
   6   2  11          1.64          1.96         0.17 o                         
   7   2  11         13.76         11.29         0.40 o                         
   8   2  11        309.10        319.70         4.70 o                         
   9   2  11         64.41         67.98         1.17 o                         
  10   2  11         30.86         32.87         0.66 o                         
  11   2  11         24.83         22.29         0.51 o                         
  12   2  11         29.42         30.85         0.62 o                         
  13   2  11          7.89          6.24         0.25 o                         
  14   2  11         69.07         71.71         2.62 o                         
  15   2  11         21.00         18.55         1.09 o                         
 -15   3  11         23.63         23.57         0.73 o                         
 -14   3  11          6.52         10.00         0.36 o                         
 -13   3  11         31.28         30.84         0.69 o                         
 -12   3  11          4.28          2.38         0.17 o                         
 -11   3  11         61.88         62.83         1.21 o                         
 -10   3  11        107.57        101.72         1.75 o                         
  -9   3  11         45.64         46.33         0.91 o                         
  -8   3  11        296.26        296.00         4.70 o                         
  -7   3  11        102.81        107.84         1.98 o                         
  -6   3  11        547.15        515.77         8.07 o                         
  -5   3  11        160.62        162.91         2.57 o                         
  -4   3  11        807.11        763.17        11.28 o                         
  -3   3  11        113.30        106.36         1.60 o                         
  -2   3  11        471.28        480.85         7.87 o                         
  -1   3  11       1162.84       1185.42        20.12 o                         
   0   3  11       1326.17       1297.84        20.90 o                         
   1   3  11        254.73        262.71         3.84 o                         
   2   3  11        264.27        239.77         3.52 o                         
   3   3  11        659.14        634.05         8.71 o                         
   4   3  11        387.78        379.57         4.95 o                         
   5   3  11        303.90        301.21         4.62 o                         
   6   3  11        157.24        158.02         3.05 o                         
   7   3  11        201.54        211.56         3.29 o                         
   8   3  11         93.71         91.53         1.63 o                         
   9   3  11         66.33         67.76         1.38 o                         
  10   3  11         44.42         41.86         0.83 o                         
  11   3  11          6.82          4.34         0.24 o                         
  12   3  11         15.91         13.53         0.44 o                         
  13   3  11          9.58         14.53         0.48 o                         
  14   3  11         15.62         11.59         0.71 o                         
 -14   4  11         32.62         17.55         1.81 o                         
 -13   4  11         82.08         83.83         2.19 o                         
 -12   4  11         24.56         21.03         0.48 o                         
 -11   4  11          0.16          1.93         0.17 o                         
 -10   4  11          3.04          1.68         0.17 o                         
  -9   4  11         33.65         34.88         0.70 o                         
  -8   4  11        202.28        191.87         3.23 o                         
  -7   4  11         50.87         47.72         0.97 o                         
  -6   4  11         37.45         33.68         0.71 o                         
  -5   4  11         16.89         21.05         0.51 o                         
  -4   4  11          7.67          8.74         0.35 o                         
  -3   4  11          1.93          2.60         0.19 o                         
  -2   4  11        129.72        125.73         2.23 o                         
  -1   4  11        231.57        237.16         4.19 o                         
   0   4  11        193.58        199.42         3.61 o                         
   1   4  11         98.47         88.00         1.54 o                         
   2   4  11          0.01          0.14         0.13 o                         
   3   4  11          8.05         10.31         0.32 o                         
   4   4  11         50.73         56.73         1.01 o                         
   5   4  11         19.63         19.05         0.44 o                         
   6   4  11         67.57         65.65         1.09 o                         
   7   4  11        150.41        141.68         2.72 o                         
   8   4  11         33.26         34.02         0.77 o                         
   9   4  11         11.83         15.02         0.49 o                         
  10   4  11          2.92          0.36         0.16 o                         
  11   4  11         35.95         35.10         0.94 o                         
  12   4  11         49.93         48.54         2.19 o                         
  13   4  11         39.62         25.56         0.97 o                         
 -12   5  11          6.39          5.82         0.35 o                         
 -11   5  11         23.74         35.73         0.86 o                         
 -10   5  11          0.38          0.15         0.10 o                         
  -9   5  11          6.13          6.62         0.24 o                         
  -8   5  11          6.27          6.20         0.23 o                         
  -7   5  11          1.55          0.34         0.18 o                         
  -6   5  11         16.43         19.40         0.50 o                         
  -5   5  11          0.40          0.58         0.16 o                         
  -4   5  11          5.05          5.30         0.27 o                         
  -3   5  11         11.28         10.13         0.35 o                         
  -2   5  11          2.56          2.60         0.19 o                         
  -1   5  11         12.33         13.51         0.43 o                         
   0   5  11          4.17          4.73         0.29 o                         
   1   5  11          1.19          0.84         0.14 o                         
   2   5  11          5.62          5.90         0.26 o                         
   3   5  11         25.59         26.22         0.59 o                         
   4   5  11          0.14          0.03         0.12 o                         
   5   5  11         28.40         29.82         0.64 o                         
   6   5  11          3.21          1.07         0.16 o                         
   7   5  11          2.06          2.61         0.21 o                         
   8   5  11          8.01         11.36         0.42 o                         
   9   5  11          6.32         11.29         0.69 o                         
  10   5  11          6.57         13.05         0.62 o                         
  11   5  11          0.08          0.33         0.16 o                         
  -9   6  11          8.50         12.15         1.15 o                         
  -8   6  11         68.60         81.06         5.78 o                         
  -7   6  11          0.04          0.21         0.11 o                         
  -6   6  11          9.39          5.92         0.44 o                         
  -5   6  11         53.10         51.01         1.45 o                         
  -4   6  11          1.14          1.77         0.17 o                         
  -3   6  11          3.98          5.54         0.31 o                         
  -2   6  11         11.89         10.99         0.43 o                         
  -1   6  11         54.16         59.51         1.23 o                         
   0   6  11         29.01         30.27         0.69 o                         
   1   6  11         18.13         19.01         0.79 o                         
   2   6  11          1.33          0.70         0.14 o                         
   3   6  11         17.95         29.60         0.70 o                         
   4   6  11          0.80          0.23         0.10 o                         
   5   6  11         20.85         18.79         0.65 o                         
   6   6  11          1.70          1.96         0.18 o                         
   7   6  11         19.62         21.02         1.40 o                         
   8   6  11          2.16          3.78         0.40 o                         
 -16   0  12        322.98        379.03        11.21 o                         
 -15   0  12        274.09        270.38         9.40 o                         
 -14   0  12       2042.51       1755.25       110.90 o                         
 -13   0  12       1010.96        999.81        29.29 o                         
 -12   0  12        470.88        457.84        13.15 o                         
 -11   0  12        751.05        777.39        16.22 o                         
 -10   0  12        948.05        942.85        22.44 o                         
  -9   0  12        170.35        175.68         3.87 o                         
  -8   0  12        229.62        236.93         6.05 o                         
  -7   0  12        157.15        155.32         2.99 o                         
  -6   0  12       1454.35       1468.09        37.32 o                         
  -5   0  12        888.84        890.43        17.20 o                         
  -4   0  12         22.80         29.52         0.75 o                         
  -3   0  12         30.49         31.85         0.80 o                         
  -2   0  12        435.21        423.84         8.31 o                         
  -1   0  12        113.08        126.34         2.51 o                         
   0   0  12        121.89        107.17         2.15 o                         
   1   0  12        343.38        366.99         6.79 o                         
   2   0  12          1.28          2.33         0.31 o                         
   3   0  12        163.03        179.27         3.45 o                         
   4   0  12        889.77        938.90        18.15 o                         
   5   0  12       1337.47       1364.42        31.13 o                         
   6   0  12         90.41        104.83         2.27 o                         
   7   0  12         82.06         84.41         2.26 o                         
   8   0  12        249.43        246.41         5.01 o                         
   9   0  12       1082.33       1200.62        25.04 o                         
  10   0  12        300.25        311.19         6.24 o                         
  11   0  12        621.07        698.62        14.68 o                         
  12   0  12       1059.65       1020.39        21.26 o                         
  13   0  12       1267.28       1350.74        30.66 o                         
  14   0  12        319.37        278.74         9.92 o                         
  15   0  12         98.88         93.11         3.59 o                         
 -16   1  12          1.02          0.42         0.15 o                         
 -15   1  12        103.77         95.29         2.60 o                         
 -14   1  12         24.80         26.95         0.62 o                         
 -13   1  12         33.32         28.53         0.99 o                         
 -12   1  12        100.92        107.45         1.86 o                         
 -11   1  12         57.51         55.51         0.98 o                         
 -10   1  12         11.15         12.00         0.42 o                         
  -9   1  12        484.71        488.39         6.73 o                         
  -8   1  12          4.58          4.28         0.24 o                         
  -7   1  12        486.43        497.23         6.87 o                         
  -6   1  12         33.48         31.59         0.61 o                         
  -5   1  12        396.79        404.96         5.43 o                         
  -4   1  12          0.69          0.28         0.16 o                         
  -3   1  12          7.13         10.55         0.34 o                         
  -2   1  12          2.88          1.24         0.15 o                         
  -1   1  12        136.18        147.30         2.02 o                         
   0   1  12         61.65         64.99         0.96 o                         
   1   1  12          1.44          1.26         0.15 o                         
   2   1  12          4.15          5.45         0.24 o                         
   3   1  12          0.13          1.01         0.16 o                         
   4   1  12        475.04        477.68         6.87 o                         
   5   1  12          8.29          8.43         0.32 o                         
   6   1  12        280.83        315.26         4.87 o                         
   7   1  12         82.69         88.11         1.31 o                         
   8   1  12        277.52        281.85         4.01 o                         
   9   1  12          4.15          6.40         0.28 o                         
  10   1  12        136.50        142.95         2.05 o                         
  11   1  12         24.86         27.85         0.59 o                         
  12   1  12         97.57         94.64         1.51 o                         
  13   1  12          0.23          0.02         0.12 o                         
  14   1  12         78.01         87.31         2.98 o                         
 -15   2  12          8.90         12.63         1.39 o                         
 -14   2  12         16.96         17.58         0.55 o                         
 -13   2  12         40.30         34.53         0.84 o                         
 -12   2  12         26.02         28.57         0.62 o                         
 -11   2  12         37.10         41.38         0.87 o                         
 -10   2  12          1.16          0.87         0.17 o                         
  -9   2  12         22.72         24.48         0.56 o                         
  -8   2  12          5.42          3.98         0.23 o                         
  -7   2  12         66.17         67.75         1.18 o                         
  -6   2  12         16.30         17.91         0.50 o                         
  -5   2  12         11.02         14.40         0.37 o                         
  -4   2  12         52.51         46.66         0.77 o                         
  -3   2  12         80.28         90.06         1.33 o                         
  -2   2  12        162.75        168.40         2.35 o                         
  -1   2  12         48.05         51.99         0.99 o                         
   0   2  12          0.15          0.83         0.16 o                         
   1   2  12        153.52        174.66         2.73 o                         
   2   2  12         59.39         65.36         1.07 o                         
   3   2  12         78.53         79.26         1.25 o                         
   4   2  12         19.59         26.36         0.59 o                         
   5   2  12          6.09          6.23         0.40 o                         
   6   2  12         74.08         72.79         1.19 o                         
   7   2  12          8.06          8.16         0.29 o                         
   8   2  12          4.17          4.91         0.26 o                         
   9   2  12         10.26         12.32         0.36 o                         
  10   2  12         21.88         24.02         0.53 o                         
  11   2  12         45.72         45.78         0.87 o                         
  12   2  12         44.23         42.90         0.77 o                         
  13   2  12          3.30          3.55         0.22 o                         
  14   2  12          2.79          4.91         0.28 o                         
 -14   3  12         14.82         13.32         0.79 o                         
 -13   3  12         46.62         48.95         1.45 o                         
 -12   3  12         13.89         16.56         0.48 o                         
 -11   3  12          0.63          0.51         0.17 o                         
 -10   3  12         28.02         30.58         0.70 o                         
  -9   3  12          5.61          7.00         0.37 o                         
  -8   3  12        469.83        472.41         8.13 o                         
  -7   3  12          1.86          1.96         0.21 o                         
  -6   3  12        216.06        218.93         3.51 o                         
  -5   3  12         11.00          9.26         0.30 o                         
  -4   3  12        134.41        125.18         1.85 o                         
  -3   3  12        106.51        104.31         1.97 o                         
  -2   3  12        157.33        177.62         2.89 o                         
  -1   3  12        122.06        124.98         2.19 o                         
   0   3  12        318.99        330.54         5.25 o                         
   1   3  12         23.76         25.57         0.67 o                         
   2   3  12        113.30        108.44         1.72 o                         
   3   3  12         88.43         88.28         1.46 o                         
   4   3  12         70.50         61.53         1.02 o                         
   5   3  12        265.47        276.65         4.22 o                         
   6   3  12        189.28        193.50         3.30 o                         
   7   3  12        284.00        297.60         4.97 o                         
   8   3  12          4.72          5.92         0.39 o                         
   9   3  12         43.52         47.54         0.95 o                         
  10   3  12         30.87         35.55         0.83 o                         
  11   3  12          4.94          4.48         0.23 o                         
  12   3  12         30.74         29.80         1.02 o                         
  13   3  12          0.26          0.14         0.14 o                         
 -13   4  12          4.75          6.23         0.40 o                         
 -12   4  12          1.24          2.32         0.25 o                         
 -11   4  12          1.80          1.45         0.15 o                         
 -10   4  12          5.51          4.66         0.21 o                         
  -9   4  12          6.27          7.70         0.28 o                         
  -8   4  12         77.33         77.60         1.49 o                         
  -7   4  12         67.07         67.68         1.30 o                         
  -6   4  12          4.50          1.72         0.18 o                         
  -5   4  12         48.90         50.06         1.10 o                         
  -4   4  12         53.01         46.56         1.03 o                         
  -3   4  12         15.04         13.27         0.39 o                         
  -2   4  12         16.67         18.73         0.53 o                         
  -1   4  12         11.03         12.37         0.45 o                         
   0   4  12          0.57          1.05         0.20 o                         
   1   4  12         37.53         41.29         0.78 o                         
   2   4  12         16.08         13.79         0.37 o                         
   3   4  12         16.77         12.86         0.33 o                         
   4   4  12         22.20         17.85         0.44 o                         
   5   4  12         33.04         26.24         0.61 o                         
   6   4  12         43.46         45.38         0.95 o                         
   7   4  12         79.04         76.37         2.69 o                         
   8   4  12         11.82         11.15         0.44 o                         
   9   4  12         26.02         29.78         0.67 o                         
  10   4  12          1.88          3.05         0.21 o                         
  11   4  12          5.29          7.39         0.33 o                         
 -10   5  12          0.01          0.29         0.15 o                         
  -9   5  12         69.30         70.17         2.68 o                         
  -8   5  12          2.54          1.93         0.15 o                         
  -7   5  12         27.34         24.56         0.62 o                         
  -6   5  12         19.00         15.24         0.45 o                         
  -5   5  12         45.69         44.23         1.00 o                         
  -4   5  12          2.74          1.85         0.18 o                         
  -3   5  12         97.58         98.01         2.37 o                         
  -2   5  12         26.57         29.18         0.75 o                         
  -1   5  12        106.81        117.71         2.42 o                         
   0   5  12         43.76         43.96         0.98 o                         
   1   5  12         44.33         44.06         0.96 o                         
   2   5  12         52.05         56.16         1.05 o                         
   3   5  12         13.93         11.62         0.33 o                         
   4   5  12          3.11          3.56         0.20 o                         
   5   5  12         10.39         10.36         0.41 o                         
   6   5  12          3.12          0.77         0.21 o                         
   7   5  12          4.01          1.61         0.20 o                         
   8   5  12         79.49         88.99         2.64 o                         
   9   5  12         47.46         46.63         1.19 o                         
  -6   6  12          2.32          2.70         0.21 o                         
  -5   6  12         16.25         15.54         0.77 o                         
  -4   6  12          2.41          0.85         0.14 o                         
  -3   6  12         17.23         16.59         0.73 o                         
  -2   6  12          8.00          8.16         0.27 o                         
  -1   6  12          1.68          0.68         0.13 o                         
   0   6  12          0.02          0.24         0.12 o                         
   1   6  12         33.82         34.08         0.82 o                         
   2   6  12         15.38         14.58         0.52 o                         
   3   6  12          0.53          0.95         0.18 o                         
   4   6  12         19.10         16.46         0.90 o                         
   5   6  12         11.78         13.80         0.95 o                         
 -15   1  13         14.70         15.86         0.68 o                         
 -14   1  13          2.54          2.15         0.24 o                         
 -13   1  13          1.44          1.74         0.19 o                         
 -12   1  13          3.54          2.75         0.20 o                         
 -11   1  13         50.72         55.23         1.48 o                         
 -10   1  13          0.38          0.40         0.16 o                         
  -9   1  13        274.83        295.67         4.68 o                         
  -8   1  13         61.80         64.57         1.25 o                         
  -7   1  13        159.81        158.53         2.60 o                         
  -6   1  13        343.03        360.09         5.67 o                         
  -5   1  13         13.19         14.93         0.44 o                         
  -4   1  13        223.51        230.97         3.96 o                         
  -3   1  13         35.10         34.14         0.68 o                         
  -2   1  13         11.04          9.56         0.36 o                         
  -1   1  13         87.48         98.92         1.56 o                         
   0   1  13         39.85         40.55         0.73 o                         
   1   1  13          4.05          3.62         0.22 o                         
   2   1  13        161.70        158.14         2.42 o                         
   3   1  13        113.67        114.50         2.21 o                         
   4   1  13         50.69         47.26         0.86 o                         
   5   1  13        393.57        398.70         5.77 o                         
   6   1  13         19.80         23.66         0.49 o                         
   7   1  13        243.02        264.95         3.64 o                         
   8   1  13         52.13         57.09         0.98 o                         
   9   1  13          3.33          3.17         0.21 o                         
  10   1  13         26.96         26.25         0.54 o                         
  11   1  13          8.50          7.45         0.27 o                         
  12   1  13          1.60          1.22         0.14 o                         
  13   1  13         10.46          7.69         0.34 o                         
 -14   2  13         14.09         13.27         0.52 o                         
 -13   2  13        224.72        235.79         9.88 o                         
 -12   2  13          0.64          1.18         0.17 o                         
 -11   2  13         26.84         22.74         0.59 o                         
 -10   2  13         22.70         25.85         0.75 o                         
  -9   2  13         23.90         26.32         0.65 o                         
  -8   2  13         21.73         18.61         0.52 o                         
  -7   2  13        126.25        131.38         2.28 o                         
  -6   2  13          1.14          2.46         0.20 o                         
  -5   2  13        222.70        238.39         3.64 o                         
  -4   2  13          4.02          1.82         0.17 o                         
  -3   2  13         47.55         42.67         0.88 o                         
  -2   2  13         41.02         39.14         0.87 o                         
  -1   2  13          6.89          6.38         0.31 o                         
   0   2  13          0.11          0.42         0.32 o                         
   1   2  13         61.90         60.84         1.02 o                         
   2   2  13         12.67         14.13         0.36 o                         
   3   2  13          4.92          7.09         0.29 o                         
   4   2  13        155.11        165.93         2.61 o                         
   5   2  13         37.08         43.65         0.81 o                         
   6   2  13         49.27         51.57         0.91 o                         
   7   2  13         63.43         65.67         1.17 o                         
   8   2  13          0.30          0.24         0.16 o                         
   9   2  13         56.02         54.35         0.98 o                         
  10   2  13          0.15         -0.10         0.13 o                         
  11   2  13         23.52         22.35         0.47 o                         
  12   2  13        137.22        138.61         5.59 o                         
 -13   3  13         74.78         81.51         3.49 o                         
 -12   3  13         35.39         25.48         1.26 o                         
 -11   3  13          1.88          5.61         0.27 o                         
 -10   3  13          5.51          9.87         0.34 o                         
  -9   3  13        194.45        207.76         4.32 o                         
  -8   3  13        241.84        247.67         4.62 o                         
  -7   3  13        191.53        194.38         3.29 o                         
  -6   3  13          0.86          1.41         0.20 o                         
  -5   3  13          3.34          1.41         0.17 o                         
  -4   3  13         42.20         38.38         0.78 o                         
  -3   3  13        277.03        283.83         4.70 o                         
  -2   3  13        278.03        295.41         4.90 o                         
  -1   3  13        293.58        326.57         6.45 o                         
   0   3  13        194.58        210.10         3.73 o                         
   1   3  13        451.55        463.84         7.57 o                         
   2   3  13         97.24         90.78         1.49 o                         
   3   3  13         21.22         21.10         0.47 o                         
   4   3  13          2.13          3.61         0.20 o                         
   5   3  13         13.88         14.26         0.40 o                         
   6   3  13        189.53        202.77         3.61 o                         
   7   3  13        335.18        356.79         5.86 o                         
   8   3  13         16.52         16.07         0.52 o                         
   9   3  13         19.73         23.64         0.53 o                         
  10   3  13          1.13          0.11         0.12 o                         
  11   3  13         90.24         95.83         2.95 o                         
 -11   4  13         16.18         10.87         0.57 o                         
 -10   4  13         90.05         81.83         1.82 o                         
  -9   4  13        154.58        158.56         3.49 o                         
  -8   4  13         49.05         48.05         0.95 o                         
  -7   4  13         30.20         34.07         0.73 o                         
  -6   4  13        139.69        124.78         2.74 o                         
  -5   4  13         16.28         13.93         0.45 o                         
  -4   4  13        113.56         95.11         2.26 o                         
  -3   4  13        122.48        121.03         2.47 o                         
  -2   4  13        176.36        171.40         3.58 o                         
  -1   4  13        733.41        739.77        12.60 o                         
   0   4  13        559.39        532.18         8.64 o                         
   1   4  13        116.78        117.25         2.04 o                         
   2   4  13        173.81        151.98         3.25 o                         
   3   4  13         29.22         24.74         0.55 o                         
   4   4  13         63.56         55.66         1.29 o                         
   5   4  13        114.49        109.30         2.66 o                         
   6   4  13         13.71         14.97         0.57 o                         
   7   4  13        102.92        104.80         2.76 o                         
   8   4  13        181.24        173.23         3.72 o                         
   9   4  13         40.57         30.38         0.76 o                         
  10   4  13          9.49          3.72         0.44 o                         
  -8   5  13         26.68         23.99         1.18 o                         
  -7   5  13          0.85          0.48         0.15 o                         
  -6   5  13          0.01          0.23         0.13 o                         
  -5   5  13          0.37          0.53         0.15 o                         
  -4   5  13          1.50          2.01         0.19 o                         
  -3   5  13          4.01          1.34         0.14 o                         
  -2   5  13          6.42          5.68         0.36 o                         
  -1   5  13          6.11          4.96         0.25 o                         
   0   5  13          0.29         -0.03         0.11 o                         
   1   5  13          3.63          2.05         0.17 o                         
   2   5  13          0.70          0.14         0.13 o                         
   3   5  13          1.69          4.23         0.30 o                         
   4   5  13          3.11          3.98         0.37 o                         
   5   5  13          2.91          1.12         0.17 o                         
   6   5  13         12.56         14.13         0.50 o                         
   7   5  13          5.36          5.26         0.26 o                         
 -13   0  14         25.65         23.37         3.08 o                         
 -12   0  14          4.07          3.82         0.47 o                         
 -11   0  14         15.33         18.19         1.02 o                         
 -10   0  14          1.44          2.62         0.45 o                         
  -9   0  14        609.30        643.92        16.50 o                         
  -8   0  14          1.54          1.15         0.25 o                         
  -7   0  14        452.97        470.41        10.85 o                         
  -6   0  14        208.91        210.18         5.03 o                         
  -5   0  14        109.30         97.39         2.50 o                         
  -4   0  14        144.56        176.84         5.14 o                         
  -3   0  14          6.88         12.60         0.50 o                         
  -2   0  14          0.14          0.95         0.61 o                         
  -1   0  14        149.88        152.36         2.95 o                         
   0   0  14         23.69         24.77         0.79 o                         
   1   0  14          3.16          2.57         0.29 o                         
   2   0  14         30.57         25.74         0.84 o                         
   3   0  14        141.76        144.96         3.28 o                         
   4   0  14          3.55          2.45         0.31 o                         
   5   0  14        394.63        411.99         8.11 o                         
   6   0  14        141.84        166.50         3.20 o                         
   7   0  14        319.88        348.25         6.90 o                         
   8   0  14         75.19         76.99         1.72 o                         
   9   0  14          0.00         -0.06         0.18 o                         
  10   0  14          0.01         -0.07         0.17 o                         
  11   0  14          4.57          3.19         0.35 o                         
  12   0  14         57.63         48.95         3.29 o                         
 -13   1  14        110.80        103.77         5.34 o                         
 -12   1  14        158.12        149.89         3.89 o                         
 -11   1  14        107.10        103.78         2.56 o                         
 -10   1  14          2.59          1.46         0.19 o                         
  -9   1  14        103.65        106.29         2.09 o                         
  -8   1  14          4.34          3.23         0.25 o                         
  -7   1  14         22.35         28.88         0.67 o                         
  -6   1  14        473.17        507.85         8.29 o                         
  -5   1  14        241.25        239.29         4.02 o                         
  -4   1  14         37.30         37.13         0.77 o                         
  -3   1  14         19.20         18.50         0.47 o                         
  -2   1  14         18.89         16.53         0.41 o                         
  -1   1  14         16.97         16.65         0.43 o                         
   0   1  14          0.23          1.16         0.17 o                         
   1   1  14         10.68         14.07         0.42 o                         
   2   1  14         60.66         64.81         1.19 o                         
   3   1  14          0.17          0.40         0.17 o                         
   4   1  14        521.27        522.92         7.78 o                         
   5   1  14        169.86        169.81         2.39 o                         
   6   1  14         71.60         75.92         1.21 o                         
   7   1  14         13.67         12.77         0.41 o                         
   8   1  14         37.63         42.84         0.80 o                         
   9   1  14         36.75         36.80         0.73 o                         
  10   1  14        148.53        136.55         3.99 o                         
  11   1  14        121.26        117.11         4.41 o                         
 -12   2  14          0.89          1.09         0.24 o                         
 -11   2  14         34.78         39.93         1.85 o                         
 -10   2  14         58.32         66.38         2.14 o                         
  -9   2  14         25.46         25.02         0.90 o                         
  -8   2  14        157.49        169.57         3.04 o                         
  -7   2  14          8.91          9.02         0.43 o                         
  -6   2  14         30.66         30.96         0.81 o                         
  -5   2  14          1.31          1.19         0.21 o                         
  -4   2  14         71.10         62.85         1.29 o                         
  -3   2  14          0.99          1.33         0.29 o                         
  -2   2  14         23.17         24.10         0.62 o                         
  -1   2  14         11.89         11.94         0.39 o                         
   0   2  14         29.84         29.07         0.62 o                         
   1   2  14         23.17         20.48         0.52 o                         
   2   2  14         27.23         26.44         0.61 o                         
   3   2  14         48.81         46.38         0.93 o                         
   4   2  14         34.41         33.77         0.65 o                         
   5   2  14          2.59          2.92         0.20 o                         
   6   2  14         95.51        105.05         1.90 o                         
   7   2  14        135.04        138.53         2.37 o                         
   8   2  14          9.29          9.56         0.31 o                         
   9   2  14         62.83         71.86         1.37 o                         
  10   2  14          2.35          1.99         0.15 o                         
  11   2  14          1.24          0.96         0.14 o                         
 -10   3  14          5.18          2.95         0.25 o                         
  -9   3  14         17.25         22.58         0.76 o                         
  -8   3  14        174.10        161.60         4.39 o                         
  -7   3  14        461.10        450.79        10.10 o                         
  -6   3  14          6.73          4.33         0.26 o                         
  -5   3  14         25.41         24.24         0.68 o                         
  -4   3  14         63.70         63.43         1.55 o                         
  -3   3  14         56.69         55.39         1.88 o                         
  -2   3  14        335.44        351.44         6.43 o                         
  -1   3  14        365.67        374.53         6.14 o                         
   0   3  14        325.18        335.66         5.51 o                         
   1   3  14        267.14        280.36         5.17 o                         
   2   3  14         32.50         26.55         0.77 o                         
   3   3  14         54.76         56.91         1.01 o                         
   4   3  14          1.36          0.95         0.17 o                         
   5   3  14         95.62         83.88         1.56 o                         
   6   3  14        358.70        377.35         6.87 o                         
   7   3  14         28.43         25.43         0.68 o                         
   8   3  14         18.07         26.03         0.91 o                         
   9   3  14         68.89         73.71         1.53 o                         
  -9   4  14         18.17         17.07         1.84 o                         
  -8   4  14         70.41         69.10         2.40 o                         
  -7   4  14        130.61        130.20         3.90 o                         
  -6   4  14          1.88          0.59         0.16 o                         
  -5   4  14          0.95          1.70         0.19 o                         
  -4   4  14         38.06         34.48         1.71 o                         
  -3   4  14        339.93        307.28         7.56 o                         
  -2   4  14        256.34        240.65         4.17 o                         
  -1   4  14          6.12          2.70         0.24 o                         
   0   4  14         31.82         22.10         0.60 o                         
   1   4  14        482.19        479.00         9.27 o                         
   2   4  14        143.86        117.71         3.14 o                         
   3   4  14          8.88         10.35         0.37 o                         
   4   4  14          1.37          3.53         0.30 o                         
   5   4  14         49.86         46.07         1.55 o                         
   6   4  14        102.61        103.35         2.79 o                         
   7   4  14         40.79         37.98         1.08 o                         
  -5   5  14         14.91         17.90         0.73 o                         
  -4   5  14         75.24         85.48         4.69 o                         
  -3   5  14         22.55         21.95         0.70 o                         
  -2   5  14          1.90          3.95         0.29 o                         
  -1   5  14         15.55         11.89         0.69 o                         
   0   5  14         31.86         36.91         1.27 o                         
   1   5  14          5.14          4.75         0.34 o                         
   2   5  14         56.44         52.26         3.65 o                         
   3   5  14         28.78         29.72         2.03 o                         
 -11   1  15        347.03        355.62        25.10 o                         
 -10   1  15         24.72         20.20         0.60 o                         
  -9   1  15         24.68         20.59         1.06 o                         
  -8   1  15         23.19         24.86         0.67 o                         
  -7   1  15        237.64        230.04         6.28 o                         
  -6   1  15         52.10         42.07         0.95 o                         
  -5   1  15         77.48         75.50         1.72 o                         
  -4   1  15         58.06         56.66         1.67 o                         
  -3   1  15         13.89         14.19         0.48 o                         
  -2   1  15          2.99          2.62         0.22 o                         
  -1   1  15         63.56         61.26         1.23 o                         
   0   1  15         32.72         35.18         0.96 o                         
   1   1  15          0.01         -0.02         0.18 o                         
   2   1  15         57.00         61.52         1.39 o                         
   3   1  15         68.84         70.36         1.40 o                         
   4   1  15         40.18         32.04         0.96 o                         
   5   1  15        131.85        134.01         2.20 o                         
   6   1  15        146.20        144.88         2.61 o                         
   7   1  15          0.35          0.22         0.14 o                         
   8   1  15         27.55         22.07         0.64 o                         
   9   1  15        138.44        135.91         4.40 o                         
 -10   2  15         22.06         22.83         0.95 o                         
  -9   2  15          7.86          8.96         0.40 o                         
  -8   2  15         13.83         12.73         0.35 o                         
  -7   2  15        196.96        183.44         4.36 o                         
  -6   2  15        105.55        103.02         2.32 o                         
  -5   2  15          0.04          0.20         0.18 o                         
  -4   2  15        191.79        175.80         3.32 o                         
  -3   2  15         97.72         93.71         1.75 o                         
  -2   2  15         95.11        107.07         2.09 o                         
  -1   2  15         83.88         92.56         2.12 o                         
   0   2  15         51.50         49.14         1.19 o                         
   1   2  15        198.10        229.39         8.12 o                         
   2   2  15        114.78         95.65         1.94 o                         
   3   2  15         83.61         86.66         1.54 o                         
   4   2  15         51.74         48.70         0.94 o                         
   5   2  15        222.31        224.56         5.13 o                         
   6   2  15         35.19         34.37         0.73 o                         
   7   2  15          0.91          1.60         0.17 o                         
   8   2  15          2.08          1.44         0.15 o                         
   9   2  15         31.34         31.19         1.58 o                         
  -9   3  15         79.68         83.07         5.04 o                         
  -8   3  15          5.96          4.45         0.26 o                         
  -7   3  15        141.27        128.15         4.37 o                         
  -6   3  15          0.87          0.16         0.16 o                         
  -5   3  15         49.85         50.46         1.21 o                         
  -4   3  15          4.76          6.32         0.32 o                         
  -3   3  15         43.13         48.12         1.29 o                         
  -2   3  15          3.02          3.76         0.21 o                         
  -1   3  15         94.15         83.71         2.29 o                         
   0   3  15         71.35         71.45         1.83 o                         
   1   3  15         43.37         41.97         1.09 o                         
   2   3  15         13.69         18.53         0.63 o                         
   3   3  15          6.88          7.77         0.42 o                         
   4   3  15         38.19         41.02         1.12 o                         
   5   3  15         64.76         78.05         2.08 o                         
   6   3  15         11.17          9.84         0.36 o                         
   7   3  15         54.60         53.03         3.09 o                         
  -6   4  15          1.06          0.61         0.12 o                         
  -5   4  15         23.87         19.65         0.90 o                         
  -4   4  15          0.51          0.84         0.15 o                         
  -3   4  15         64.40         53.85         3.13 o                         
  -2   4  15        182.06        153.52         5.57 o                         
  -1   4  15        117.13         89.20         2.15 o                         
   0   4  15        192.67        162.04         3.78 o                         
   1   4  15        104.45        101.37         3.57 o                         
   2   4  15          5.49          4.79         0.35 o                         
   3   4  15         13.30         10.66         0.51 o                         
   4   4  15          1.02          0.36         0.16 o                         
  -9   0  16          4.41          3.92         0.47 o                         
  -8   0  16         13.71         10.30         1.42 o                         
  -7   0  16          0.05          0.34         0.21 o                         
  -6   0  16        533.04        424.81        30.34 o                         
  -5   0  16         46.82         41.46         3.19 o                         
  -4   0  16         59.42         62.00         2.74 o                         
  -3   0  16          3.32          3.26         0.48 o                         
  -2   0  16          0.26          0.07         0.33 o                         
  -1   0  16         85.88         85.03         3.40 o                         
   0   0  16          6.15          7.88         0.74 o                         
   1   0  16          7.42          6.72         0.54 o                         
   2   0  16         54.08         55.61         1.87 o                         
   3   0  16          0.18          0.06         0.20 o                         
   4   0  16        423.35        410.48        10.60 o                         
   5   0  16        177.10        186.26         6.22 o                         
   6   0  16        119.44        125.50         5.89 o                         
   7   0  16          3.37          3.81         0.40 o                         
  -9   1  16         20.16         19.28         1.29 o                         
  -8   1  16         10.52          7.33         0.52 o                         
  -7   1  16         78.12         72.06         3.43 o                         
  -6   1  16        171.20        138.42         6.32 o                         
  -5   1  16        108.23         98.23         3.21 o                         
  -4   1  16          0.07          0.32         0.18 o                         
  -3   1  16          0.25          0.01         0.17 o                         
  -2   1  16         55.93         57.95         1.54 o                         
  -1   1  16        157.53        160.84         4.31 o                         
   0   1  16        118.01        126.31         3.05 o                         
   1   1  16          0.35          0.08         0.18 o                         
   2   1  16          0.17          0.17         0.15 o                         
   3   1  16         35.86         32.73         0.71 o                         
   4   1  16        133.41        123.62         3.55 o                         
   5   1  16        201.35        205.98         7.33 o                         
   6   1  16          1.91          2.31         0.25 o                         
   7   1  16         23.84         22.68         0.83 o                         
  -8   2  16         27.53         28.47         3.79 o                         
  -6   2  16         34.77         31.91         1.61 o                         
  -5   2  16         90.21         82.77         2.00 o                         
  -4   2  16         53.48         56.61         1.44 o                         
  -3   2  16         46.92         49.55         1.93 o                         
  -2   2  16        107.85        101.53         7.33 o                         
  -1   2  16        155.81        155.40         5.94 o                         
   0   2  16        141.88        139.15         3.17 o                         
   1   2  16         73.35         79.27         1.81 o                         
   2   2  16         79.83         84.62         2.54 o                         
   3   2  16         54.50         55.42         2.13 o                         
   4   2  16          0.63          0.14         0.15 o                         
   5   2  16        196.64        162.49         4.95 o                         
   6   2  16         98.87         51.60         5.82 o                         
  -5   3  16         15.73         15.41         1.12 o                         
  -4   3  16          9.94         14.90         0.65 o                         
  -3   3  16          1.87          1.44         0.19 o                         
  -2   3  16         12.01         11.09         0.48 o                         
  -1   3  16         23.64         16.22         1.04 o                         
   0   3  16         33.29         37.37         1.23 o                         
   1   3  16          1.09          2.88         0.33 o                         
   2   3  16         19.46         26.14         1.44 o                         
   3   3  16          0.06          0.38         0.17 o                         
  -5   1  17          5.80          3.53         0.85 o                         
  -4   1  17         42.99         37.01         3.95 o                         
  -3   1  17          1.58          0.92         0.20 o                         
  -2   1  17          0.11         -0.06         0.15 o                         
  -1   1  17          0.39          0.09         0.16 o                         
   0   1  17          0.35          0.36         0.14 o                         
   1   1  17          3.97          5.00         0.32 o                         
   2   1  17         26.76         18.22         1.43 o                         
   3   1  17          8.39          5.01         0.35 o                         
                                                                                
