# Supplementary material for: Two new cases of polymorphism in diagonally substituted rubrene derivatives
Source: Acta Crystallogr E Crystallogr Commun. 2023 Mar 31;79(Pt 4):406–9. doi: 10.1107/S2056989023002736 (PMC10088311; doi:10.1107/S2056989023002736)
Supplement: Supplementary file 6 [file e-79-00406-PIFHOCsup6.cml]

<?xml version="1.0" encoding="UTF-8"?>
<cml convention="cmlDict:cmllite" xmlns="http://www.xml-cml.org/schema" xmlns:cmlDict="http://www.xml-cml.org/dictionary/cml/" xmlns:nameDict="http://www.xml-cml.org/dictionary/cml/name/">
  <molecule id="m1">
    <name dictRef="nameDict:unknown">5,11-Bis(4-tert-butylphenyl)-6,12-diphenylnaphthacene</name>
    <atomArray>
      <atom id="a1" elementType="C" hydrogenCount="0"/>
      <atom id="a2" elementType="C"/>
      <atom id="a3" elementType="C"/>
      <atom id="a4" elementType="C"/>
      <atom id="a51" elementType="H"/>
      <atom id="a52" elementType="H"/>
      <atom id="a53" elementType="H"/>
      <atom id="a54" elementType="H"/>
      <atom id="a55" elementType="H"/>
      <atom id="a56" elementType="H"/>
      <atom id="a57" elementType="H"/>
      <atom id="a58" elementType="H"/>
      <atom id="a59" elementType="H"/>
      <atom id="a5" elementType="C" hydrogenCount="0">
        <label value="1" dictRef="cmlDict:locant"/>
      </atom>
      <atom id="a6" elementType="C">
        <label value="2" dictRef="cmlDict:locant"/>
      </atom>
      <atom id="a7" elementType="C">
        <label value="3" dictRef="cmlDict:locant"/>
      </atom>
      <atom id="a8" elementType="C" hydrogenCount="0">
        <label value="4" dictRef="cmlDict:locant"/>
      </atom>
      <atom id="a9" elementType="C">
        <label value="5" dictRef="cmlDict:locant"/>
      </atom>
      <atom id="a10" elementType="C">
        <label value="6" dictRef="cmlDict:locant"/>
      </atom>
      <atom id="a60" elementType="H"/>
      <atom id="a61" elementType="H"/>
      <atom id="a62" elementType="H"/>
      <atom id="a63" elementType="H"/>
      <atom id="a11" elementType="C" hydrogenCount="0">
        <label value="1" dictRef="cmlDict:locant"/>
      </atom>
      <atom id="a12" elementType="C">
        <label value="2" dictRef="cmlDict:locant"/>
      </atom>
      <atom id="a13" elementType="C">
        <label value="3" dictRef="cmlDict:locant"/>
      </atom>
      <atom id="a14" elementType="C">
        <label value="4" dictRef="cmlDict:locant"/>
      </atom>
      <atom id="a15" elementType="C">
        <label value="5" dictRef="cmlDict:locant"/>
      </atom>
      <atom id="a16" elementType="C">
        <label value="6" dictRef="cmlDict:locant"/>
      </atom>
      <atom id="a64" elementType="H"/>
      <atom id="a65" elementType="H"/>
      <atom id="a66" elementType="H"/>
      <atom id="a67" elementType="H"/>
      <atom id="a68" elementType="H"/>
      <atom id="a17" elementType="C">
        <label value="1" dictRef="cmlDict:locant"/>
      </atom>
      <atom id="a18" elementType="C">
        <label value="2" dictRef="cmlDict:locant"/>
      </atom>
      <atom id="a19" elementType="C">
        <label value="3" dictRef="cmlDict:locant"/>
      </atom>
      <atom id="a20" elementType="C">
        <label value="4" dictRef="cmlDict:locant"/>
      </atom>
      <atom id="a21" elementType="C" hydrogenCount="0">
        <label value="4a" dictRef="cmlDict:locant"/>
      </atom>
      <atom id="a22" elementType="C" hydrogenCount="0">
        <label value="5" dictRef="cmlDict:locant"/>
      </atom>
      <atom id="a23" elementType="C" hydrogenCount="0">
        <label value="5a" dictRef="cmlDict:locant"/>
      </atom>
      <atom id="a24" elementType="C" hydrogenCount="0">
        <label value="6" dictRef="cmlDict:locant"/>
      </atom>
      <atom id="a25" elementType="C" hydrogenCount="0">
        <label value="6a" dictRef="cmlDict:locant"/>
      </atom>
      <atom id="a26" elementType="C">
        <label value="7" dictRef="cmlDict:locant"/>
      </atom>
      <atom id="a27" elementType="C">
        <label value="8" dictRef="cmlDict:locant"/>
      </atom>
      <atom id="a28" elementType="C">
        <label value="9" dictRef="cmlDict:locant"/>
      </atom>
      <atom id="a29" elementType="C">
        <label value="10" dictRef="cmlDict:locant"/>
      </atom>
      <atom id="a30" elementType="C" hydrogenCount="0">
        <label value="10a" dictRef="cmlDict:locant"/>
      </atom>
      <atom id="a31" elementType="C" hydrogenCount="0">
        <label value="11" dictRef="cmlDict:locant"/>
      </atom>
      <atom id="a32" elementType="C" hydrogenCount="0">
        <label value="11a" dictRef="cmlDict:locant"/>
      </atom>
      <atom id="a33" elementType="C" hydrogenCount="0">
        <label value="12" dictRef="cmlDict:locant"/>
      </atom>
      <atom id="a34" elementType="C" hydrogenCount="0">
        <label value="12a" dictRef="cmlDict:locant"/>
      </atom>
      <atom id="a69" elementType="H"/>
      <atom id="a70" elementType="H"/>
      <atom id="a71" elementType="H"/>
      <atom id="a72" elementType="H"/>
      <atom id="a73" elementType="H"/>
      <atom id="a74" elementType="H"/>
      <atom id="a75" elementType="H"/>
      <atom id="a76" elementType="H"/>
      <atom id="a35" elementType="C" hydrogenCount="0">
        <label value="1'" dictRef="cmlDict:locant"/>
      </atom>
      <atom id="a36" elementType="C">
        <label value="2'" dictRef="cmlDict:locant"/>
      </atom>
      <atom id="a37" elementType="C">
        <label value="3'" dictRef="cmlDict:locant"/>
      </atom>
      <atom id="a38" elementType="C">
        <label value="4'" dictRef="cmlDict:locant"/>
      </atom>
      <atom id="a39" elementType="C">
        <label value="5'" dictRef="cmlDict:locant"/>
      </atom>
      <atom id="a40" elementType="C">
        <label value="6'" dictRef="cmlDict:locant"/>
      </atom>
      <atom id="a77" elementType="H"/>
      <atom id="a78" elementType="H"/>
      <atom id="a79" elementType="H"/>
      <atom id="a80" elementType="H"/>
      <atom id="a81" elementType="H"/>
      <atom id="a41" elementType="C" hydrogenCount="0"/>
      <atom id="a42" elementType="C"/>
      <atom id="a43" elementType="C"/>
      <atom id="a44" elementType="C"/>
      <atom id="a82" elementType="H"/>
      <atom id="a83" elementType="H"/>
      <atom id="a84" elementType="H"/>
      <atom id="a85" elementType="H"/>
      <atom id="a86" elementType="H"/>
      <atom id="a87" elementType="H"/>
      <atom id="a88" elementType="H"/>
      <atom id="a89" elementType="H"/>
      <atom id="a90" elementType="H"/>
      <atom id="a45" elementType="C" hydrogenCount="0">
        <label value="1'" dictRef="cmlDict:locant"/>
      </atom>
      <atom id="a46" elementType="C">
        <label value="2'" dictRef="cmlDict:locant"/>
      </atom>
      <atom id="a47" elementType="C">
        <label value="3'" dictRef="cmlDict:locant"/>
      </atom>
      <atom id="a48" elementType="C" hydrogenCount="0">
        <label value="4'" dictRef="cmlDict:locant"/>
      </atom>
      <atom id="a49" elementType="C">
        <label value="5'" dictRef="cmlDict:locant"/>
      </atom>
      <atom id="a50" elementType="C">
        <label value="6'" dictRef="cmlDict:locant"/>
      </atom>
      <atom id="a91" elementType="H"/>
      <atom id="a92" elementType="H"/>
      <atom id="a93" elementType="H"/>
      <atom id="a94" elementType="H"/>
    </atomArray>
    <bondArray>
      <bond id="a1_a2" atomRefs2="a1 a2" order="S"/>
      <bond id="a1_a3" atomRefs2="a1 a3" order="S"/>
      <bond id="a1_a4" atomRefs2="a1 a4" order="S"/>
      <bond id="a2_a51" atomRefs2="a2 a51" order="S"/>
      <bond id="a2_a52" atomRefs2="a2 a52" order="S"/>
      <bond id="a2_a53" atomRefs2="a2 a53" order="S"/>
      <bond id="a3_a54" atomRefs2="a3 a54" order="S"/>
      <bond id="a3_a55" atomRefs2="a3 a55" order="S"/>
      <bond id="a3_a56" atomRefs2="a3 a56" order="S"/>
      <bond id="a4_a57" atomRefs2="a4 a57" order="S"/>
      <bond id="a4_a58" atomRefs2="a4 a58" order="S"/>
      <bond id="a4_a59" atomRefs2="a4 a59" order="S"/>
      <bond id="a5_a6" atomRefs2="a5 a6" order="D"/>
      <bond id="a6_a7" atomRefs2="a6 a7" order="S"/>
      <bond id="a7_a8" atomRefs2="a7 a8" order="D"/>
      <bond id="a8_a9" atomRefs2="a8 a9" order="S"/>
      <bond id="a9_a10" atomRefs2="a9 a10" order="D"/>
      <bond id="a10_a5" atomRefs2="a10 a5" order="S"/>
      <bond id="a6_a60" atomRefs2="a6 a60" order="S"/>
      <bond id="a7_a61" atomRefs2="a7 a61" order="S"/>
      <bond id="a9_a62" atomRefs2="a9 a62" order="S"/>
      <bond id="a10_a63" atomRefs2="a10 a63" order="S"/>
      <bond id="a1_a8" atomRefs2="a1 a8" order="S"/>
      <bond id="a11_a12" atomRefs2="a11 a12" order="D"/>
      <bond id="a12_a13" atomRefs2="a12 a13" order="S"/>
      <bond id="a13_a14" atomRefs2="a13 a14" order="D"/>
      <bond id="a14_a15" atomRefs2="a14 a15" order="S"/>
      <bond id="a15_a16" atomRefs2="a15 a16" order="D"/>
      <bond id="a16_a11" atomRefs2="a16 a11" order="S"/>
      <bond id="a12_a64" atomRefs2="a12 a64" order="S"/>
      <bond id="a13_a65" atomRefs2="a13 a65" order="S"/>
      <bond id="a14_a66" atomRefs2="a14 a66" order="S"/>
      <bond id="a15_a67" atomRefs2="a15 a67" order="S"/>
      <bond id="a16_a68" atomRefs2="a16 a68" order="S"/>
      <bond id="a17_a18" atomRefs2="a17 a18" order="D"/>
      <bond id="a18_a19" atomRefs2="a18 a19" order="S"/>
      <bond id="a19_a20" atomRefs2="a19 a20" order="D"/>
      <bond id="a20_a21" atomRefs2="a20 a21" order="S"/>
      <bond id="a21_a22" atomRefs2="a21 a22" order="D"/>
      <bond id="a22_a23" atomRefs2="a22 a23" order="S"/>
      <bond id="a23_a24" atomRefs2="a23 a24" order="D"/>
      <bond id="a24_a25" atomRefs2="a24 a25" order="S"/>
      <bond id="a25_a26" atomRefs2="a25 a26" order="D"/>
      <bond id="a26_a27" atomRefs2="a26 a27" order="S"/>
      <bond id="a27_a28" atomRefs2="a27 a28" order="D"/>
      <bond id="a28_a29" atomRefs2="a28 a29" order="S"/>
      <bond id="a29_a30" atomRefs2="a29 a30" order="D"/>
      <bond id="a30_a25" atomRefs2="a30 a25" order="S"/>
      <bond id="a30_a31" atomRefs2="a30 a31" order="S"/>
      <bond id="a31_a32" atomRefs2="a31 a32" order="D"/>
      <bond id="a32_a23" atomRefs2="a32 a23" order="S"/>
      <bond id="a32_a33" atomRefs2="a32 a33" order="S"/>
      <bond id="a33_a34" atomRefs2="a33 a34" order="D"/>
      <bond id="a34_a21" atomRefs2="a34 a21" order="S"/>
      <bond id="a34_a17" atomRefs2="a34 a17" order="S"/>
      <bond id="a17_a69" atomRefs2="a17 a69" order="S"/>
      <bond id="a18_a70" atomRefs2="a18 a70" order="S"/>
      <bond id="a19_a71" atomRefs2="a19 a71" order="S"/>
      <bond id="a20_a72" atomRefs2="a20 a72" order="S"/>
      <bond id="a26_a73" atomRefs2="a26 a73" order="S"/>
      <bond id="a27_a74" atomRefs2="a27 a74" order="S"/>
      <bond id="a28_a75" atomRefs2="a28 a75" order="S"/>
      <bond id="a29_a76" atomRefs2="a29 a76" order="S"/>
      <bond id="a11_a24" atomRefs2="a11 a24" order="S"/>
      <bond id="a5_a22" atomRefs2="a5 a22" order="S"/>
      <bond id="a35_a36" atomRefs2="a35 a36" order="D"/>
      <bond id="a36_a37" atomRefs2="a36 a37" order="S"/>
      <bond id="a37_a38" atomRefs2="a37 a38" order="D"/>
      <bond id="a38_a39" atomRefs2="a38 a39" order="S"/>
      <bond id="a39_a40" atomRefs2="a39 a40" order="D"/>
      <bond id="a40_a35" atomRefs2="a40 a35" order="S"/>
      <bond id="a36_a77" atomRefs2="a36 a77" order="S"/>
      <bond id="a37_a78" atomRefs2="a37 a78" order="S"/>
      <bond id="a38_a79" atomRefs2="a38 a79" order="S"/>
      <bond id="a39_a80" atomRefs2="a39 a80" order="S"/>
      <bond id="a40_a81" atomRefs2="a40 a81" order="S"/>
      <bond id="a35_a33" atomRefs2="a35 a33" order="S"/>
      <bond id="a41_a42" atomRefs2="a41 a42" order="S"/>
      <bond id="a41_a43" atomRefs2="a41 a43" order="S"/>
      <bond id="a41_a44" atomRefs2="a41 a44" order="S"/>
      <bond id="a42_a82" atomRefs2="a42 a82" order="S"/>
      <bond id="a42_a83" atomRefs2="a42 a83" order="S"/>
      <bond id="a42_a84" atomRefs2="a42 a84" order="S"/>
      <bond id="a43_a85" atomRefs2="a43 a85" order="S"/>
      <bond id="a43_a86" atomRefs2="a43 a86" order="S"/>
      <bond id="a43_a87" atomRefs2="a43 a87" order="S"/>
      <bond id="a44_a88" atomRefs2="a44 a88" order="S"/>
      <bond id="a44_a89" atomRefs2="a44 a89" order="S"/>
      <bond id="a44_a90" atomRefs2="a44 a90" order="S"/>
      <bond id="a45_a46" atomRefs2="a45 a46" order="D"/>
      <bond id="a46_a47" atomRefs2="a46 a47" order="S"/>
      <bond id="a47_a48" atomRefs2="a47 a48" order="D"/>
      <bond id="a48_a49" atomRefs2="a48 a49" order="S"/>
      <bond id="a49_a50" atomRefs2="a49 a50" order="D"/>
      <bond id="a50_a45" atomRefs2="a50 a45" order="S"/>
      <bond id="a46_a91" atomRefs2="a46 a91" order="S"/>
      <bond id="a47_a92" atomRefs2="a47 a92" order="S"/>
      <bond id="a49_a93" atomRefs2="a49 a93" order="S"/>
      <bond id="a50_a94" atomRefs2="a50 a94" order="S"/>
      <bond id="a41_a48" atomRefs2="a41 a48" order="S"/>
      <bond id="a45_a31" atomRefs2="a45 a31" order="S"/>
    </bondArray>
  </molecule>
</cml>
